# Supplementary material for: Identification of STAU1 as a regulator of HBV replication by TurboID-based proximity labeling
Source: iScience. 2022 May 18;25(6):104416. doi: 10.1016/j.isci.2022.104416 (PMC9156947; doi:10.1016/j.isci.2022.104416)
Supplement: Table S1. The primer sequences for this study, related to STAR Methods [file mmc2.xlsx]

## Sheet: Table S1
Table S1. The primer sequences for this study, Related to STAR Methods.
The primers for cccDNA qPCR
Primer name	Sequence
F1040	5´-GTGGTTATCCTGCGTTGAT-3´
R1996	5´-GAGCTGAGGCGGTATCT-3´
F-β globin	CAGGTACGGCTGTCATCACTTAGA
R-β globin	CATGGTGTCTGTTTGAGGTTGCTA
The primers for HBV qPCR and RT-PCR
Primer name	Sequence
F HBV DNA	ACGACCGACCTTGAGGCATACT
R HBV DNA	GCACAGCTTGGAGGCTTGAACA
F HBV 3.5kb RNA	CCTAGTAGTCAGTTATGTCAAC
R HBV 3.5kb RNA	TCTATAAGCTGGAGGAGTGCGA
F actin	AGCACTGTGT TGGCGTACAG
R actin	AGCACTGTGT TGGCGTACAG
The primers for ChIP assay
F HBV1450	CTGCGGACGACCCTTCTCGG
R HBV1650	ACCTTGGGCAATATTTGGTG
F HBV1651	CTTACATAAGAGGACTCTTG
R HBV1850	CAAGAGATGATTAGGCAGAG
The primers for detecting the mRNA level of genes
Primer name	Sequence
F STAU1 905	AGCCAGAGTACACGCTCCTCAC
R STAU1 1015	CCTTCTTGTTGGTGCCCGTTCC
F TARDPB 843	TGGCTTTGGGAATCAGGGTGGA
R TARDBP 1039	ACTGGTTCTGCTGGCTGGCTAA
F SEC61B 83	GATCCACTGTCCGGCAGAGGAA
R SEC61B 207	GCCAACTTTGAGCCCAGGTGAA
F SRSF10 53	CCGACGACACCAGGTCTGAAGA
R SRSF10 156	TCCTCTTGGACGGCGAGTGTAG
F SF3B6 27	GAACATTCGACTTCCACCTGAA
R SF3B6 190	AGACCACATAAGCTGTTCCTCT
F UTP14A 517	CATGTGCTCAGTGGCTGGAAGG
R UTP14A 674	GCTCGTCGCATCTTTGCCTCTT
F KTN1 1789	CCCAGACCTCCGCTTCAGTTCT
R KTN1 1974	TGCCAGGGCCTGTAATTTCTGC
F SNU13 178	GCCGAGCCACTGGAGATCATTC
R SNU13 334	GCTGCGAGCCTTCTTTGATGGT
F ATP5F1 524	TGGCTCACGTTTACTCCGAGGT
R ATP5F1 696	GAGGTCACTGATGCACTGCGAA
F MFAP1 587	AGCCTCGCCTTAAGCCAGTCTT
R MFAP1 688	TTGCTTCCTGCTCCAGCTCCTT
F AGFG1 382	GTCCCGCCAGAACAAGCCAAA
R AGFG1 578	TCCTGCTGCTGCCCTTGAGAA
F ERLIN1 228	GCCTTGTGGAACAAGTGGTGGG
R ERLIN1 411	TTCCTGAAGTGTGTGGGCACTG
F MPP10 851	CGAATGCTGAGGGAGTGGGAGA
R MPP10 966	CTTCTCGGCAACCGCTTCGTT
F DDX10 51	GCGGAGCTTCAATCGCTGGAA
R DDX10 175	TCTGCATGAGGCGGCTGATACT
F PLEKHH2 905	GCACATCCACCCTCTCCAGTCA
R PLEKHH2 1076	TGTGCCTCCTGCTGCCAAGA
F WDR46 578	TGCGGCAGTTTGGACCCTACA
R WDR46 770	CGGTTCTGAGCAACAGCAAGCA
F RPL36 50	TGACCAAGAACGTGAGCAAGCC
R RPL36 149	AAGCCACACACCTCCCGAATCA
F CHAMP1 1294	AGTCCAGCAGGATCTCCAGAGC
R CHAMP1 1490	CGGGTCTCAGGGAAGACAGGTT
F GPC3 25	TGCTTGGTGGTGGCGATGCT
R GPC3 124	AGAAGGAGCGGACTTGGTGACA
F GRWD1 846	TGACGCCTCCATCCGCATCT
R GRWD1 1021	TGAACTGCCGAAGGTCCCAGAT
