# Supplementary material for: Identification of STAU1 as a regulator of HBV replication by TurboID-based proximity labeling
Source: iScience. 2022 May 18;25(6):104416. doi: 10.1016/j.isci.2022.104416 (PMC9156947; doi:10.1016/j.isci.2022.104416)
Supplement: Table S2. The siRNA sequences for this study, related to STAR Methods [file mmc3.xlsx]

## Sheet: Table S2
Table S2. The siRNA sequences for this study, Related to STAR Methods.
The sequences of siRNA (modified with cholesterol)
siSTAU1 (sense)	5’-GCCTGCAGTTGAACGAGTAAAtt-3’
siSTAU1 (anti-sense)	5’-TTTACTCGTTCAACTGCAGGCtt-3’
siTARDBP(sense)	5’-GCTTTGTTCGATTTACAGAATtt-3’
siTARDBP(anti-sense)	5’-ATTCTGTAAATCGAACAAAGCtt-3’
