# Supplementary material for: Identification of STAU1 as a regulator of HBV replication by TurboID-based proximity labeling
Source: iScience. 2022 May 18;25(6):104416. doi: 10.1016/j.isci.2022.104416 (PMC9156947; doi:10.1016/j.isci.2022.104416)
Supplement: Table S3. The EMSA probe sequences for this study, Related to STAR Methods [file mmc4.xlsx]

## Sheet: Table S3
Table S3. The EMSA probe sequences for this study, Related to STAR Methods.
Biotinylated probes or cold probes used in EMSA
HBV 1450-1520nt	5’-CTGCGGACGACCCTTCTCGGGGTCGCTTGGGACTCTCTCGTCCCCTTCTCCGTCTGCCGTTCCGACCGACC-3’
HBV 1521-1585nt	5’-ACGGGGCGCACCTCTCTTTACGCGGACTCCCCGTCTGTGCCTTCTCATCTGCCGGACCGTGTGCA-3’
HBV 1586-1650 nt	5’-CTTCGCTTCACCTCTGCACGTCGCATGGAGACCACCGTGAACGCCCACCAAATATTGCCCAAGGT-3’
HBV 1651-1720nt	5’-CTTACATAAGAGGACTCTTGGACTCTCAGCAATGTCAACGACCGACCTTGAGGCATACTTCAAAGACTGT-3’
HBV 1721-1790nt	5’-TTGTTTAAAGACTGGGAGGAGTTGGGGGAGGAGATTAGGTTAAAGGTCTTTGTACTAGGAGGCTGTAGGC-3’
HBV 1791-1850nt	5’-ATAAATTGGTCTGCGCACCAGCACCATGCAACTTTTTCACCTCTGCCTAATCATCTCTTG-3’
