# Supplementary material for: Identification of STAU1 as a regulator of HBV replication by TurboID-based proximity labeling
Source: iScience. 2022 May 18;25(6):104416. doi: 10.1016/j.isci.2022.104416 (PMC9156947; doi:10.1016/j.isci.2022.104416)
Supplement: Table S4. Mass Spectrometry results of identifying host factors bound to HBV core promoter based on the TurboID method, related to Figure 2 [file mmc5.xlsx]

## Sheet: Table S4
Table S4. Mass Spectrometry results of identifying host factors bound to HBV core promoter based on the TurboID method, Related to Figure 2.
Accession	Description	ΣCoverage	Σ# Proteins	Σ# Unique Peptides	Σ# Peptides	Σ# PSMs	Coverage CONTROL_2	# Peptides CONTROL_2	# PSM CONTROL_2	Coverage RAP_1	# Peptides RAP_1	# PSM RAP_1	# AAs	MW [kDa]	calc. pI
J3KSP2	60S ribosomal protein L38 (Fragment) OS=Homo sapiens OX=9606 GN=RPL38 PE=1 SV=1 - [J3KSP2_HUMAN]	61.9	4	2	2	3	61.9	2	2	61.9	1	1	21	2.55745	9.99365
P35527	Keratin, type I cytoskeletal 9 OS=Homo sapiens OX=9606 GN=KRT9 PE=1 SV=3 - [K1C9_HUMAN]	61.16	2	27	27	56	53.45	24	31	43.82	18	25	623	62.0268	5.23682
P13645	Keratin, type I cytoskeletal 10 OS=Homo sapiens OX=9606 GN=KRT10 PE=1 SV=6 - [K1C10_HUMAN]	58.39	20	26	29	77	55.14	26	33	58.22	28	44	584	58.7917	5.21143
Q1ED39	Lysine-rich nucleolar protein 1 OS=Homo sapiens OX=9606 GN=KNOP1 PE=1 SV=1 - [KNOP1_HUMAN]	55.9	4	30	30	69	52.62	27	37	51.53	27	32	458	51.5572	9.86182
P62942	Peptidyl-prolyl cis-trans isomerase FKBP1A OS=Homo sapiens OX=9606 GN=FKBP1A PE=1 SV=2 - [FKB1A_HUMAN]	54.63	11	3	3	6	54.63	3	3	25	2	3	108	11.9431	8.1626
P11498	Pyruvate carboxylase, mitochondrial OS=Homo sapiens OX=9606 GN=PC PE=1 SV=2 - [PYC_HUMAN]	54.41	3	45	45	98	52.72	44	63	35.57	29	35	1178	129.551	6.84424
Q9NX58	Cell growth-regulating nucleolar protein OS=Homo sapiens OX=9606 GN=LYAR PE=1 SV=2 - [LYAR_HUMAN]	53.56	2	2	21	80	52.77	19	47	43.8	16	33	379	43.5879	9.53955
P62241	40S ribosomal protein S8 OS=Homo sapiens OX=9606 GN=RPS8 PE=1 SV=2 - [RS8_HUMAN]	51.92	3	11	11	44	45.67	8	24	51.92	11	20	208	24.1902	10.3159
J3QSV6	Ribosomal L1 domain-containing protein 1 (Fragment) OS=Homo sapiens OX=9606 GN=RSL1D1 PE=1 SV=1 - [J3QSV6_HUMAN]	51.63	9	24	24	59	43.02	18	23	48.14	22	36	430	48.1791	10.0229
K7EJT5	60S ribosomal protein L22 (Fragment) OS=Homo sapiens OX=9606 GN=RPL22 PE=1 SV=1 - [K7EJT5_HUMAN]	51.06	8	2	2	5	27.66	1	2	51.06	2	3	47	5.07968	9.42236
P62266	40S ribosomal protein S23 OS=Homo sapiens OX=9606 GN=RPS23 PE=1 SV=3 - [RS23_HUMAN]	48.95	5	6	6	15	48.95	6	9	34.97	4	6	143	15.7977	10.4917
A0A248RGE3	40S ribosomal protein (Fragment) OS=Homo sapiens OX=9606 PE=2 SV=1 - [A0A248RGE3_HUMAN]	46.21	40	6	6	14	46.21	6	8	39.31	4	6	145	16.7068	9.53955
P35908	Keratin, type II cytoskeletal 2 epidermal OS=Homo sapiens OX=9606 GN=KRT2 PE=1 SV=2 - [K22E_HUMAN]	46.17	8	18	26	57	38.65	23	28	41.63	24	29	639	65.3932	8.00146
H6VRF8	Keratin 1 OS=Homo sapiens OX=9606 GN=KRT1 PE=3 SV=1 - [H6VRF8_HUMAN]	45.81	22	29	34	108	39.91	30	51	45.34	31	57	644	66.013	8.11865
Q9BTQ7	Similar to ribosomal protein L23 (Fragment) OS=Homo sapiens OX=9606 PE=2 SV=1 - [Q9BTQ7_HUMAN]	45.52	7	5	5	9	28.36	3	4	30.6	4	5	134	14.1407	10.2573
A8K3Y5	cDNA FLJ78186 OS=Homo sapiens OX=9606 PE=2 SV=1 - [A8K3Y5_HUMAN]	44.85	2	1	20	70	41.69	17	41	40.9	16	29	379	43.5959	9.56885
P61254	60S ribosomal protein L26 OS=Homo sapiens OX=9606 GN=RPL26 PE=1 SV=1 - [RL26_HUMAN]	44.83	9	2	9	13	28.97	7	7	39.31	6	6	145	17.2475	10.5503
E5RIT6	60S ribosomal protein L26-like 1 (Fragment) OS=Homo sapiens OX=9606 GN=RPL26L1 PE=1 SV=1 - [E5RIT6_HUMAN]	44.53	4	1	8	11	26.56	6	6	38.28	5	5	128	15.1975	11.0923
A0A024R2Z6	Guanine nucleotide binding protein-like 3 (Nucleolar), isoform CRA_b OS=Homo sapiens OX=9606 GN=GNL3 PE=4 SV=1 - [A0A024R2Z6_HUMAN]	43.95	6	1	23	51	37.24	19	29	34.08	16	22	537	60.5345	8.79248
P36578	60S ribosomal protein L4 OS=Homo sapiens OX=9606 GN=RPL4 PE=1 SV=5 - [RL4_HUMAN]	43.79	10	18	18	39	36.53	14	19	43.79	18	20	427	47.6674	11.063
Q8IY81	pre-rRNA 2'-O-ribose RNA methyltransferase FTSJ3 OS=Homo sapiens OX=9606 GN=FTSJ3 PE=1 SV=2 - [SPB1_HUMAN]	43.68	4	28	28	68	42.62	25	39	30.46	20	29	847	96.4992	8.39697
F8W7C6	60S ribosomal protein L10 OS=Homo sapiens OX=9606 GN=RPL10 PE=1 SV=2 - [F8W7C6_HUMAN]	43.56	13	6	6	10	43.56	6	9	5.52	1	1	163	18.5527	9.94971
Q9BVP2	Guanine nucleotide-binding protein-like 3 OS=Homo sapiens OX=9606 GN=GNL3 PE=1 SV=2 - [GNL3_HUMAN]	42.99	6	1	23	51	36.43	19	28	33.33	16	23	549	61.9545	9.15869
P39023	60S ribosomal protein L3 OS=Homo sapiens OX=9606 GN=RPL3 PE=1 SV=2 - [RL3_HUMAN]	42.68	13	17	17	43	40.94	16	26	33.75	11	17	403	46.0798	10.1841
A0A087WXM6	60S ribosomal protein L17 (Fragment) OS=Homo sapiens OX=9606 GN=RPL17 PE=3 SV=1 - [A0A087WXM6_HUMAN]	42.6	18	7	7	13	28.4	5	9	23.67	3	4	169	19.5732	10.0376
P62750	60S ribosomal protein L23a OS=Homo sapiens OX=9606 GN=RPL23A PE=1 SV=1 - [RL23A_HUMAN]	42.31	7	7	7	13	42.31	7	9	20.51	3	4	156	17.6841	10.4478
F8W6I7	Heterogeneous nuclear ribonucleoprotein A1 OS=Homo sapiens OX=9606 GN=HNRNPA1 PE=1 SV=2 - [F8W6I7_HUMAN]	41.04	17	9	11	30	36.81	10	16	41.04	10	14	307	33.1348	9.12939
P18124	60S ribosomal protein L7 OS=Homo sapiens OX=9606 GN=RPL7 PE=1 SV=1 - [RL7_HUMAN]	40.73	6	10	10	23	36.29	9	13	23.39	7	10	248	29.2072	10.6528
A0A2R8Y849	40S ribosomal protein S24 OS=Homo sapiens OX=9606 GN=RPS24 PE=1 SV=1 - [A0A2R8Y849_HUMAN]	40.46	6	6	6	30	40.46	6	20	29.77	4	10	131	15.1873	10.9019
Q9Y2X3	Nucleolar protein 58 OS=Homo sapiens OX=9606 GN=NOP58 PE=1 SV=1 - [NOP58_HUMAN]	39.89	4	16	16	35	34.22	14	19	30.43	13	16	529	59.5405	8.92432
B4DUQ1	cDNA FLJ54552, highly similar to Heterogeneous nuclear ribonucleoprotein K OS=Homo sapiens OX=9606 PE=2 SV=1 - [B4DUQ1_HUMAN]	39.86	9	15	15	26	37.81	14	18	23.69	8	8	439	48.4802	5.92236
Q9BQQ5	Ribosomal protein L27a OS=Homo sapiens OX=9606 GN=L27a PE=4 SV=1 - [Q9BQQ5_HUMAN]	39.62	6	5	5	11	38.68	4	5	39.62	4	6	106	12.0074	11.4585
Q02878	60S ribosomal protein L6 OS=Homo sapiens OX=9606 GN=RPL6 PE=1 SV=3 - [RL6_HUMAN]	39.58	12	13	13	36	39.58	12	18	36.81	12	18	288	32.7076	10.5796
P23396	40S ribosomal protein S3 OS=Homo sapiens OX=9606 GN=RPS3 PE=1 SV=2 - [RS3_HUMAN]	39.51	17	9	9	17	39.51	9	11	27.57	6	6	243	26.6714	9.65674
Q96HX3	Dolichyl-diphosphooligosaccharide--protein glycosyltransferase subunit 1 (Fragment) OS=Homo sapiens OX=9606 PE=2 SV=1 - [Q96HX3_HUMAN]	39.44	8	16	16	24	39.44	16	17	13.91	6	7	568	64.5417	6.55127
P62826	GTP-binding nuclear protein Ran OS=Homo sapiens OX=9606 GN=RAN PE=1 SV=3 - [RAN_HUMAN]	39.35	8	7	7	7	39.35	7	7				216	24.4076	7.48877
G3V1B3	60S ribosomal protein L21 OS=Homo sapiens OX=9606 GN=RPL21 PE=1 SV=1 - [G3V1B3_HUMAN]	39.08	4	3	3	4	39.08	3	4				87	9.88007	10.2866
E4W6B6	RPL27/NME2 fusion protein (Fragment) OS=Homo sapiens OX=9606 GN=RPL27 PE=2 SV=1 - [E4W6B6_HUMAN]	38.89	6	4	4	8	38.89	4	5	30.16	3	3	126	14.248	10.4624
P62805	Histone H4 OS=Homo sapiens OX=9606 GN=HIST1H4A PE=1 SV=2 - [H4_HUMAN]	38.83	3	4	4	13	38.83	4	7	38.83	4	6	103	11.3604	11.356
Q8TDN6	Ribosome biogenesis protein BRX1 homolog OS=Homo sapiens OX=9606 GN=BRIX1 PE=1 SV=2 - [BRX1_HUMAN]	38.81	5	12	12	26	23.23	10	13	34.56	10	13	353	41.3749	9.92041
B3GQE6	DEAD box polypeptide 27 OS=Homo sapiens OX=9606 GN=DDX27 PE=2 SV=1 - [B3GQE6_HUMAN]	38.69	7	28	28	63	33.59	25	33	33.73	24	30	765	86.5806	9.24658
P83881	60S ribosomal protein L36a OS=Homo sapiens OX=9606 GN=RPL36A PE=1 SV=2 - [RL36A_HUMAN]	38.68	7	1	5	10	38.68	5	5	38.68	5	5	106	12.4328	10.5796
Q969Q0	60S ribosomal protein L36a-like OS=Homo sapiens OX=9606 GN=RPL36AL PE=1 SV=3 - [RL36L_HUMAN]	38.68	3	2	6	15	38.68	6	8	38.68	6	7	106	12.4608	10.6528
A8K4W0	40S ribosomal protein S3a OS=Homo sapiens OX=9606 GN=RPS3A PE=2 SV=1 - [A8K4W0_HUMAN]	38.64	15	10	10	15	38.64	10	11	18.56	4	4	264	29.9358	9.72998
Q96HS1	Serine/threonine-protein phosphatase PGAM5, mitochondrial OS=Homo sapiens OX=9606 GN=PGAM5 PE=1 SV=2 - [PGAM5_HUMAN]	38.06	5	10	10	16	28.72	9	9	31.14	7	7	289	31.9846	8.67529
C9JNW5	60S ribosomal protein L24 OS=Homo sapiens OX=9606 GN=RPL24 PE=1 SV=1 - [C9JNW5_HUMAN]	38	3	7	7	18	38	7	14	21.33	3	4	150	17.5315	10.7847
Q9UHB9	Signal recognition particle subunit SRP68 OS=Homo sapiens OX=9606 GN=SRP68 PE=1 SV=2 - [SRP68_HUMAN]	37.8	7	18	18	29	28.71	13	14	26.63	14	15	627	70.6856	8.55811
O76094	Signal recognition particle subunit SRP72 OS=Homo sapiens OX=9606 GN=SRP72 PE=1 SV=3 - [SRP72_HUMAN]	37.56	8	22	22	37	31.45	18	19	28.61	16	18	671	74.56	9.26123
B4E335	cDNA FLJ52842, highly similar to Actin, cytoplasmic 1 OS=Homo sapiens OX=9606 PE=2 SV=1 - [B4E335_HUMAN]	36.75	114	10	10	22	36.75	10	13	25.36	7	9	351	39.2005	5.59229
P78460	p21 protein (Fragment) OS=Homo sapiens OX=9606 GN=HRAS PE=4 SV=1 - [P78460_HUMAN]	36.67	16	1	1	2	36.67	1	1	36.67	1	1	30	3.18671	7.23975
B2R5W2	Heterogeneous nuclear ribonucleoproteins C1/C2 OS=Homo sapiens OX=9606 GN=HNRNPC PE=1 SV=1 - [B2R5W2_HUMAN]	36.55	30	12	12	18	31.03	11	12	20.69	6	6	290	31.9288	5.23682
Q5T3I0	G patch domain-containing protein 4 OS=Homo sapiens OX=9606 GN=GPATCH4 PE=1 SV=2 - [GPTC4_HUMAN]	36.1	8	15	15	25	34.75	14	16	23.32	8	9	446	50.3508	9.62744
O00567	Nucleolar protein 56 OS=Homo sapiens OX=9606 GN=NOP56 PE=1 SV=4 - [NOP56_HUMAN]	35.86	7	18	18	35	24.75	12	15	28.79	15	20	594	66.0087	9.18799
P62753	40S ribosomal protein S6 OS=Homo sapiens OX=9606 GN=RPS6 PE=1 SV=1 - [RS6_HUMAN]	35.34	4	4	12	47	34.94	10	24	35.34	12	23	249	28.663	10.8433
P61927	60S ribosomal protein L37 OS=Homo sapiens OX=9606 GN=RPL37 PE=1 SV=2 - [RL37_HUMAN]	35.05	4	4	4	4	15.46	2	2	19.59	2	2	97	11.0709	11.7368
A8K9J7	Histone H2B OS=Homo sapiens OX=9606 PE=2 SV=1 - [A8K9J7_HUMAN]	34.92	22	4	4	5	26.19	3	3	15.87	2	2	126	13.9876	10.3159
A0A024R5M9	Nuclear mitotic apparatus protein 1, isoform CRA_a OS=Homo sapiens OX=9606 GN=NUMA1 PE=4 SV=1 - [A0A024R5M9_HUMAN]	34.79	24	55	55	96	28.27	44	50	25.89	41	46	2101	236.372	5.79541
A0A2R8Y811	40S ribosomal protein S14 (Fragment) OS=Homo sapiens OX=9606 GN=RPS14 PE=1 SV=1 - [A0A2R8Y811_HUMAN]	34.67	4	4	4	10	34.67	4	6	22.67	3	4	150	16.1494	10.0522
C9JZP6	Dehydrogenase/reductase SDR family member 2, mitochondrial (Fragment) OS=Homo sapiens OX=9606 GN=DHRS2 PE=1 SV=2 - [C9JZP6_HUMAN]	34.22	5	6	6	12	34.22	6	7	26.67	4	5	225	23.8028	9.72998
Q9H0A0	RNA cytidine acetyltransferase OS=Homo sapiens OX=9606 GN=NAT10 PE=1 SV=2 - [NAT10_HUMAN]	34.05	4	13	28	47	33.17	27	31	18.54	14	16	1025	115.657	8.26514
P46781	40S ribosomal protein S9 OS=Homo sapiens OX=9606 GN=RPS9 PE=1 SV=3 - [RS9_HUMAN]	34.02	7	7	7	12	29.38	6	6	29.9	6	6	194	22.5776	10.6528
P31943	Heterogeneous nuclear ribonucleoprotein H OS=Homo sapiens OX=9606 GN=HNRNPH1 PE=1 SV=4 - [HNRH1_HUMAN]	33.85	25	5	10	28	21.16	7	14	31.4	9	14	449	49.1984	6.30322
Q96BS4	FBL protein (Fragment) OS=Homo sapiens OX=9606 GN=FBL PE=2 SV=2 - [Q96BS4_HUMAN]	33.85	12	7	7	13	30.77	6	8	20.77	4	5	260	28.4318	9.42236
Q9BYG3	MKI67 FHA domain-interacting nucleolar phosphoprotein OS=Homo sapiens OX=9606 GN=NIFK PE=1 SV=1 - [MK67I_HUMAN]	33.79	5	8	8	16	27.65	6	9	27.65	7	7	293	34.201	9.87646
Q05CW7	NAT10 protein (Fragment) OS=Homo sapiens OX=9606 GN=NAT10 PE=2 SV=1 - [Q05CW7_HUMAN]	33.75	3	1	16	29	32.13	15	19	18.77	8	10	554	62.345	9.26123
P06748	Nucleophosmin OS=Homo sapiens OX=9606 GN=NPM1 PE=1 SV=2 - [NPM_HUMAN]	33.67	19	3	8	27	31.29	7	15	28.23	6	12	294	32.5548	4.77979
H0YEN5	40S ribosomal protein S2 (Fragment) OS=Homo sapiens OX=9606 GN=RPS2 PE=1 SV=1 - [H0YEN5_HUMAN]	33.33	19	6	6	7	33.33	6	6	5.64	1	1	195	21.1404	9.83252
P42766	60S ribosomal protein L35 OS=Homo sapiens OX=9606 GN=RPL35 PE=1 SV=2 - [RL35_HUMAN]	33.33	4	4	4	11	33.33	4	6	22.76	3	5	123	14.5426	11.0483
Q96PK6	RNA-binding protein 14 OS=Homo sapiens OX=9606 GN=RBM14 PE=1 SV=2 - [RBM14_HUMAN]	32.59	9	20	20	39	27.06	16	21	25.11	14	18	669	69.4489	9.67139
Q9NVP1	ATP-dependent RNA helicase DDX18 OS=Homo sapiens OX=9606 GN=DDX18 PE=1 SV=2 - [DDX18_HUMAN]	32.54	5	19	19	35	26.57	16	18	23.88	13	17	670	75.3594	9.49561
P05141	ADP/ATP translocase 2 OS=Homo sapiens OX=9606 GN=SLC25A5 PE=1 SV=7 - [ADT2_HUMAN]	32.21	5	2	9	17	29.53	8	8	32.21	9	9	298	32.8312	9.68604
P12236	ADP/ATP translocase 3 OS=Homo sapiens OX=9606 GN=SLC25A6 PE=1 SV=4 - [ADT3_HUMAN]	32.21	10	2	9	15	29.53	8	8	24.16	7	7	298	32.8452	9.74463
B0QZK4	Heterochromatin protein 1-binding protein 3 (Fragment) OS=Homo sapiens OX=9606 GN=HP1BP3 PE=1 SV=1 - [B0QZK4_HUMAN]	32.02	4	8	8	13	24.11	6	7	22.53	6	6	253	28.4974	9.87646
I3L3P7	40S ribosomal protein S15a OS=Homo sapiens OX=9606 GN=RPS15A PE=1 SV=1 - [I3L3P7_HUMAN]	32	9	3	3	7	32	3	6	9	1	1	100	11.4702	10.1548
Q9BQG0	Myb-binding protein 1A OS=Homo sapiens OX=9606 GN=MYBBP1A PE=1 SV=2 - [MBB1A_HUMAN]	31.93	7	36	36	70	27.41	31	35	25.38	28	35	1328	148.762	9.27588
P16403	Histone H1.2 OS=Homo sapiens OX=9606 GN=HIST1H1C PE=1 SV=2 - [H12_HUMAN]	31.92	5	8	9	21	31.92	8	11	31.92	8	10	213	21.3517	10.9312
P05787	Keratin, type II cytoskeletal 8 OS=Homo sapiens OX=9606 GN=KRT8 PE=1 SV=7 - [K2C8_HUMAN]	31.88	41	10	18	35	23.4	14	17	24.22	13	18	483	53.6711	5.59229
P02533	Keratin, type I cytoskeletal 14 OS=Homo sapiens OX=9606 GN=KRT14 PE=1 SV=4 - [K1C14_HUMAN]	31.78	32	4	13	24	25.42	10	11	21.19	10	13	472	51.5294	5.16064
B2R4M6	Protein S100 OS=Homo sapiens OX=9606 PE=2 SV=1 - [B2R4M6_HUMAN]	31.58	2	3	3	5	13.16	1	1	31.58	3	4	114	13.2015	6.12549
P19338	Nucleolin OS=Homo sapiens OX=9606 GN=NCL PE=1 SV=3 - [NUCL_HUMAN]	31.41	10	22	22	42	27.61	18	22	30.14	18	20	710	76.5684	4.70361
E7EX41	ATP-dependent RNA helicase DDX55 OS=Homo sapiens OX=9606 GN=DDX55 PE=1 SV=2 - [E7EX41_HUMAN]	31.41	6	5	5	9	24.61	4	4	31.41	5	5	191	21.6015	6.94678
P62316	Small nuclear ribonucleoprotein Sm D2 OS=Homo sapiens OX=9606 GN=SNRPD2 PE=1 SV=1 - [SMD2_HUMAN]	31.36	3	4	4	5	31.36	4	4	8.47	1	1	118	13.5182	9.90576
P62854	40S ribosomal protein S26 OS=Homo sapiens OX=9606 GN=RPS26 PE=1 SV=3 - [RS26_HUMAN]	31.3	5	3	3	8	23.48	2	4	31.3	3	4	115	13.0071	11.0044
P13647	Keratin, type II cytoskeletal 5 OS=Homo sapiens OX=9606 GN=KRT5 PE=1 SV=3 - [K2C5_HUMAN]	30.68	11	10	19	37	21.53	14	17	27.63	16	20	590	62.34	7.73779
P05165	Propionyl-CoA carboxylase alpha chain, mitochondrial OS=Homo sapiens OX=9606 GN=PCCA PE=1 SV=4 - [PCCA_HUMAN]	30.63	11	19	19	29	25.55	16	17	19.78	12	12	728	80.0081	7.51807
A2A3R5	40S ribosomal protein S6 OS=Homo sapiens OX=9606 GN=RPS6 PE=1 SV=1 - [A2A3R5_HUMAN]	30.28	2	1	9	37	30.28	8	19	30.28	9	18	218	24.953	11.1362
A0A087X0X3	Heterogeneous nuclear ribonucleoprotein M OS=Homo sapiens OX=9606 GN=HNRNPM PE=1 SV=1 - [A0A087X0X3_HUMAN]	30.14	16	19	19	32	29.18	18	21	13.01	9	11	730	77.5184	8.77783
P61224	Ras-related protein Rap-1b OS=Homo sapiens OX=9606 GN=RAP1B PE=1 SV=1 - [RAP1B_HUMAN]	29.89	24	5	5	7	29.89	5	5	11.96	2	2	184	20.8116	5.78271
Q76N53	Ribosomal protein L31 (Fragment) OS=Homo sapiens OX=9606 PE=4 SV=1 - [Q76N53_HUMAN]	29.79	7	1	1	3	29.79	1	2	29.79	1	1	47	5.59294	9.31982
Q99848	Probable rRNA-processing protein EBP2 OS=Homo sapiens OX=9606 GN=EBNA1BP2 PE=1 SV=2 - [EBP2_HUMAN]	29.74	4	7	7	13	23.2	5	5	27.12	6	8	306	34.8304	10.0962
Q9NR30	Nucleolar RNA helicase 2 OS=Homo sapiens OX=9606 GN=DDX21 PE=1 SV=5 - [DDX21_HUMAN]	29.63	2	18	19	35	28.48	18	19	25.03	16	16	783	87.2904	9.27588
Q9NX34	cDNA FLJ20465 fis, clone KAT06236 OS=Homo sapiens OX=9606 PE=2 SV=1 - [Q9NX34_HUMAN]	29.61	14	1	6	14	25.7	5	7	20.67	4	7	179	19.3604	4.70361
B4DGP7	cDNA FLJ57924 OS=Homo sapiens OX=9606 PE=2 SV=1 - [B4DGP7_HUMAN]	29.38	4	3	3	4	25	2	3	4.38	1	1	160	18.6218	9.05615
D3YTB1	60S ribosomal protein L32 (Fragment) OS=Homo sapiens OX=9606 GN=RPL32 PE=1 SV=1 - [D3YTB1_HUMAN]	29.32	3	4	4	12	29.32	4	8	27.82	3	4	133	15.6067	11.4438
G3V203	60S ribosomal protein L18 OS=Homo sapiens OX=9606 GN=RPL18 PE=1 SV=1 - [G3V203_HUMAN]	29.27	9	4	4	8	29.27	4	4	29.27	4	4	164	18.7445	11.5903
B4DLP4	Ribosomal protein L15 OS=Homo sapiens OX=9606 PE=2 SV=1 - [B4DLP4_HUMAN]	29.27	11	5	5	6	9.76	2	2	23.78	4	4	164	19.3266	11.9272
O75533	Splicing factor 3B subunit 1 OS=Homo sapiens OX=9606 GN=SF3B1 PE=1 SV=3 - [SF3B1_HUMAN]	29.22	10	29	29	53	28.6	28	36	14.42	15	17	1304	145.738	7.09326
A1L170	Uncharacterized protein C1orf226 OS=Homo sapiens OX=9606 GN=C1orf226 PE=1 SV=1 - [CA226_HUMAN]	29.04	2	5	5	9	14.71	3	4	29.04	5	5	272	29.0397	5.2749
A0A087WX29	TAR DNA-binding protein 43 (Fragment) OS=Homo sapiens OX=9606 GN=TARDBP PE=1 SV=1 - [A0A087WX29_HUMAN]	28.81	20	5	5	7	16.05	3	3	25.1	4	4	243	26.7264	7.76709
P48668	Keratin, type II cytoskeletal 6C OS=Homo sapiens OX=9606 GN=KRT6C PE=1 SV=3 - [K2C6C_HUMAN]	28.72	14	4	18	34	18.62	12	15	25.35	15	19	564	59.9883	8.00146
H0YFX9	Histone H2A (Fragment) OS=Homo sapiens OX=9606 GN=H2AFJ PE=1 SV=1 - [H0YFX9_HUMAN]	28.26	21	2	2	3	20.65	1	1	28.26	2	2	92	9.96958	9.70068
J3QR09	Ribosomal protein L19 OS=Homo sapiens OX=9606 GN=RPL19 PE=1 SV=1 - [J3QR09_HUMAN]	27.98	5	7	7	17	23.32	6	8	27.46	6	9	193	23.1201	11.4731
P62081	40S ribosomal protein S7 OS=Homo sapiens OX=9606 GN=RPS7 PE=1 SV=1 - [RS7_HUMAN]	27.84	4	4	4	6	27.84	4	4	15.98	2	2	194	22.1133	10.0962
A7BI36	p180/ribosome receptor OS=Homo sapiens OX=9606 GN=RRBP1 PE=2 SV=2 - [A7BI36_HUMAN]	27.4	17	18	18	23	8.18	12	12	22.73	11	11	1540	165.649	8.96826
G3V529	ATP-dependent RNA helicase DDX24 OS=Homo sapiens OX=9606 GN=DDX24 PE=1 SV=1 - [G3V529_HUMAN]	27.08	13	16	16	25	25.86	15	17	9.8	6	8	816	91.4239	8.82178
B3KPS3	Tubulin alpha chain OS=Homo sapiens OX=9606 PE=2 SV=1 - [B3KPS3_HUMAN]	26.92	40	8	8	14	22.6	7	8	17.55	5	6	416	46.2118	5.12256
P08779	Keratin, type I cytoskeletal 16 OS=Homo sapiens OX=9606 GN=KRT16 PE=1 SV=4 - [K1C16_HUMAN]	26.85	30	4	12	24	24.52	11	12	19.03	9	12	473	51.2362	5.04639
Q92522	Histone H1x OS=Homo sapiens OX=9606 GN=H1FX PE=1 SV=1 - [H1X_HUMAN]	26.76	1	5	5	10	17.84	3	4	26.76	5	6	213	22.4735	10.7554
P11142	Heat shock cognate 71 kDa protein OS=Homo sapiens OX=9606 GN=HSPA8 PE=1 SV=1 - [HSP7C_HUMAN]	26.63	29	9	13	20	22.76	11	13	16.1	7	7	646	70.8542	5.51611
Q9Y4W2	Ribosomal biogenesis protein LAS1L OS=Homo sapiens OX=9606 GN=LAS1L PE=1 SV=2 - [LAS1L_HUMAN]	26.43	5	13	13	23	23.02	12	14	15.26	8	9	734	83.0128	4.729
Q96RE1	Translation elongation factor 1 alpha 1-like 14 OS=Homo sapiens OX=9606 GN=EEF1A1L14 PE=2 SV=1 - [Q96RE1_HUMAN]	25.88	38	7	7	15	25.88	7	10	9.8	4	5	398	42.9973	8.80713
B4DN41	cDNA FLJ53366, highly similar to Probable ATP-dependent RNA helicase DDX5 OS=Homo sapiens OX=9606 PE=2 SV=1 - [B4DN41_HUMAN]	25.87	16	10	15	26	19.73	11	13	22.22	12	13	603	67.72	8.86572
Q9NP64	Nucleolar protein of 40 kDa OS=Homo sapiens OX=9606 GN=ZCCHC17 PE=1 SV=1 - [NO40_HUMAN]	25.73	7	5	5	7	25.73	5	5	11.2	2	2	241	27.5522	9.70068
B2R5W3	Poly [ADP-ribose] polymerase OS=Homo sapiens OX=9606 PE=2 SV=1 - [B2R5W3_HUMAN]	25.54	6	20	20	29	18.15	13	14	18.15	15	15	1014	113.014	8.88037
Q9BU76	Multiple myeloma tumor-associated protein 2 OS=Homo sapiens OX=9606 GN=MMTAG2 PE=1 SV=1 - [MMTA2_HUMAN]	25.48	1	6	6	10	25.48	6	7	14.07	3	3	263	29.3939	10.0229
A0A024R836	Uncharacterized protein (Fragment) OS=Homo sapiens OX=9606 GN=MGC11257 PE=4 SV=1 - [A0A024R836_HUMAN]	25.48	5	2	2	2	25.48	2	2				157	18.4998	9.23193
O43143	Pre-mRNA-splicing factor ATP-dependent RNA helicase DHX15 OS=Homo sapiens OX=9606 GN=DHX15 PE=1 SV=2 - [DHX15_HUMAN]	25.41	2	18	18	29	21.01	15	17	17.11	11	12	795	90.8752	7.45947
O60832	H/ACA ribonucleoprotein complex subunit DKC1 OS=Homo sapiens OX=9606 GN=DKC1 PE=1 SV=3 - [DKC1_HUMAN]	25.1	8	9	9	13	25.1	9	9	10.51	4	4	514	57.6378	9.42236
Q4G0J3	La-related protein 7 OS=Homo sapiens OX=9606 GN=LARP7 PE=1 SV=1 - [LARP7_HUMAN]	24.74	10	11	12	15	6.87	3	3	24.74	12	12	582	66.8574	9.5542
H0YLP6	60S ribosomal protein L28 OS=Homo sapiens OX=9606 GN=RPL28 PE=1 SV=1 - [H0YLP6_HUMAN]	24.72	5	2	2	5	24.72	2	2	24.72	2	3	89	9.65091	10.3599
Q8N4P8	GTPBP4 protein (Fragment) OS=Homo sapiens OX=9606 GN=GTPBP4 PE=2 SV=1 - [Q8N4P8_HUMAN]	24.53	6	16	16	23	17.56	11	13	18.51	10	10	632	73.6628	9.5542
B7ZLP5	SAFB protein OS=Homo sapiens OX=9606 GN=SAFB PE=2 SV=1 - [B7ZLP5_HUMAN]	24.51	11	12	23	39	18.6	16	20	23.3	17	19	914	102.518	5.43994
B4DRA0	cDNA FLJ58459, highly similar to RNA-binding region-containing protein 2 OS=Homo sapiens OX=9606 PE=2 SV=1 - [B4DRA0_HUMAN]	24.1	22	9	9	15	24.1	9	10	12.55	5	5	502	56.376	10.0229
B4DND9	Ribosome biogenesis protein NOP53 OS=Homo sapiens OX=9606 PE=2 SV=1 - [B4DND9_HUMAN]	23.94	13	6	6	9	11.97	4	4	16.67	4	5	426	48.1688	9.979
H3BV41	Cleavage and polyadenylation-specificity factor subunit 5 (Fragment) OS=Homo sapiens OX=9606 GN=NUDT21 PE=1 SV=1 - [H3BV41_HUMAN]	23.94	4	1	1	1	23.94	1	1				71	8.0883	5.78271
A0A3B3IS06	Treacle protein (Fragment) OS=Homo sapiens OX=9606 GN=TCOF1 PE=1 SV=1 - [A0A3B3IS06_HUMAN]	23.86	11	1	31	52	18.34	23	27	17.89	23	25	1358	138.608	8.6167
B3KNS8	cDNA FLJ30322 fis, clone BRACE2006703, highly similar to Surfeit locus protein 6 OS=Homo sapiens OX=9606 PE=2 SV=1 - [B3KNS8_HUMAN]	23.82	2	8	8	22	23.82	8	14	16.9	6	8	361	41.4836	10.5942
S4R3B5	Protein transport protein Sec61 subunit beta OS=Homo sapiens OX=9606 GN=SEC61B PE=1 SV=1 - [S4R3B5_HUMAN]	23.81	3	1	1	1				23.81	1	1	42	4.87056	9.53955
P05109	Protein S100-A8 OS=Homo sapiens OX=9606 GN=S100A8 PE=1 SV=1 - [S10A8_HUMAN]	23.66	1	2	2	2				23.66	2	2	93	10.8276	7.03467
Q8TDD1	ATP-dependent RNA helicase DDX54 OS=Homo sapiens OX=9606 GN=DDX54 PE=1 SV=2 - [DDX54_HUMAN]	23.61	3	16	16	22	11.8	9	9	17.59	12	13	881	98.5342	10.0229
Q15050	Ribosome biogenesis regulatory protein homolog OS=Homo sapiens OX=9606 GN=RRS1 PE=1 SV=2 - [RRS1_HUMAN]	23.56	1	8	8	10	9.59	3	3	20.82	7	7	365	41.1682	10.6968
Q9NWT1	p21-activated protein kinase-interacting protein 1 OS=Homo sapiens OX=9606 GN=PAK1IP1 PE=1 SV=2 - [PK1IP_HUMAN]	23.47	1	9	9	13	23.47	9	10	8.16	3	3	392	43.9359	8.90967
O75052	Carboxyl-terminal PDZ ligand of neuronal nitric oxide synthase protein OS=Homo sapiens OX=9606 GN=NOS1AP PE=1 SV=3 - [CAPON_HUMAN]	23.32	2	11	11	18	21.54	10	12	9.88	5	6	506	56.1148	6.30322
Q9BRT6	Protein LLP homolog OS=Homo sapiens OX=9606 GN=LLPH PE=1 SV=1 - [LLPH_HUMAN]	23.26	1	2	2	3	23.26	2	2	10.85	1	1	129	15.2154	10.3745
Q13428	Treacle protein OS=Homo sapiens OX=9606 GN=TCOF1 PE=1 SV=3 - [TCOF_HUMAN]	23.25	11	3	33	52	16.6	23	26	17.81	25	26	1488	152.015	9.0415
P07305	Histone H1.0 OS=Homo sapiens OX=9606 GN=H1F0 PE=1 SV=3 - [H10_HUMAN]	23.2	1	4	4	10	23.2	4	6	16.49	3	4	194	20.8502	10.8433
Q6IQ42	FUSIP1 protein OS=Homo sapiens OX=9606 GN=SRSF10 PE=1 SV=1 - [Q6IQ42_HUMAN]	23.19	4	1	1	1				23.19	1	1	69	8.3242	9.36377
Q3B7I9	eIF2S2 protein (Fragment) OS=Homo sapiens OX=9606 GN=EIF2S2 PE=2 SV=1 - [Q3B7I9_HUMAN]	22.99	4	1	1	1	22.99	1	1				87	10.223	5.14795
A0A384NL58	Epididymis secretory sperm binding protein OS=Homo sapiens OX=9606 PE=2 SV=1 - [A0A384NL58_HUMAN]	22.95	5	6	8	17	22.95	8	11	11.61	4	6	353	37.4367	8.95361
B2R5U7	cDNA, FLJ92633, highly similar to Homo sapiens CCAAT-box-binding transcription factor (CBF2), mRNA OS=Homo sapiens OX=9606 PE=2 SV=1 - [B2R5U7_HUMAN]	22.85	3	20	20	30	13.73	12	13	19.54	16	17	998	114.128	5.36377
P62280	40S ribosomal protein S11 OS=Homo sapiens OX=9606 GN=RPS11 PE=1 SV=3 - [RS11_HUMAN]	22.78	4	3	3	3	17.72	2	2	5.06	1	1	158	18.419	10.3013
P81605	Dermcidin OS=Homo sapiens OX=9606 GN=DCD PE=1 SV=2 - [DCD_HUMAN]	22.73	1	3	3	5	22.73	3	4	10	1	1	110	11.2768	6.53662
B3KX72	cDNA FLJ44920 fis, clone BRAMY3011501, highly similar to Heterogeneous nuclear ribonucleoprotein U OS=Homo sapiens OX=9606 PE=2 SV=1 - [B3KX72_HUMAN]	22.67	20	14	14	23	14	8	9	21.07	13	14	750	83.033	8.79248
Q71UM5	40S ribosomal protein S27-like OS=Homo sapiens OX=9606 GN=RPS27L PE=1 SV=3 - [RS27L_HUMAN]	22.62	6	2	2	2	9.52	1	1	13.1	1	1	84	9.47087	9.45166
P82675	28S ribosomal protein S5, mitochondrial OS=Homo sapiens OX=9606 GN=MRPS5 PE=1 SV=2 - [RT05_HUMAN]	22.56	2	10	10	14	20.23	9	10	7.67	3	4	430	47.9761	9.92041
E9PMD7	Serine/threonine-protein phosphatase (Fragment) OS=Homo sapiens OX=9606 GN=PPP1CA PE=1 SV=1 - [E9PMD7_HUMAN]	22.53	20	5	5	5	22.53	5	5				253	28.8793	4.86865
P61026	Ras-related protein Rab-10 OS=Homo sapiens OX=9606 GN=RAB10 PE=1 SV=1 - [RAB10_HUMAN]	22.5	74	2	4	11	22.5	4	5	22.5	4	6	200	22.5266	8.38232
C9K025	60S ribosomal protein L35a (Fragment) OS=Homo sapiens OX=9606 GN=RPL35A PE=1 SV=1 - [C9K025_HUMAN]	22.34	4	2	2	5	22.34	2	3	12.77	1	2	94	10.6387	10.7114
O95478	Ribosome biogenesis protein NSA2 homolog OS=Homo sapiens OX=9606 GN=NSA2 PE=1 SV=1 - [NSA2_HUMAN]	22.31	2	5	5	7	22.31	5	5	8.85	2	2	260	30.0465	10.272
Q96RQ3	Methylcrotonoyl-CoA carboxylase subunit alpha, mitochondrial OS=Homo sapiens OX=9606 GN=MCCC1 PE=1 SV=3 - [MCCA_HUMAN]	22.21	10	11	11	15	12.55	7	7	16.41	8	8	725	80.4219	7.78174
A0A024R1T5	2',3'-cyclic-nucleotide 3'-phosphodiesterase OS=Homo sapiens OX=9606 GN=CNP PE=3 SV=1 - [A0A024R1T5_HUMAN]	21.95	8	7	7	8	19.7	6	7	2.24	1	1	401	45.0703	8.52881
Q9NW13	RNA-binding protein 28 OS=Homo sapiens OX=9606 GN=RBM28 PE=1 SV=3 - [RBM28_HUMAN]	21.87	6	15	15	24	12.65	9	9	20.82	14	15	759	85.6847	9.21729
L8E7K0	Alternative protein APLP2 OS=Homo sapiens OX=9606 GN=APLP2 PE=4 SV=1 - [L8E7K0_HUMAN]	21.79	1	1	1	1	21.79	1	1				156	18.9872	12.0591
B4E364	cDNA FLJ54954, highly similar to Ras-related protein Ral-B OS=Homo sapiens OX=9606 PE=2 SV=1 - [B4E364_HUMAN]	21.78	4	2	2	2	21.78	2	2				101	11.8252	9.51025
P16401	Histone H1.5 OS=Homo sapiens OX=9606 GN=HIST1H1B PE=1 SV=3 - [H15_HUMAN]	21.68	2	3	4	7	14.6	3	3	21.68	4	4	226	22.5665	10.9165
B4DES6	cDNA FLJ52441, highly similar to Zinc finger protein 512 OS=Homo sapiens OX=9606 PE=2 SV=1 - [B4DES6_HUMAN]	21.65	6	7	7	11	16.02	5	5	17.53	6	6	462	53.0873	9.59814
A0A0A0MSI0	Peroxiredoxin-1 (Fragment) OS=Homo sapiens OX=9606 GN=PRDX1 PE=1 SV=1 - [A0A0A0MSI0_HUMAN]	21.64	6	4	4	7	21.64	4	4	16.96	3	3	171	18.9637	6.91748
Q5QPL9	RNA-binding protein Raly (Fragment) OS=Homo sapiens OX=9606 GN=RALY PE=1 SV=1 - [Q5QPL9_HUMAN]	21.52	13	5	5	6	8.86	2	2	16.88	4	4	237	24.6503	10.4917
Q13823	Nucleolar GTP-binding protein 2 OS=Homo sapiens OX=9606 GN=GNL2 PE=1 SV=1 - [NOG2_HUMAN]	21.48	3	14	14	24	19.29	12	13	15.6	10	11	731	83.6034	9.24658
P38432	Coilin OS=Homo sapiens OX=9606 GN=COIL PE=1 SV=1 - [COIL_HUMAN]	21.35	1	11	11	16	13.19	7	7	18.75	9	9	576	62.5699	9.0708
P61006	Ras-related protein Rab-8A OS=Homo sapiens OX=9606 GN=RAB8A PE=1 SV=1 - [RAB8A_HUMAN]	21.26	76	2	4	8	17.39	3	4	14.49	3	4	207	23.6532	9.0708
G9G6R5	Truncated multiple endocrine neoplasia I (Fragment) OS=Homo sapiens OX=9606 PE=4 SV=1 - [G9G6R5_HUMAN]	21.21	7	1	1	1	21.21	1	1				66	6.25122	9.53955
A0A2R8Y6J3	60S ribosomal protein L5 (Fragment) OS=Homo sapiens OX=9606 GN=RPL5 PE=1 SV=1 - [A0A2R8Y6J3_HUMAN]	21.01	6	5	5	10	21.01	5	7	9.24	2	3	238	27.0277	9.12939
M0R3H0	40S ribosomal protein S16 OS=Homo sapiens OX=9606 GN=RPS16 PE=1 SV=1 - [M0R3H0_HUMAN]	21	6	2	2	3	21	2	2	10	1	1	100	11.0681	10.2427
Q5W010	Splicing factor 45 (Fragment) OS=Homo sapiens OX=9606 GN=RBM17 PE=1 SV=1 - [Q5W010_HUMAN]	20.81	5	4	4	5	20.81	4	4	4.07	1	1	221	25.2648	5.68115
P43243	Matrin-3 OS=Homo sapiens OX=9606 GN=MATR3 PE=1 SV=2 - [MATR3_HUMAN]	20.78	25	15	15	26	16.06	10	11	17.71	13	15	847	94.5648	6.25244
A0A1X7SBZ2	Probable ATP-dependent RNA helicase DDX17 OS=Homo sapiens OX=9606 GN=DDX17 PE=1 SV=1 - [A0A1X7SBZ2_HUMAN]	20.44	7	7	12	16	13.03	8	8	13.58	8	8	729	80.2041	8.26514
P26373	60S ribosomal protein L13 OS=Homo sapiens OX=9606 GN=RPL13 PE=1 SV=4 - [RL13_HUMAN]	20.38	7	4	4	10	20.38	4	5	20.38	4	5	211	24.2465	11.6489
A0A1W2PRE1	Guanine nucleotide-binding protein G(o) subunit alpha OS=Homo sapiens OX=9606 GN=GNAO1 PE=1 SV=1 - [A0A1W2PRE1_HUMAN]	20.37	31	1	1	2	20.37	1	1	20.37	1	1	54	5.71507	8.79248
P49411	Elongation factor Tu, mitochondrial OS=Homo sapiens OX=9606 GN=TUFM PE=1 SV=2 - [EFTU_HUMAN]	20.35	3	7	7	9	17.92	6	6	9.73	3	3	452	49.5102	7.60596
P52597	Heterogeneous nuclear ribonucleoprotein F OS=Homo sapiens OX=9606 GN=HNRNPF PE=1 SV=3 - [HNRPF_HUMAN]	20.24	3	4	6	16	20.24	6	9	18.31	5	7	415	45.6429	5.57959
P62314	Small nuclear ribonucleoprotein Sm D1 OS=Homo sapiens OX=9606 GN=SNRPD1 PE=1 SV=1 - [SMD1_HUMAN]	20.17	4	2	2	2	9.24	1	1	10.92	1	1	119	13.2734	11.561
A8K590	cDNA FLJ77456, highly similar to Homo sapiens interleukin enhancer binding factor 3, 90kDa (ILF3), transcript variant 2, mRNA OS=Homo sapiens OX=9606 PE=2 SV=1 - [A8K590_HUMAN]	20.09	19	12	12	19	17.66	10	12	11.11	7	7	702	76.0027	7.75244
H3BP04	Cytochrome b-c1 complex subunit 2, mitochondrial (Fragment) OS=Homo sapiens OX=9606 GN=UQCRC2 PE=1 SV=1 - [H3BP04_HUMAN]	19.89	7	2	2	4	19.89	2	3	7.95	1	1	176	19.4602	8.77783
Q96IR1	RPS4X protein (Fragment) OS=Homo sapiens OX=9606 GN=RPS4X PE=2 SV=2 - [Q96IR1_HUMAN]	19.75	4	4	5	6	14.4	4	4	9.88	2	2	243	27.2427	9.93506
P62891	60S ribosomal protein L39 OS=Homo sapiens OX=9606 GN=RPL39 PE=1 SV=2 - [RL39_HUMAN]	19.61	2	1	1	1	19.61	1	1				51	6.40265	12.5571
P60866	40S ribosomal protein S20 OS=Homo sapiens OX=9606 GN=RPS20 PE=1 SV=1 - [RS20_HUMAN]	19.33	4	2	2	3	9.24	1	1	19.33	2	2	119	13.3643	9.93506
Q05D20	THRAP3 protein (Fragment) OS=Homo sapiens OX=9606 GN=THRAP3 PE=2 SV=1 - [Q05D20_HUMAN]	19.3	4	1	5	11	19.3	5	6	16.89	4	5	373	41.589	11.5903
Q7Z7Q6	Phosphotransferase (Fragment) OS=Homo sapiens OX=9606 PE=3 SV=1 - [Q7Z7Q6_HUMAN]	19.23	6	1	1	1	19.23	1	1				52	5.87507	4.95752
M0R3D6	60S ribosomal protein L18a (Fragment) OS=Homo sapiens OX=9606 GN=RPL18A PE=1 SV=1 - [M0R3D6_HUMAN]	19.15	12	3	3	5	19.15	3	4	5.67	1	1	141	16.7038	10.77
H0YLA2	Signal recognition particle 14 kDa protein OS=Homo sapiens OX=9606 GN=SRP14 PE=1 SV=1 - [H0YLA2_HUMAN]	19.13	2	2	2	2	19.13	2	2				115	13.0498	9.56885
A0A087WX58	Hepatoma-derived growth factor-related protein 2 (Fragment) OS=Homo sapiens OX=9606 GN=HDGFL2 PE=1 SV=1 - [A0A087WX58_HUMAN]	19.12	3	1	1	1	19.12	1	1				68	7.24921	4.22119
Q7Z759	CCT8 protein OS=Homo sapiens OX=9606 GN=CCT8 PE=2 SV=1 - [Q7Z759_HUMAN]	19.11	5	9	9	13	15.29	7	7	12.88	6	6	497	54.0717	5.31299
P04406	Glyceraldehyde-3-phosphate dehydrogenase OS=Homo sapiens OX=9606 GN=GAPDH PE=1 SV=3 - [G3P_HUMAN]	19.1	8	5	5	5	17.01	4	4	2.09	1	1	335	36.0304	8.45557
E9PKZ0	60S ribosomal protein L8 (Fragment) OS=Homo sapiens OX=9606 GN=RPL8 PE=1 SV=1 - [E9PKZ0_HUMAN]	19.02	6	3	3	5	19.02	3	3	15.12	2	2	205	22.3752	10.7554
Q6FIG4	RAB1B protein OS=Homo sapiens OX=9606 GN=RAB1B PE=2 SV=1 - [Q6FIG4_HUMAN]	18.91	80	1	3	7	18.91	3	4	10.95	2	3	201	22.1842	5.73193
Q14151	Scaffold attachment factor B2 OS=Homo sapiens OX=9606 GN=SAFB2 PE=1 SV=1 - [SAFB2_HUMAN]	18.89	5	5	16	25	14.38	11	14	15.84	11	11	953	107.408	6.16357
Q15365	Poly(rC)-binding protein 1 OS=Homo sapiens OX=9606 GN=PCBP1 PE=1 SV=2 - [PCBP1_HUMAN]	18.82	10	3	5	8	18.82	5	5	10.67	3	3	356	37.4739	7.09326
F5H895	Dolichyl-diphosphooligosaccharide--protein glycosyltransferase subunit DAD1 OS=Homo sapiens OX=9606 GN=DAD1 PE=1 SV=1 - [F5H895_HUMAN]	18.46	5	1	1	1	18.46	1	1				65	7.28382	6.50732
A0A3B3ITZ9	Thyroid hormone receptor-associated protein 3 OS=Homo sapiens OX=9606 GN=THRAP3 PE=1 SV=1 - [A0A3B3ITZ9_HUMAN]	18.35	2	10	14	24	14.95	11	12	13.41	10	12	910	103.462	10.1694
P51991	Heterogeneous nuclear ribonucleoprotein A3 OS=Homo sapiens OX=9606 GN=HNRNPA3 PE=1 SV=2 - [ROA3_HUMAN]	18.25	5	7	8	24	18.25	8	13	14.81	7	11	378	39.5706	9.01221
O43290	U4/U6.U5 tri-snRNP-associated protein 1 OS=Homo sapiens OX=9606 GN=SART1 PE=1 SV=1 - [SNUT1_HUMAN]	18.25	5	10	10	14	11.13	7	8	12.88	6	6	800	90.2003	6.12549
H3BMQ2	Probable ribosome biogenesis protein RLP24 (Fragment) OS=Homo sapiens OX=9606 GN=RSL24D1 PE=1 SV=1 - [H3BMQ2_HUMAN]	18.18	3	1	1	1	18.18	1	1				66	8.12844	10.521
B7Z6F7	cDNA FLJ61705, highly similar to Symplekin OS=Homo sapiens OX=9606 PE=2 SV=1 - [B7Z6F7_HUMAN]	17.97	9	19	19	27	17.35	18	18	7.3	8	9	1274	141.043	6.12549
F5H157	Ras-related protein Rab-35 (Fragment) OS=Homo sapiens OX=9606 GN=RAB35 PE=1 SV=1 - [F5H157_HUMAN]	17.84	74	1	3	7	11.89	2	3	17.84	3	4	185	21.2009	8.30908
K7EMT0	Splicing factor 3A subunit 2 (Fragment) OS=Homo sapiens OX=9606 GN=SF3A2 PE=1 SV=2 - [K7EMT0_HUMAN]	17.78	3	2	2	2	17.78	2	2				135	15.2148	9.77393
E5RH35	Carboxypeptidase Q (Fragment) OS=Homo sapiens OX=9606 GN=CPQ PE=1 SV=1 - [E5RH35_HUMAN]	17.69	6	1	1	1	17.69	1	1				130	14.5847	8.60205
B3KVX6	cDNA FLJ41699 fis, clone HCHON2004776, highly similar to Homo sapiens cytoskeleton-associated protein 4 (CKAP4), mRNA OS=Homo sapiens OX=9606 PE=2 SV=1 - [B3KVX6_HUMAN]	17.66	4	7	7	8	11.32	4	4	8.83	4	4	521	58.1158	5.24951
Q04695	Keratin, type I cytoskeletal 17 OS=Homo sapiens OX=9606 GN=KRT17 PE=1 SV=2 - [K1C17_HUMAN]	17.59	24	2	7	14	10.88	5	5	14.58	6	9	432	48.076	5.021
Q9UQ35	Serine/arginine repetitive matrix protein 2 OS=Homo sapiens OX=9606 GN=SRRM2 PE=1 SV=2 - [SRRM2_HUMAN]	17.37	14	37	37	64	12.5	26	30	14.24	29	34	2752	299.438	12.0591
P31942	Heterogeneous nuclear ribonucleoprotein H3 OS=Homo sapiens OX=9606 GN=HNRNPH3 PE=1 SV=2 - [HNRH3_HUMAN]	17.34	4	4	5	9	9.83	3	3	17.34	5	6	346	36.9031	6.87354
Q9NQZ2	Something about silencing protein 10 OS=Homo sapiens OX=9606 GN=UTP3 PE=1 SV=1 - [SAS10_HUMAN]	17.33	1	8	8	11	13.57	6	6	11.06	5	5	479	54.5251	5.61768
A0A1U9X7W4	HSPA1A OS=Homo sapiens OX=9606 PE=3 SV=1 - [A0A1U9X7W4_HUMAN]	17.32	18	6	9	14	16.22	8	9	9.83	5	5	641	69.995	5.65576
I6L965	KRT18 protein (Fragment) OS=Homo sapiens OX=9606 GN=KRT18 PE=2 SV=1 - [I6L965_HUMAN]	17.2	14	6	7	9	14.78	6	6	4.3	2	3	372	42.1477	5.09717
A0A087WY37	AT-rich interactive domain-containing protein 2 (Fragment) OS=Homo sapiens OX=9606 GN=ARID2 PE=1 SV=1 - [A0A087WY37_HUMAN]	17.19	8	1	1	1	17.19	1	1				64	6.75845	11.4731
E9PRG8	Uncharacterized protein C11orf98 OS=Homo sapiens OX=9606 GN=C11orf98 PE=4 SV=2 - [CK098_HUMAN]	17.07	3	2	2	3	10.57	1	1	17.07	2	2	123	14.2251	11.5317
Q01780	Exosome component 10 OS=Homo sapiens OX=9606 GN=EXOSC10 PE=1 SV=2 - [EXOSX_HUMAN]	17.06	5	13	13	18	12.99	9	9	11.19	9	9	885	100.768	8.45557
O75643	U5 small nuclear ribonucleoprotein 200 kDa helicase OS=Homo sapiens OX=9606 GN=SNRNP200 PE=1 SV=2 - [U520_HUMAN]	17.04	12	27	27	40	14.28	22	25	9.18	15	15	2136	244.353	6.06201
Q75MG0	Uncharacterized protein SCIN (Fragment) OS=Homo sapiens OX=9606 GN=SCIN PE=4 SV=1 - [Q75MG0_HUMAN]	17	3	1	1	1				17	1	1	100	11.1295	4.88135
P62861	40S ribosomal protein S30 OS=Homo sapiens OX=9606 GN=FAU PE=1 SV=1 - [RS30_HUMAN]	16.95	2	1	1	2	16.95	1	1	16.95	1	1	59	6.64382	12.147
Q9BSQ6	RPL13A protein (Fragment) OS=Homo sapiens OX=9606 GN=RPL13A PE=2 SV=2 - [Q9BSQ6_HUMAN]	16.92	11	4	4	4	16.92	4	4				201	23.3603	10.9312
F5H7F6	Microsomal glutathione S-transferase 1 (Fragment) OS=Homo sapiens OX=9606 GN=MGST1 PE=1 SV=1 - [F5H7F6_HUMAN]	16.88	4	1	1	2	16.88	1	1	16.88	1	1	77	8.88048	8.79248
J3KS45	Calcium load-activated calcium channel (Fragment) OS=Homo sapiens OX=9606 GN=TMCO1 PE=1 SV=1 - [J3KS45_HUMAN]	16.78	5	2	2	3	16.78	2	2	6.29	1	1	143	16.5696	9.5542
Q14669	E3 ubiquitin-protein ligase TRIP12 OS=Homo sapiens OX=9606 GN=TRIP12 PE=1 SV=1 - [TRIPC_HUMAN]	16.67	9	25	25	36	13.65	20	20	10.44	16	16	1992	220.296	8.48486
A0A3B3IRU2	NHP2 non-histone chromosome protein 2-like 1 (S. cerevisiae), isoform CRA_b OS=Homo sapiens OX=9606 GN=SNU13 PE=1 SV=1 - [A0A3B3IRU2_HUMAN]	16.44	4	1	1	1				16.44	1	1	73	8.03934	7.86963
Q9Y3C1	Nucleolar protein 16 OS=Homo sapiens OX=9606 GN=NOP16 PE=1 SV=2 - [NOP16_HUMAN]	16.29	6	2	2	2	16.29	2	2				178	21.1751	9.93506
Q86YZ3	Hornerin OS=Homo sapiens OX=9606 GN=HRNR PE=1 SV=2 - [HORN_HUMAN]	16.28	1	14	14	27	14.18	12	17	9.86	8	10	2850	282.228	10.0376
A0A024R3R5	Lamin B receptor, isoform CRA_a OS=Homo sapiens OX=9606 GN=LBR PE=4 SV=1 - [A0A024R3R5_HUMAN]	16.26	5	9	9	15	14.47	8	8	14.63	7	7	615	70.685	9.36377
P51148	Ras-related protein Rab-5C OS=Homo sapiens OX=9606 GN=RAB5C PE=1 SV=2 - [RAB5C_HUMAN]	16.2	16	3	3	3	10.65	2	2	5.56	1	1	216	23.4678	8.41162
Q8NEJ9	Neuroguidin OS=Homo sapiens OX=9606 GN=NGDN PE=1 SV=1 - [NGDN_HUMAN]	16.19	3	4	4	8	11.75	3	4	16.19	4	4	315	35.872	9.56885
Q9NXF1	Testis-expressed protein 10 OS=Homo sapiens OX=9606 GN=TEX10 PE=1 SV=2 - [TEX10_HUMAN]	16.15	4	12	12	20	13.13	9	11	11.84	9	9	929	105.608	9.36377
H0YNX5	Signal peptidase complex catalytic subunit SEC11 (Fragment) OS=Homo sapiens OX=9606 GN=SEC11A PE=1 SV=1 - [H0YNX5_HUMAN]	16.04	8	2	2	2	16.04	2	2				106	11.9784	8.57275
B4DZG2	cDNA FLJ56521, highly similar to Homo sapiens transcription termination factor, RNA polymerase I (TTF1), mRNA OS=Homo sapiens OX=9606 PE=2 SV=1 - [B4DZG2_HUMAN]	15.91	3	12	12	18	15.03	11	12	7.18	6	6	905	102.927	9.37842
D6RAF8	Heterogeneous nuclear ribonucleoprotein D0 (Fragment) OS=Homo sapiens OX=9606 GN=HNRNPD PE=1 SV=1 - [D6RAF8_HUMAN]	15.84	12	2	3	5	15.84	3	3	9.95	2	2	221	23.0622	5.10986
B4DM28	cDNA FLJ50575, highly similar to U4/U6 small nuclear ribonucleoprotein Prp3 OS=Homo sapiens OX=9606 PE=2 SV=1 - [B4DM28_HUMAN]	15.77	5	9	9	13	8.2	5	5	13.88	8	8	634	72.0592	9.67139
Q14692	Ribosome biogenesis protein BMS1 homolog OS=Homo sapiens OX=9606 GN=BMS1 PE=1 SV=1 - [BMS1_HUMAN]	15.76	1	18	18	25	13.88	15	15	9.44	10	10	1282	145.716	6.44287
B4DKM5	cDNA FLJ60120, highly similar to Voltage-dependent anion-selective channel protein 2 OS=Homo sapiens OX=9606 PE=2 SV=1 - [B4DKM5_HUMAN]	15.69	7	3	3	4	15.69	3	3	4.71	1	1	255	27.4615	5.46533
B4DW97	cDNA FLJ61430, highly similar to ATP-dependent RNA helicase DDX50 OS=Homo sapiens OX=9606 PE=2 SV=1 - [B4DW97_HUMAN]	15.61	7	8	9	15	13.22	8	8	12.94	7	7	711	79.9668	8.85107
P55795	Heterogeneous nuclear ribonucleoprotein H2 OS=Homo sapiens OX=9606 GN=HNRNPH2 PE=1 SV=1 - [HNRH2_HUMAN]	15.59	3	1	5	15	11.8	4	8	11.36	4	7	449	49.2323	6.30322
G5E9R3	60S ribosomal protein L37a OS=Homo sapiens OX=9606 GN=RPL37A PE=1 SV=1 - [G5E9R3_HUMAN]	15.52	7	1	1	1	15.52	1	1				58	6.56355	10.4478
P49207	60S ribosomal protein L34 OS=Homo sapiens OX=9606 GN=RPL34 PE=1 SV=3 - [RL34_HUMAN]	15.38	1	2	2	4	15.38	2	2	15.38	2	2	117	13.2845	11.4731
O14858	Zinc finger protein (Fragment) OS=Homo sapiens OX=9606 PE=2 SV=1 - [O14858_HUMAN]	15.28	101	1	1	1	15.28	1	1				72	8.59505	8.646
P62851	40S ribosomal protein S25 OS=Homo sapiens OX=9606 GN=RPS25 PE=1 SV=1 - [RS25_HUMAN]	15.2	1	2	2	2	7.2	1	1	8	1	1	125	13.7337	10.1108
Q9P035	Very-long-chain (3R)-3-hydroxyacyl-CoA dehydratase 3 OS=Homo sapiens OX=9606 GN=HACD3 PE=1 SV=2 - [HACD3_HUMAN]	14.92	5	4	4	6	11.05	3	3	9.12	3	3	362	43.1316	8.93896
Q71SV8	Crn-related protein kim1 OS=Homo sapiens OX=9606 PE=2 SV=1 - [Q71SV8_HUMAN]	14.91	3	13	13	20	11.03	10	11	9.39	8	9	852	99.6433	6.22705
B4DRD7	cDNA FLJ54752, highly similar to Poly(rC)-binding protein 2 OS=Homo sapiens OX=9606 PE=2 SV=1 - [B4DRD7_HUMAN]	14.89	16	1	3	5	14.89	3	3	7.8	2	2	282	29.7182	7.7085
O94906	Pre-mRNA-processing factor 6 OS=Homo sapiens OX=9606 GN=PRPF6 PE=1 SV=1 - [PRP6_HUMAN]	14.88	1	14	14	18	12.96	12	12	6.16	6	6	941	106.858	8.25049
Q9NUQ6	SPATS2-like protein OS=Homo sapiens OX=9606 GN=SPATS2L PE=1 SV=2 - [SPS2L_HUMAN]	14.87	11	7	7	9	11.83	5	5	7.35	4	4	558	61.6907	9.64209
A0A0M3HER2	Centromere protein V OS=Homo sapiens OX=9606 GN=CENPV PE=1 SV=1 - [A0A0M3HER2_HUMAN]	14.86	2	2	2	2	7.43	1	1	7.43	1	1	175	18.7957	10.0522
O00483	Cytochrome c oxidase subunit NDUFA4 OS=Homo sapiens OX=9606 GN=NDUFA4 PE=1 SV=1 - [NDUA4_HUMAN]	14.81	1	1	1	1	14.81	1	1				81	9.36391	9.37842
P62424	60S ribosomal protein L7a OS=Homo sapiens OX=9606 GN=RPL7A PE=1 SV=2 - [RL7A_HUMAN]	14.66	4	5	5	6	10.15	3	3	11.28	3	3	266	29.977	10.6089
A0A024R326	60S ribosomal protein L29 OS=Homo sapiens OX=9606 GN=RPL29 PE=1 SV=1 - [A0A024R326_HUMAN]	14.65	4	2	2	6	14.65	2	3	14.65	2	3	157	17.5419	11.6636
O75400	Pre-mRNA-processing factor 40 homolog A OS=Homo sapiens OX=9606 GN=PRPF40A PE=1 SV=2 - [PR40A_HUMAN]	14.63	8	12	12	17	13.48	11	11	5.85	5	6	957	108.737	7.56201
Q13151	Heterogeneous nuclear ribonucleoprotein A0 OS=Homo sapiens OX=9606 GN=HNRNPA0 PE=1 SV=1 - [ROA0_HUMAN]	14.1	1	3	4	10	9.18	3	5	11.48	3	5	305	30.8218	9.29053
Q5S4N1	Uncharacterized protein (Fragment) OS=Homo sapiens OX=9606 PE=2 SV=1 - [Q5S4N1_HUMAN]	14.09	25	4	5	5	10.77	4	4	3.31	1	1	362	40.1621	7.88428
A0A024R7K0	Splicing factor, arginine/serine-rich 14, isoform CRA_a OS=Homo sapiens OX=9606 GN=SFRS14 PE=4 SV=1 - [A0A024R7K0_HUMAN]	14.05	8	10	10	16	8.69	7	8	10.07	7	8	1082	120.162	7.28369
Q9Y2R4	Probable ATP-dependent RNA helicase DDX52 OS=Homo sapiens OX=9606 GN=DDX52 PE=1 SV=3 - [DDX52_HUMAN]	14.02	7	7	7	7	14.02	7	7				599	67.4559	9.67139
Q5C9Z4	Nucleolar MIF4G domain-containing protein 1 OS=Homo sapiens OX=9606 GN=NOM1 PE=1 SV=1 - [NOM1_HUMAN]	13.95	1	10	10	14	12.67	9	9	6.98	5	5	860	96.1976	8.104
P63244	Receptor of activated protein C kinase 1 OS=Homo sapiens OX=9606 GN=RACK1 PE=1 SV=3 - [RACK1_HUMAN]	13.88	23	6	6	8	13.88	6	6	5.36	2	2	317	35.0546	7.69385
Q0ZAJ1	MSH2-Ex5 isoform (Fragment) OS=Homo sapiens OX=9606 GN=MSH2 PE=2 SV=1 - [Q0ZAJ1_HUMAN]	13.86	17	1	1	1	13.86	1	1				101	11.689	6.68311
P54886	Delta-1-pyrroline-5-carboxylate synthase OS=Homo sapiens OX=9606 GN=ALDH18A1 PE=1 SV=2 - [P5CS_HUMAN]	13.84	1	10	10	12	10.94	8	8	5.28	4	4	795	87.2475	7.12256
P53007	Tricarboxylate transport protein, mitochondrial OS=Homo sapiens OX=9606 GN=SLC25A1 PE=1 SV=2 - [TXTP_HUMAN]	13.83	4	4	4	6	13.83	4	5	3.54	1	1	311	33.991	9.89111
Q5JY83	RNA-binding motif protein, X-linked 2 OS=Homo sapiens OX=9606 GN=RBMX2 PE=1 SV=1 - [Q5JY83_HUMAN]	13.79	6	1	1	1	13.79	1	1				58	6.62136	4.71631
B4DZC0	cDNA FLJ51771, highly similar to SWI/SNF-related matrix-associatedactin-dependent regulator of chromatin subfamily A member5 OS=Homo sapiens OX=9606 PE=2 SV=1 - [B4DZC0_HUMAN]	13.77	5	7	13	18	10.65	10	10	7.24	7	8	995	116.683	8.33838
Q5VVC8	60S ribosomal protein L11 OS=Homo sapiens OX=9606 GN=RPL11 PE=1 SV=2 - [Q5VVC8_HUMAN]	13.77	3	2	2	3	13.77	2	2	8.38	1	1	167	19.0121	9.80322
A2A2V2	RNA-binding protein 34 (Fragment) OS=Homo sapiens OX=9606 GN=RBM34 PE=1 SV=1 - [A2A2V2_HUMAN]	13.73	5	5	5	6	2.45	1	1	13.73	5	5	408	45.8897	10.0815
Q08211	ATP-dependent RNA helicase A OS=Homo sapiens OX=9606 GN=DHX9 PE=1 SV=4 - [DHX9_HUMAN]	13.7	4	14	14	18	9.92	10	10	7.4	7	8	1270	140.869	6.84424
Q86UA8	SMARCA1 protein (Fragment) OS=Homo sapiens OX=9606 GN=SMARCA1 PE=2 SV=2 - [Q86UA8_HUMAN]	13.68	5	8	14	18	9.12	9	9	7.46	8	9	965	113.286	8.60205
Q6IPH7	RPL14 protein OS=Homo sapiens OX=9606 GN=RPL14 PE=1 SV=1 - [Q6IPH7_HUMAN]	13.64	7	2	2	4	13.64	2	2	13.64	2	2	220	23.7722	10.9312
O15042	U2 snRNP-associated SURP motif-containing protein OS=Homo sapiens OX=9606 GN=U2SURP PE=1 SV=2 - [SR140_HUMAN]	13.61	9	11	11	22	11.66	10	11	10.79	9	11	1029	118.219	8.47021
P08670	Vimentin OS=Homo sapiens OX=9606 GN=VIM PE=1 SV=4 - [VIME_HUMAN]	13.52	17	5	6	11	1.72	1	1	13.52	6	10	466	53.6191	5.12256
P46087	Probable 28S rRNA (cytosine(4447)-C(5))-methyltransferase OS=Homo sapiens OX=9606 GN=NOP2 PE=1 SV=2 - [NOP2_HUMAN]	13.3	7	9	9	13	10.47	7	7	8	6	6	812	89.2471	9.23193
Q02040	A-kinase anchor protein 17A OS=Homo sapiens OX=9606 GN=AKAP17A PE=1 SV=2 - [AK17A_HUMAN]	13.24	3	10	10	13	8.78	7	7	8.78	6	6	695	80.6859	9.72998
Q14684	Ribosomal RNA processing protein 1 homolog B OS=Homo sapiens OX=9606 GN=RRP1B PE=1 SV=3 - [RRP1B_HUMAN]	13.19	2	9	9	13	8.97	5	6	10.69	7	7	758	84.3752	9.75928
B4E1M5	cDNA FLJ52179, highly similar to 60S ribosomal protein L9 OS=Homo sapiens OX=9606 PE=2 SV=1 - [B4E1M5_HUMAN]	12.93	5	1	1	1	12.93	1	1				147	16.9331	10.6968
Q15717	ELAV-like protein 1 OS=Homo sapiens OX=9606 GN=ELAVL1 PE=1 SV=2 - [ELAV1_HUMAN]	12.58	11	4	4	7	9.2	3	4	9.82	3	3	326	36.0692	9.17334
Q8N6L1	Keratinocyte-associated protein 2 OS=Homo sapiens OX=9606 GN=KRTCAP2 PE=1 SV=2 - [KTAP2_HUMAN]	12.5	1	1	1	2	12.5	1	1	12.5	1	1	136	14.6689	9.61279
P63167	Dynein light chain 1, cytoplasmic OS=Homo sapiens OX=9606 GN=DYNLL1 PE=1 SV=1 - [DYL1_HUMAN]	12.36	2	1	1	2	12.36	1	1	12.36	1	1	89	10.3591	7.40088
H0Y2W2	ATPase family AAA domain-containing protein 3A (Fragment) OS=Homo sapiens OX=9606 GN=ATAD3A PE=1 SV=1 - [H0Y2W2_HUMAN]	12.24	8	6	6	6	12.24	6	6				572	64.3143	9.43701
Q92786	Prospero homeobox protein 1 OS=Homo sapiens OX=9606 GN=PROX1 PE=1 SV=2 - [PROX1_HUMAN]	12.21	3	7	7	8	8.68	5	5	5.16	3	3	737	83.151	7.18115
O95678	Keratin, type II cytoskeletal 75 OS=Homo sapiens OX=9606 GN=KRT75 PE=1 SV=2 - [K2C75_HUMAN]	12.16	4	0	7	14	10.53	6	7	10.53	6	7	551	59.524	7.73779
Q13435	Splicing factor 3B subunit 2 OS=Homo sapiens OX=9606 GN=SF3B2 PE=1 SV=2 - [SF3B2_HUMAN]	12.07	8	9	9	14	12.07	9	9	5.81	5	5	895	100.165	5.66846
A0A0A0MTN9	NADPH:adrenodoxin oxidoreductase, mitochondrial OS=Homo sapiens OX=9606 GN=FDXR PE=1 SV=1 - [A0A0A0MTN9_HUMAN]	12.07	12	5	5	5	12.07	5	5				439	47.9981	6.7417
H7C2B1	Nucleolar protein 7 (Fragment) OS=Homo sapiens OX=9606 GN=NOL7 PE=1 SV=1 - [H7C2B1_HUMAN]	12.05	2	1	1	1				12.05	1	1	83	9.76741	9.99365
P18583	Protein SON OS=Homo sapiens OX=9606 GN=SON PE=1 SV=4 - [SON_HUMAN]	11.79	9	19	19	29	10.18	16	18	5.36	10	11	2426	263.664	5.64307
F5H1A5	Splicing factor, suppressor of white-apricot homolog OS=Homo sapiens OX=9606 GN=SFSWAP PE=1 SV=1 - [F5H1A5_HUMAN]	11.57	4	1	1	1	11.57	1	1				121	13.5055	5.08447
H7C446	Suppressor of SWI4 1 homolog (Fragment) OS=Homo sapiens OX=9606 GN=PPAN PE=1 SV=1 - [H7C446_HUMAN]	11.54	5	2	2	3	11.54	2	2	6.73	1	1	208	23.2043	10.8433
A0A087WT34	Methyl-CpG-binding domain protein 3 (Fragment) OS=Homo sapiens OX=9606 GN=MBD3 PE=1 SV=1 - [A0A087WT34_HUMAN]	11.54	6	1	1	1	11.54	1	1				130	14.4505	9.70068
K7EQP8	Zinc finger protein 24 (Fragment) OS=Homo sapiens OX=9606 GN=ZNF24 PE=1 SV=1 - [K7EQP8_HUMAN]	11.46	5	1	1	2	11.46	1	1	11.46	1	1	96	11.2177	4.61475
A0A2R8YDW2	Chromodomain-helicase-DNA-binding protein 4 (Fragment) OS=Homo sapiens OX=9606 GN=CHD4 PE=1 SV=1 - [A0A2R8YDW2_HUMAN]	11.44	39	11	11	15	8.72	8	9	6.42	6	6	1215	138.303	5.5415
C9J7S3	Aspartate--tRNA ligase, cytoplasmic (Fragment) OS=Homo sapiens OX=9606 GN=DARS PE=1 SV=8 - [C9J7S3_HUMAN]	11.43	5	1	1	1	11.43	1	1				175	19.8555	8.646
P49756	RNA-binding protein 25 OS=Homo sapiens OX=9606 GN=RBM25 PE=1 SV=3 - [RBM25_HUMAN]	11.39	4	9	9	19	10.32	7	10	10.32	8	9	843	100.124	6.31592
A0A1W2PQ43	Bcl-2-associated transcription factor 1 OS=Homo sapiens OX=9606 GN=BCLAF1 PE=1 SV=1 - [A0A1W2PQ43_HUMAN]	11.38	9	7	7	10	9.39	6	6	7.4	4	4	703	80.5704	10.0962
B4DY09	Interleukin enhancer-binding factor 2 OS=Homo sapiens OX=9606 GN=ILF2 PE=1 SV=1 - [B4DY09_HUMAN]	11.36	6	3	3	3	11.36	3	3				352	38.8862	4.94482
P07477	Trypsin-1 OS=Homo sapiens OX=9606 GN=PRSS1 PE=1 SV=1 - [TRY1_HUMAN]	11.34	20	2	2	3	11.34	2	2	8.1	1	1	247	26.5411	6.50732
Q86V81	THO complex subunit 4 OS=Homo sapiens OX=9606 GN=ALYREF PE=1 SV=3 - [THOC4_HUMAN]	11.28	2	2	2	2	11.28	2	2				257	26.8716	11.1509
Q5BKZ1	DBIRD complex subunit ZNF326 OS=Homo sapiens OX=9606 GN=ZNF326 PE=1 SV=2 - [ZN326_HUMAN]	11.17	2	6	6	7	2.23	1	1	8.93	5	6	582	65.6131	5.14795
A0A2R8Y595	Transcriptional repressor CTCF OS=Homo sapiens OX=9606 GN=CTCF PE=1 SV=1 - [A0A2R8Y595_HUMAN]	11.13	7	7	7	14	9.25	6	8	8.31	5	6	638	72.9527	8.27979
P13010	X-ray repair cross-complementing protein 5 OS=Homo sapiens OX=9606 GN=XRCC5 PE=1 SV=3 - [XRCC5_HUMAN]	11.07	4	6	6	7	9.29	5	5	3.69	2	2	732	82.6523	5.80811
B9EG90	DNA topoisomerase I OS=Homo sapiens OX=9606 GN=TOP1 PE=2 SV=1 - [B9EG90_HUMAN]	10.98	15	8	8	13	7.45	5	5	9.93	7	8	765	90.6429	9.30518
E7EVL6	Replication initiator 1 (Fragment) OS=Homo sapiens OX=9606 GN=REPIN1 PE=1 SV=1 - [E7EVL6_HUMAN]	10.96	6	1	1	1	10.96	1	1				146	16.1294	11.6343
B2RE46	cDNA, FLJ96923, highly similar to Homo sapiens ribophorin II (RPN2), mRNA OS=Homo sapiens OX=9606 PE=2 SV=1 - [B2RE46_HUMAN]	10.94	6	4	4	5	10.94	4	4	1.9	1	1	631	69.2911	5.78271
Q5T5X7	BEN domain-containing protein 3 OS=Homo sapiens OX=9606 GN=BEND3 PE=1 SV=1 - [BEND3_HUMAN]	10.87	1	7	7	8	7.25	5	5	4.95	3	3	828	94.4154	5.42725
I3L1P8	Mitochondrial 2-oxoglutarate/malate carrier protein (Fragment) OS=Homo sapiens OX=9606 GN=SLC25A11 PE=1 SV=1 - [I3L1P8_HUMAN]	10.81	2	3	3	4	7.43	2	2	6.08	2	2	296	32.1618	9.77393
Q53SW4	Uncharacterized protein NDUFA10 (Fragment) OS=Homo sapiens OX=9606 GN=NDUFA10 PE=4 SV=1 - [Q53SW4_HUMAN]	10.81	9	2	2	2	10.81	2	2				333	38.1366	8.19189
Q13085	Acetyl-CoA carboxylase 1 OS=Homo sapiens OX=9606 GN=ACACA PE=1 SV=2 - [ACACA_HUMAN]	10.7	21	21	21	26	10.36	20	22	1.75	4	4	2346	265.385	6.3667
J3QSB5	60S ribosomal protein L36 OS=Homo sapiens OX=9606 GN=RPL36 PE=1 SV=1 - [J3QSB5_HUMAN]	10.64	2	1	1	1				10.64	1	1	94	10.7819	11.605
H0YM59	Zinc finger protein 770 (Fragment) OS=Homo sapiens OX=9606 GN=ZNF770 PE=1 SV=1 - [H0YM59_HUMAN]	10.61	3	1	1	1	10.61	1	1				132	15.8411	9.70068
K7ELS0	Telomerase RNA component-interacting RNase OS=Homo sapiens OX=9606 GN=TRIR PE=1 SV=1 - [K7ELS0_HUMAN]	10.61	5	1	1	1	10.61	1	1				132	13.4953	4.90674
G5E9C0	SP110 nuclear body protein, isoform CRA_b OS=Homo sapiens OX=9606 GN=SP110 PE=1 SV=1 - [G5E9C0_HUMAN]	10.6	5	5	5	7	10.6	5	6	2.01	1	1	547	61.7007	9.53955
B2R5Y4	cDNA, FLJ92684, highly similar to Homo sapiens IK cytokine, down-regulator of HLA II (IK), mRNA OS=Homo sapiens OX=9606 PE=2 SV=1 - [B2R5Y4_HUMAN]	10.23	12	5	5	5	8.26	4	4	1.97	1	1	557	65.5777	6.63916
K7EM84	UPF0711 protein C18orf21 (Fragment) OS=Homo sapiens OX=9606 GN=C18orf21 PE=1 SV=8 - [K7EM84_HUMAN]	10.23	4	1	1	2	10.23	1	1	10.23	1	1	88	9.50294	10.6528
H0YC69	Cell cycle and apoptosis regulator protein 2 (Fragment) OS=Homo sapiens OX=9606 GN=CCAR2 PE=1 SV=1 - [H0YC69_HUMAN]	10.14	6	1	1	1	10.14	1	1				148	16.3539	10.5356
A8K800	cDNA FLJ76924, highly similar to Homo sapiens brix domain containing 1 (BXDC1), mRNA OS=Homo sapiens OX=9606 PE=2 SV=1 - [A8K800_HUMAN]	10.13	4	3	3	3	2.61	1	1	7.52	2	2	306	35.5502	9.99365
Q86VM9	Zinc finger CCCH domain-containing protein 18 OS=Homo sapiens OX=9606 GN=ZC3H18 PE=1 SV=2 - [ZCH18_HUMAN]	10.07	10	9	9	13	8.71	8	9	5.56	4	4	953	106.316	8.32373
Q5HY57	Emerin OS=Homo sapiens OX=9606 GN=EMD PE=1 SV=1 - [Q5HY57_HUMAN]	10.05	2	2	2	2	10.05	2	2				219	24.9229	5.021
O95625	Zinc finger and BTB domain-containing protein 11 OS=Homo sapiens OX=9606 GN=ZBTB11 PE=1 SV=2 - [ZBT11_HUMAN]	9.97	4	9	9	11	9.97	9	9	2.09	2	2	1053	119.308	8.66064
B4DDX2	cDNA FLJ54590, highly similar to KH domain-containing, RNA-binding, signaltransduction-associated protein 1 OS=Homo sapiens OX=9606 PE=2 SV=1 - [B4DDX2_HUMAN]	9.93	6	3	3	3	9.93	3	3				423	46.4303	8.80713
E9PIG0	Band 4.1-like protein 2 (Fragment) OS=Homo sapiens OX=9606 GN=EPB41L2 PE=1 SV=1 - [E9PIG0_HUMAN]	9.88	10	1	1	1	9.88	1	1				162	18.1082	5.18604
M0R203	Heterogeneous nuclear ribonucleoprotein U-like protein 1 (Fragment) OS=Homo sapiens OX=9606 GN=HNRNPUL1 PE=1 SV=1 - [M0R203_HUMAN]	9.88	13	1	1	1	9.88	1	1				81	9.78975	8.47021
U3KQF2	ADP-ribosylation factor 4 OS=Homo sapiens OX=9606 GN=ARF4 PE=1 SV=1 - [U3KQF2_HUMAN]	9.86	3	1	1	1	9.86	1	1				71	8.02609	4.95752
A0A2R8YGG3	Transcription activator BRG1 (Fragment) OS=Homo sapiens OX=9606 GN=SMARCA4 PE=1 SV=1 - [A0A2R8YGG3_HUMAN]	9.76	61	12	12	15	9.07	11	11	3.02	4	4	1455	165.167	7.95752
A0A1U9X7L0	DAXX OS=Homo sapiens OX=9606 PE=4 SV=1 - [A0A1U9X7L0_HUMAN]	9.73	7	5	5	10	9.73	5	7	2.84	2	3	740	81.2949	4.86865
A0A3B3IRU6	Paternally-expressed gene 3 protein OS=Homo sapiens OX=9606 GN=PEG3 PE=1 SV=1 - [A0A3B3IRU6_HUMAN]	9.7	11	10	10	11	8.23	9	9	2.44	2	2	1433	162.617	5.35107
Q9BRU9	rRNA-processing protein UTP23 homolog OS=Homo sapiens OX=9606 GN=UTP23 PE=1 SV=2 - [UTP23_HUMAN]	9.64	1	2	2	4	4.42	1	1	9.64	2	3	249	28.3843	10.0669
Q5I6Y5	Epididymis secretory sperm binding protein OS=Homo sapiens OX=9606 GN=LMNA PE=2 SV=1 - [Q5I6Y5_HUMAN]	9.58	10	4	4	4	9.58	4	4				480	55.0105	6.94678
D3DS95	HCG21173, isoform CRA_a OS=Homo sapiens OX=9606 GN=hCG_21173 PE=4 SV=1 - [D3DS95_HUMAN]	9.57	4	1	1	2	9.57	1	1	9.57	1	1	94	10.1167	10.0669
Q5T7C4	High mobility group protein B1 OS=Homo sapiens OX=9606 GN=HMGB1 PE=1 SV=1 - [Q5T7C4_HUMAN]	9.49	6	1	1	1	9.49	1	1				158	18.2993	9.70068
A0A087X2D0	Serine/arginine-rich-splicing factor 3 OS=Homo sapiens OX=9606 GN=SRSF3 PE=1 SV=1 - [A0A087X2D0_HUMAN]	9.47	2	1	1	1	9.47	1	1				95	10.314	5.13525
Q5SY16	Polynucleotide 5'-hydroxyl-kinase NOL9 OS=Homo sapiens OX=9606 GN=NOL9 PE=1 SV=1 - [NOL9_HUMAN]	9.4	1	5	5	9	9.4	5	6	5.27	3	3	702	79.2722	9.12939
O00148	ATP-dependent RNA helicase DDX39A OS=Homo sapiens OX=9606 GN=DDX39A PE=1 SV=2 - [DX39A_HUMAN]	9.37	46	4	4	6	7.49	3	4	3.75	2	2	427	49.098	5.68115
Q53GR7	Solute carrier family 25, member 13 (Citrin) variant (Fragment) OS=Homo sapiens OX=9606 PE=2 SV=1 - [Q53GR7_HUMAN]	9.33	6	4	4	4	9.33	4	4				675	74.0696	8.38232
Q5T280	Putative methyltransferase C9orf114 OS=Homo sapiens OX=9606 GN=SPOUT1 PE=1 SV=3 - [CI114_HUMAN]	9.31	4	4	4	4	9.31	4	4				376	41.9824	7.43018
Q9GZR2	RNA exonuclease 4 OS=Homo sapiens OX=9606 GN=REXO4 PE=1 SV=2 - [REXO4_HUMAN]	9.24	5	4	4	4	4.74	2	2	4.5	2	2	422	46.6428	9.77393
A4FU11	RPS4Y1 protein (Fragment) OS=Homo sapiens OX=9606 GN=RPS4Y1 PE=2 SV=1 - [A4FU11_HUMAN]	9.16	17	2	3	4	6.87	2	2	6.49	2	2	262	29.276	10.2427
Q8IY37	Probable ATP-dependent RNA helicase DHX37 OS=Homo sapiens OX=9606 GN=DHX37 PE=1 SV=1 - [DHX37_HUMAN]	9.16	2	8	8	9	4.67	4	4	5.36	5	5	1157	129.464	8.104
H0YIL2	Probable RNA-binding protein 19 (Fragment) OS=Homo sapiens OX=9606 GN=RBM19 PE=1 SV=1 - [H0YIL2_HUMAN]	9.09	3	1	1	1	9.09	1	1				110	12.4605	8.74854
Q8TCJ2	Dolichyl-diphosphooligosaccharide--protein glycosyltransferase subunit STT3B OS=Homo sapiens OX=9606 GN=STT3B PE=1 SV=1 - [STT3B_HUMAN]	9.08	1	7	7	10	7.26	6	6	5.33	4	4	826	93.6137	8.90967
Q7L014	Probable ATP-dependent RNA helicase DDX46 OS=Homo sapiens OX=9606 GN=DDX46 PE=1 SV=2 - [DDX46_HUMAN]	9.02	5	8	8	9	6.89	6	6	3.59	3	3	1031	117.29	9.29053
A8K905	Nucleolar complex protein 3 homolog OS=Homo sapiens OX=9606 PE=2 SV=1 - [A8K905_HUMAN]	9	3	6	6	8	9	6	6	2.63	2	2	800	92.4905	9.1001
F5GYV5	ADP-ribosylation factor-like protein 6-interacting protein 4 (Fragment) OS=Homo sapiens OX=9606 GN=ARL6IP4 PE=1 SV=1 - [F5GYV5_HUMAN]	9	8	1	1	1	9	1	1				211	23.6735	10.9604
P30414	NK-tumor recognition protein OS=Homo sapiens OX=9606 GN=NKTR PE=1 SV=2 - [NKTR_HUMAN]	8.96	6	11	11	12	4.1	5	5	5.61	7	7	1462	165.577	9.99365
G3V5I6	Zinc finger CCCH domain-containing protein 14 OS=Homo sapiens OX=9606 GN=ZC3H14 PE=1 SV=1 - [G3V5I6_HUMAN]	8.81	9	3	3	3	6.43	2	2	2.38	1	1	420	47.7297	7.94287
A0A140VK04	Testicular secretory protein Li 4 OS=Homo sapiens OX=9606 PE=2 SV=1 - [A0A140VK04_HUMAN]	8.81	3	2	2	3	8.81	2	2	4.21	1	1	261	28.3865	5.66846
P28288	ATP-binding cassette sub-family D member 3 OS=Homo sapiens OX=9606 GN=ABCD3 PE=1 SV=1 - [ABCD3_HUMAN]	8.8	3	5	5	6	8.8	5	5	2.12	1	1	659	75.4276	9.36377
Q9P031	Thyroid transcription factor 1-associated protein 26 OS=Homo sapiens OX=9606 GN=CCDC59 PE=1 SV=2 - [TAP26_HUMAN]	8.71	2	2	2	4	8.71	2	2	8.71	2	2	241	28.652	9.87646
J3KT68	Sigma intracellular receptor 2 OS=Homo sapiens OX=9606 GN=TMEM97 PE=1 SV=1 - [J3KT68_HUMAN]	8.7	3	1	1	2	8.7	1	1	8.7	1	1	92	10.9688	7.97217
B4DDW1	cDNA FLJ52156, moderately similar to Mus musculus methyltransferase like 7A (Mettl7a), mRNA OS=Homo sapiens OX=9606 PE=2 SV=1 - [B4DDW1_HUMAN]	8.57	4	1	1	1	8.57	1	1				175	20.4936	8.92432
H0YDJ3	Serine/threonine-protein kinase PRP4 homolog (Fragment) OS=Homo sapiens OX=9606 GN=PRPF4B PE=1 SV=1 - [H0YDJ3_HUMAN]	8.52	5	4	4	5	8.52	4	4	1.36	1	1	587	68.3585	9.75928
B9ZVT1	RNA-binding protein 12B OS=Homo sapiens OX=9606 GN=RBM12B PE=1 SV=2 - [B9ZVT1_HUMAN]	8.51	6	3	3	4	8.51	3	3	1.59	1	1	881	102.641	7.53271
B3KVN0	cDNA FLJ16785 fis, clone NT2RI2015342, highly similar to Solute carrier family 2, facilitated glucose transporter member 1 OS=Homo sapiens OX=9606 PE=2 SV=1 - [B3KVN0_HUMAN]	8.41	6	3	3	4	4.33	2	2	6.01	2	2	416	45.8393	8.60205
Q05CM9	PSIP1 protein (Fragment) OS=Homo sapiens OX=9606 GN=PSIP1 PE=2 SV=1 - [Q05CM9_HUMAN]	8.37	2	2	2	3	3.42	1	1	4.94	1	2	263	29.6524	9.39307
Q9NY12	H/ACA ribonucleoprotein complex subunit 1 OS=Homo sapiens OX=9606 GN=GAR1 PE=1 SV=1 - [GAR1_HUMAN]	8.29	1	2	2	3	8.29	2	2	4.15	1	1	217	22.3342	10.9165
J3QKZ9	Eukaryotic initiation factor 4A-I (Fragment) OS=Homo sapiens OX=9606 GN=EIF4A1 PE=1 SV=8 - [J3QKZ9_HUMAN]	8.21	14	1	1	1	8.21	1	1				134	14.5856	8.646
Q8NEF9	Serum response factor-binding protein 1 OS=Homo sapiens OX=9606 GN=SRFBP1 PE=1 SV=1 - [SRFB1_HUMAN]	8.16	1	3	3	3	5.83	2	2	2.33	1	1	429	48.6044	9.5835
A0A024R3J7	HCG2032701, isoform CRA_a OS=Homo sapiens OX=9606 GN=hCG_2032701 PE=4 SV=1 - [A0A024R3J7_HUMAN]	8.11	5	6	6	6	5.83	4	4	2.28	2	2	703	80.3757	7.81104
B5MCF9	Pescadillo homolog OS=Homo sapiens OX=9606 GN=PES1 PE=1 SV=1 - [B5MCF9_HUMAN]	8.06	6	5	5	5	8.06	5	5				571	66.036	7.50342
A0A0A0MRT8	Sperm-associated antigen 6 OS=Homo sapiens OX=9606 GN=SPAG6 PE=1 SV=1 - [A0A0A0MRT8_HUMAN]	8.06	2	1	1	1				8.06	1	1	484	52.4138	6.96143
F5H669	Cleavage and polyadenylation-specificity factor subunit 7 (Fragment) OS=Homo sapiens OX=9606 GN=CPSF7 PE=1 SV=1 - [F5H669_HUMAN]	8.02	6	3	3	3	8.02	3	3				374	41.2407	7.02002
A6NLN1	Polypyrimidine tract binding protein 1, isoform CRA_b OS=Homo sapiens OX=9606 GN=PTBP1 PE=1 SV=4 - [A6NLN1_HUMAN]	7.97	8	3	3	4	3.61	2	2	6.26	2	2	527	56.4753	9.37842
A8K964	cDNA FLJ75071, highly similar to Homo sapiens pinin, desmosome associated protein (PNN), mRNA OS=Homo sapiens OX=9606 PE=2 SV=1 - [A8K964_HUMAN]	7.95	6	5	5	7	3.49	2	2	6.83	4	5	717	81.4929	7.37158
P62318	Small nuclear ribonucleoprotein Sm D3 OS=Homo sapiens OX=9606 GN=SNRPD3 PE=1 SV=1 - [SMD3_HUMAN]	7.94	1	1	1	2	7.94	1	1	7.94	1	1	126	13.9073	10.3159
A0A087WWC8	Myelin expression factor 2 OS=Homo sapiens OX=9606 GN=MYEF2 PE=1 SV=1 - [A0A087WWC8_HUMAN]	7.94	4	1	1	1	7.94	1	1				126	13.8167	8.5874
A8K525	cDNA FLJ76817, highly similar to Homo sapiens non-POU domain containing, octamer-binding (NONO), mRNA OS=Homo sapiens OX=9606 PE=2 SV=1 - [A8K525_HUMAN]	7.86	7	3	4	7	7.86	4	4	5.94	3	3	471	54.2534	9.20264
E9PM98	DNA repair protein RAD50 OS=Homo sapiens OX=9606 GN=RAD50 PE=1 SV=1 - [E9PM98_HUMAN]	7.84	7	1	1	1	7.84	1	1				102	11.3499	8.49951
P0C7P4	Putative cytochrome b-c1 complex subunit Rieske-like protein 1 OS=Homo sapiens OX=9606 GN=UQCRFS1P1 PE=5 SV=1 - [UCRIL_HUMAN]	7.77	4	2	2	2	7.77	2	2				283	30.7961	8.86572
O95168	NADH dehydrogenase [ubiquinone] 1 beta subcomplex subunit 4 OS=Homo sapiens OX=9606 GN=NDUFB4 PE=1 SV=3 - [NDUB4_HUMAN]	7.75	1	1	1	1	7.75	1	1				129	15.1991	9.84717
A0A087X2C3	RAP2C, member of RAS oncogene family, isoform CRA_b OS=Homo sapiens OX=9606 GN=RAP2C PE=1 SV=1 - [A0A087X2C3_HUMAN]	7.69	5	1	1	2	7.69	1	2				117	13.5037	5.57959
M0R0C3	Mitochondrial import inner membrane translocase subunit TIM50 (Fragment) OS=Homo sapiens OX=9606 GN=TIMM50 PE=1 SV=1 - [M0R0C3_HUMAN]	7.69	5	1	1	1	7.69	1	1				104	11.9692	7.25439
E9PPJ5	Midkine (Fragment) OS=Homo sapiens OX=9606 GN=MDK PE=1 SV=1 - [E9PPJ5_HUMAN]	7.63	3	1	1	1	7.63	1	1				131	14.3643	9.53955
H0YBA0	AP-3 complex subunit mu-2 (Fragment) OS=Homo sapiens OX=9606 GN=AP3M2 PE=1 SV=1 - [H0YBA0_HUMAN]	7.63	6	1	1	1	7.63	1	1				131	14.7196	5.05908
A0A0C4DGK8	DNA-(apurinic or apyrimidinic site) lyase (Fragment) OS=Homo sapiens OX=9606 GN=APEX1 PE=1 SV=1 - [A0A0C4DGK8_HUMAN]	7.53	8	1	1	1	7.53	1	1				146	15.9281	7.73779
B4DS83	cDNA FLJ53179, highly similar to Nucleolar protein 10 OS=Homo sapiens OX=9606 PE=2 SV=1 - [B4DS83_HUMAN]	7.37	3	4	4	6	5.17	3	3	6.11	3	3	638	74.3662	8.11865
P61619	Protein transport protein Sec61 subunit alpha isoform 1 OS=Homo sapiens OX=9606 GN=SEC61A1 PE=1 SV=2 - [S61A1_HUMAN]	7.35	15	4	4	6	5.46	3	3	6.09	3	3	476	52.2305	8.06006
B2R780	cDNA, FLJ93320, highly similar to Homo sapiens angiopoietin-like 2 (ANGPTL2), mRNA OS=Homo sapiens OX=9606 PE=2 SV=1 - [B2R780_HUMAN]	7.3	2	1	1	1	7.3	1	1				493	57.0144	7.51807
A8K4Z6	cDNA FLJ76180 OS=Homo sapiens OX=9606 PE=2 SV=1 - [A8K4Z6_HUMAN]	7.27	3	4	4	5	1.45	1	1	7.27	4	4	619	70.4783	9.83252
H0YHL7	Coronin-1C (Fragment) OS=Homo sapiens OX=9606 GN=CORO1C PE=1 SV=1 - [H0YHL7_HUMAN]	7.27	8	1	1	1	7.27	1	1				165	18.6868	8.38232
Q6PK04	Coiled-coil domain-containing protein 137 OS=Homo sapiens OX=9606 GN=CCDC137 PE=1 SV=1 - [CC137_HUMAN]	7.27	3	2	2	3	3.46	1	1	7.27	2	2	289	33.2111	10.9312
Q8N7H5	RNA polymerase II-associated factor 1 homolog OS=Homo sapiens OX=9606 GN=PAF1 PE=1 SV=2 - [PAF1_HUMAN]	7.16	3	4	4	5	4.71	3	3	3.77	2	2	531	59.9391	4.62744
Q9ULX6	A-kinase anchor protein 8-like OS=Homo sapiens OX=9606 GN=AKAP8L PE=1 SV=4 - [AKP8L_HUMAN]	7.12	5	4	4	6	7.12	4	4	3.87	2	2	646	71.5947	5.04639
A0A2R8Y644	Cyclin-dependent kinase 13 (Fragment) OS=Homo sapiens OX=9606 GN=CDK13 PE=1 SV=1 - [A0A2R8Y644_HUMAN]	7.11	150	2	2	2	7.11	2	2				239	27.8524	7.07861
K7EQB2	Putative oxidoreductase GLYR1 (Fragment) OS=Homo sapiens OX=9606 GN=GLYR1 PE=1 SV=8 - [K7EQB2_HUMAN]	7.03	5	1	1	2	7.03	1	1	7.03	1	1	185	20.4597	9.53955
M0QX71	Glutamate-rich WD repeat-containing protein 1 (Fragment) OS=Homo sapiens OX=9606 GN=GRWD1 PE=1 SV=1 - [M0QX71_HUMAN]	7.02	5	1	1	1				7.02	1	1	228	25.4613	4.85596
G3V4X8	SNW domain-containing protein 1 OS=Homo sapiens OX=9606 GN=SNW1 PE=1 SV=1 - [G3V4X8_HUMAN]	6.95	10	2	2	2	4.01	1	1	2.94	1	1	374	43.3051	9.70068
B7Z3S4	cDNA FLJ51981, highly similar to Histone deacetylase 1 OS=Homo sapiens OX=9606 PE=2 SV=1 - [B7Z3S4_HUMAN]	6.9	8	1	1	1	6.9	1	1				174	19.7348	6.7124
Q6PIX2	SFPQ protein (Fragment) OS=Homo sapiens OX=9606 GN=SFPQ PE=2 SV=1 - [Q6PIX2_HUMAN]	6.86	4	3	4	6	6.86	4	4	3.24	2	2	525	55.4353	9.89111
B4DYF9	cDNA FLJ57669, highly similar to SWI/SNF-related matrix-associatedactin-dependent regulator of chromatin subfamily C member 1 OS=Homo sapiens OX=9606 PE=2 SV=1 - [B4DYF9_HUMAN]	6.86	6	2	4	4	6.86	4	4				612	66.9692	5.33838
Q9Y5Q9	General transcription factor 3C polypeptide 3 OS=Homo sapiens OX=9606 GN=GTF3C3 PE=1 SV=1 - [TF3C3_HUMAN]	6.77	4	4	4	5	4.97	3	3	2.71	2	2	886	101.208	5.07178
B4DZZ8	cDNA FLJ52943, highly similar to Zinc transporter SLC39A7 OS=Homo sapiens OX=9606 PE=2 SV=1 - [B4DZZ8_HUMAN]	6.68	7	2	2	4	6.68	2	3	3.74	1	1	374	39.5743	6.96143
H7C3Z6	Mitogen-activated protein kinase kinase kinase kinase 4 (Fragment) OS=Homo sapiens OX=9606 GN=MAP4K4 PE=1 SV=1 - [H7C3Z6_HUMAN]	6.59	17	1	1	1	6.59	1	1				258	31.1057	9.12939
K7EKG4	Mitochondrial import receptor subunit TOM40 homolog (Fragment) OS=Homo sapiens OX=9606 GN=TOMM40 PE=1 SV=1 - [K7EKG4_HUMAN]	6.55	3	1	1	1	6.55	1	1				168	18.2703	8.66064
B4DKD0	DNA topoisomerase 2 (Fragment) OS=Homo sapiens OX=9606 PE=2 SV=1 - [B4DKD0_HUMAN]	6.54	11	4	7	10	5.94	6	6	3.4	4	4	1178	134.103	8.68994
Q9NX24	H/ACA ribonucleoprotein complex subunit 2 OS=Homo sapiens OX=9606 GN=NHP2 PE=1 SV=1 - [NHP2_HUMAN]	6.54	1	1	1	3	6.54	1	1	6.54	1	2	153	17.1899	8.22119
Q96DI9	POLDIP3 protein (Fragment) OS=Homo sapiens OX=9606 GN=POLDIP3 PE=2 SV=2 - [Q96DI9_HUMAN]	6.47	5	2	2	2	6.47	2	2				417	45.6303	10.0376
Q15459	Splicing factor 3A subunit 1 OS=Homo sapiens OX=9606 GN=SF3A1 PE=1 SV=1 - [SF3A1_HUMAN]	6.43	4	4	4	4	6.43	4	4				793	88.8305	5.22412
Q9Y3B4	Splicing factor 3B subunit 6 OS=Homo sapiens OX=9606 GN=SF3B6 PE=1 SV=1 - [SF3B6_HUMAN]	6.4	1	1	1	1				6.4	1	1	125	14.5756	9.37842
B3KN45	Cleavage and polyadenylation specificity factor subunit 2 OS=Homo sapiens OX=9606 PE=2 SV=1 - [B3KN45_HUMAN]	6.38	3	4	4	4	6.38	4	4				690	78.1424	5.07178
H7C309	General transcription and DNA repair factor IIH helicase subunit XPB (Fragment) OS=Homo sapiens OX=9606 GN=ERCC3 PE=1 SV=1 - [H7C309_HUMAN]	6.38	11	1	1	1	6.38	1	1				188	21.5377	5.13525
Q5T7U1	General transcription factor 3C polypeptide 5 OS=Homo sapiens OX=9606 GN=GTF3C5 PE=1 SV=1 - [Q5T7U1_HUMAN]	6.35	8	3	3	3	1.97	1	1	4.38	2	2	457	52.2572	6.3667
Q8IWX8	Calcium homeostasis endoplasmic reticulum protein OS=Homo sapiens OX=9606 GN=CHERP PE=1 SV=3 - [CHERP_HUMAN]	6.33	5	5	5	9	5.46	4	4	6.33	5	5	916	103.637	9.0415
B4DF80	Nucleolar protein 6 OS=Homo sapiens OX=9606 PE=2 SV=1 - [B4DF80_HUMAN]	6.31	5	4	4	4	4.2	3	3	2.1	1	1	1094	121.973	7.44482
E7EQT4	Apoptotic chromatin condensation inducer in the nucleus OS=Homo sapiens OX=9606 GN=ACIN1 PE=1 SV=2 - [E7EQT4_HUMAN]	6.3	6	8	8	12	4.77	6	6	3.77	5	6	1301	147.275	6.72705
A8K583	cDNA FLJ77126, highly similar to Homo sapiens zinc finger protein 638 (ZNF638), transcript variant 1, mRNA (Fragment) OS=Homo sapiens OX=9606 PE=2 SV=1 - [A8K583_HUMAN]	6.27	7	7	7	9	5.39	6	6	2.6	3	3	1578	175.867	8.63135
Q6PCB5	Round spermatid basic protein 1-like protein OS=Homo sapiens OX=9606 GN=RSBN1L PE=1 SV=2 - [RSBNL_HUMAN]	6.26	3	5	5	6	3.66	3	3	3.78	3	3	846	94.8105	8.77783
Q15572	TATA box-binding protein-associated factor RNA polymerase I subunit C OS=Homo sapiens OX=9606 GN=TAF1C PE=1 SV=2 - [TAF1C_HUMAN]	6.21	4	4	4	5	6.21	4	4	1.96	1	1	869	95.1534	8.5874
Q6PI41	AURKAIP1 protein (Fragment) OS=Homo sapiens OX=9606 GN=AURKAIP1 PE=2 SV=1 - [Q6PI41_HUMAN]	6.17	2	1	1	4	6.17	1	2	6.17	1	2	162	18.6491	10.5063
J3KSC4	Ras-related C3 botulinum toxin substrate 3 (Fragment) OS=Homo sapiens OX=9606 GN=RAC3 PE=1 SV=1 - [J3KSC4_HUMAN]	6.15	10	1	1	1				6.15	1	1	130	14.8217	7.34229
T2DQ69	MAP3K3/DDX42 fusion protein 1 (Fragment) OS=Homo sapiens OX=9606 PE=2 SV=1 - [T2DQ69_HUMAN]	6.14	7	2	2	3	6.14	2	3				554	61.0171	9.45166
I3L394	Cell division cycle protein 27 homolog (Fragment) OS=Homo sapiens OX=9606 GN=CDC27 PE=1 SV=1 - [I3L394_HUMAN]	6.13	4	1	1	1	6.13	1	1				163	18.8831	9.37842
D3DTW3	Insulin-like growth factor 2 mRNA binding protein 1 deltaN CRDBP OS=Homo sapiens OX=9606 GN=IGF2BP1 PE=2 SV=1 - [D3DTW3_HUMAN]	6.12	2	2	2	2	2.95	1	1	3.17	1	1	441	47.8832	9.48096
A0A384P5V3	Epididymis secretory sperm binding protein OS=Homo sapiens OX=9606 PE=2 SV=1 - [A0A384P5V3_HUMAN]	6.06	15	4	4	4	4.51	3	3	1.55	1	1	710	72.8513	7.89893
P12035	Keratin, type II cytoskeletal 3 OS=Homo sapiens OX=9606 GN=KRT3 PE=1 SV=3 - [K2C3_HUMAN]	6.05	3	0	5	13	6.05	5	7	6.05	5	6	628	64.3776	6.48096
Q25QX8	Transcription-involved protein upregulated in HCC 1 OS=Homo sapiens OX=9606 GN=TIPUH1 PE=2 SV=1 - [Q25QX8_HUMAN]	6	2	2	2	3	3.2	1	1	2.8	1	2	500	56.5692	9.68604
Q96J17	NOLC1 protein OS=Homo sapiens OX=9606 GN=NOLC1 PE=2 SV=1 - [Q96J17_HUMAN]	5.98	5	2	2	3	3.35	1	2	2.63	1	1	418	44.1546	9.59814
B4E352	cDNA FLJ54953, highly similar to Heterogeneous nuclear ribonucleoprotein G OS=Homo sapiens OX=9606 PE=2 SV=1 - [B4E352_HUMAN]	5.97	8	2	2	2	3.69	1	1	2.27	1	1	352	38.0481	10.1987
P78527	DNA-dependent protein kinase catalytic subunit OS=Homo sapiens OX=9606 GN=PRKDC PE=1 SV=3 - [PRKDC_HUMAN]	5.91	2	24	24	29	4.82	20	20	2.23	9	9	4128	468.788	7.12256
B4DTA2	cDNA FLJ60148, highly similar to Homo sapiens heterogeneous nuclear ribonucleoprotein D-like (HNRPDL), transcript variant 2, mRNA OS=Homo sapiens OX=9606 PE=2 SV=1 - [B4DTA2_HUMAN]	5.9	4	1	2	3	5.9	2	2	2.95	1	1	271	30.1957	8.71924
A8K644	Splicing factor, arginine/serine-rich 4, isoform CRA_b OS=Homo sapiens OX=9606 GN=SFRS4 PE=2 SV=1 - [A8K644_HUMAN]	5.87	16	3	3	3	5.87	3	3				494	56.6753	11.5171
Q7Z4B1	HCG27698, isoform CRA_e OS=Homo sapiens OX=9606 GN=MST162 PE=2 SV=1 - [Q7Z4B1_HUMAN]	5.82	3	1	1	2	5.82	1	1	5.82	1	1	189	21.1911	10.0815
A0A087WWT3	Serum albumin OS=Homo sapiens OX=9606 GN=ALB PE=1 SV=1 - [A0A087WWT3_HUMAN]	5.81	13	2	2	2	2.02	1	1	3.79	1	1	396	45.1184	6.1001
Q05D22	NKAP protein (Fragment) OS=Homo sapiens OX=9606 GN=NKAP PE=2 SV=1 - [Q05D22_HUMAN]	5.77	3	1	1	1	5.77	1	1				208	23.232	10.8286
H3BQZ7	HCG2044799 OS=Homo sapiens OX=9606 GN=HNRNPUL2-BSCL2 PE=4 SV=1 - [H3BQZ7_HUMAN]	5.76	2	3	3	3	1.74	1	1	4.02	2	2	746	84.6392	4.93213
A8K3R2	Ribosome biogenesis protein BOP1 OS=Homo sapiens OX=9606 GN=BOP1 PE=2 SV=1 - [A8K3R2_HUMAN]	5.76	7	3	3	4	3.08	1	1	5.76	3	3	746	83.5182	6.12549
E9PID8	Cleavage stimulation factor subunit 2 OS=Homo sapiens OX=9606 GN=CSTF2 PE=1 SV=1 - [E9PID8_HUMAN]	5.71	7	2	2	2	3.2	1	1	2.51	1	1	438	46.6365	8.03076
Q7RTS7	Keratin, type II cytoskeletal 74 OS=Homo sapiens OX=9606 GN=KRT74 PE=1 SV=2 - [K2C74_HUMAN]	5.67	8	1	3	4	1.7	1	1	5.67	3	3	529	57.8296	7.7085
C9J3L8	Translocon-associated protein subunit alpha OS=Homo sapiens OX=9606 GN=SSR1 PE=1 SV=1 - [C9J3L8_HUMAN]	5.66	7	1	1	1	5.66	1	1				265	29.5548	4.29736
Q6LAF9	Cathepsin B (Fragment) OS=Homo sapiens OX=9606 PE=2 SV=1 - [Q6LAF9_HUMAN]	5.64	6	1	1	1	5.64	1	1				195	21.2227	5.47803
F5H026	Zinc finger protein 880 OS=Homo sapiens OX=9606 GN=ZNF880 PE=4 SV=1 - [F5H026_HUMAN]	5.6	1	1	1	1				5.6	1	1	125	14.2003	8.27979
B4DSH1	cDNA FLJ51295, highly similar to Cell division cycle 5-like protein OS=Homo sapiens OX=9606 PE=2 SV=1 - [B4DSH1_HUMAN]	5.55	3	4	4	4	4.52	3	3	1.03	1	1	775	89.1712	8.54346
P35251	Replication factor C subunit 1 OS=Homo sapiens OX=9606 GN=RFC1 PE=1 SV=4 - [RFC1_HUMAN]	5.49	5	5	5	8	5.49	5	5	3.05	3	3	1148	128.175	9.36377
B7Z855	cDNA FLJ50427, highly similar to Ubiquitin carboxyl-terminal hydrolase 7 (EC3.1.2.15) OS=Homo sapiens OX=9606 PE=2 SV=1 - [B7Z855_HUMAN]	5.48	6	4	4	5	4.09	3	3	2.19	2	2	1003	116.952	5.89697
B3KMR5	cDNA FLJ12434 fis, clone NT2RM1000037, highly similar to Homo sapiens KIAA0690 protein OS=Homo sapiens OX=9606 PE=2 SV=1 - [B3KMR5_HUMAN]	5.47	6	5	5	8	3.39	3	4	4.63	4	4	1297	143.581	8.74854
B5BU08	U2 small nuclear RNA auxillary factor 1 isoform a OS=Homo sapiens OX=9606 GN=U2AF1 PE=2 SV=1 - [B5BU08_HUMAN]	5.42	2	1	1	3	5.42	1	2	5.42	1	1	240	27.8554	8.54346
P11021	Endoplasmic reticulum chaperone BiP OS=Homo sapiens OX=9606 GN=HSPA5 PE=1 SV=2 - [BIP_HUMAN]	5.35	5	1	3	5	5.35	3	3	4.13	2	2	654	72.2884	5.16064
B4DP23	cDNA FLJ57546, highly similar to Homo sapiens target of EGR1, member 1 (nuclear) (TOE1), mRNA OS=Homo sapiens OX=9606 PE=2 SV=1 - [B4DP23_HUMAN]	5.34	2	1	1	1	5.34	1	1				262	29.4188	6.41748
Q9HBR7	Propionyl Coenzyme A carboxylase, beta polypeptide, isoform CRA_a OS=Homo sapiens OX=9606 GN=PCCB PE=2 SV=1 - [Q9HBR7_HUMAN]	5.3	16	1	1	2	5.3	1	1	5.3	1	1	302	32.8563	4.76709
P21333	Filamin-A OS=Homo sapiens OX=9606 GN=FLNA PE=1 SV=4 - [FLNA_HUMAN]	5.29	16	11	11	13	2.68	5	5	3.74	8	8	2647	280.564	6.06201
P11388	DNA topoisomerase 2-alpha OS=Homo sapiens OX=9606 GN=TOP2A PE=1 SV=3 - [TOP2A_HUMAN]	5.29	2	4	7	11	4.7	6	6	3.79	5	5	1531	174.276	8.71924
Q6P2Q9	Pre-mRNA-processing-splicing factor 8 OS=Homo sapiens OX=9606 GN=PRPF8 PE=1 SV=2 - [PRP8_HUMAN]	5.27	7	11	11	16	5.27	11	11	2.57	5	5	2335	273.427	8.83643
C9J365	Translocon-associated protein subunit gamma OS=Homo sapiens OX=9606 GN=SSR3 PE=1 SV=1 - [C9J365_HUMAN]	5.26	3	1	1	2	5.26	1	1	5.26	1	1	133	15.1031	9.62744
B4E356	cDNA FLJ54993, highly similar to ATP-dependent DNA helicase 2 subunit 1 OS=Homo sapiens OX=9606 PE=2 SV=1 - [B4E356_HUMAN]	5.25	6	2	2	2	5.25	2	2				476	54.4177	8.86572
A0A2R8Y611	AP-3 complex subunit delta-1 (Fragment) OS=Homo sapiens OX=9606 GN=AP3D1 PE=1 SV=1 - [A0A2R8Y611_HUMAN]	5.19	1	1	4	5	3.28	2	2	3.28	3	3	945	106.129	6.78564
B3KRM2	Serine/threonine-protein phosphatase OS=Homo sapiens OX=9606 PE=2 SV=1 - [B3KRM2_HUMAN]	5.18	10	2	2	2	5.18	2	2				309	35.5363	5.42725
H0Y3U6	Glypican-3 (Fragment) OS=Homo sapiens OX=9606 GN=GPC3 PE=1 SV=1 - [H0Y3U6_HUMAN]	5.08	6	1	1	1				5.08	1	1	256	29.1054	6.85889
B4DZB1	cDNA FLJ59645, highly similar to 116 kDa U5 small nuclear ribonucleoprotein component OS=Homo sapiens OX=9606 PE=2 SV=1 - [B4DZB1_HUMAN]	4.98	9	3	3	3	4.98	3	3				923	103.756	5.37646
Q86XU5	MYH9 protein (Fragment) OS=Homo sapiens OX=9606 GN=MYH9 PE=2 SV=1 - [Q86XU5_HUMAN]	4.95	10	4	4	4				4.95	4	4	1374	158.653	6.01123
Q9UHB7	AF4/FMR2 family member 4 OS=Homo sapiens OX=9606 GN=AFF4 PE=1 SV=1 - [AFF4_HUMAN]	4.9	3	5	5	5	2.92	3	3	1.98	2	2	1163	127.382	9.30518
Q6PK82	AP3D1 protein (Fragment) OS=Homo sapiens OX=9606 GN=AP3D1 PE=2 SV=1 - [Q6PK82_HUMAN]	4.86	4	1	4	5	1.5	1	1	4.86	4	4	865	98.4762	9.12939
B4DUP0	cDNA FLJ59433, highly similar to Elongation factor 1-gamma OS=Homo sapiens OX=9606 PE=2 SV=1 - [B4DUP0_HUMAN]	4.85	3	1	1	1	4.85	1	1				206	24.0891	7.04932
E9PKP7	Nucleolar transcription factor 1 OS=Homo sapiens OX=9606 GN=UBTF PE=1 SV=1 - [E9PKP7_HUMAN]	4.83	9	3	3	3	3.49	2	2	1.34	1	1	745	87.3802	9.89111
B3KRD0	cDNA FLJ34045 fis, clone FCBBF2007095, highly similar to AT-hook-containing transcription factor 1 (Fragment) OS=Homo sapiens OX=9606 PE=2 SV=1 - [B3KRD0_HUMAN]	4.8	4	3	3	3	3.07	2	2	1.73	1	1	750	83.3551	7.76709
Q59H78	PREDICTED: filaggrin variant (Fragment) OS=Homo sapiens OX=9606 PE=2 SV=1 - [Q59H78_HUMAN]	4.8	10	1	1	1	4.8	1	1				583	61.4383	7.41553
Q9HD72	Krueppel-related zinc finger protein SBZF5 OS=Homo sapiens OX=9606 PE=2 SV=1 - [Q9HD72_HUMAN]	4.72	7	2	2	2	4.72	2	2				424	45.2288	8.60205
Q9H4L4	Sentrin-specific protease 3 OS=Homo sapiens OX=9606 GN=SENP3 PE=1 SV=2 - [SENP3_HUMAN]	4.7	6	2	2	3	1.57	1	1	4.7	2	2	574	64.9687	8.55811
A0A075B7D9	TATA-binding protein-associated factor 2N OS=Homo sapiens OX=9606 GN=TAF15 PE=1 SV=1 - [A0A075B7D9_HUMAN]	4.68	13	3	3	3	4.68	3	3				449	48.8094	5.08447
B7Z5G6	cDNA FLJ50057, weakly similar to LIM domain only protein 7 (Fragment) OS=Homo sapiens OX=9606 PE=2 SV=1 - [B7Z5G6_HUMAN]	4.65	11	1	1	1	4.65	1	1				710	80.9582	5.68115
P62277	40S ribosomal protein S13 OS=Homo sapiens OX=9606 GN=RPS13 PE=1 SV=2 - [RS13_HUMAN]	4.64	1	1	1	1	4.64	1	1				151	17.2117	10.5356
Q9H116	GDNF-inducible zinc finger protein 1 OS=Homo sapiens OX=9606 GN=GZF1 PE=1 SV=1 - [GZF1_HUMAN]	4.64	1	2	2	2	3.23	1	1	1.41	1	1	711	80.4406	7.86963
C9J2I0	Arf-GAP domain and FG repeat-containing protein 1 (Fragment) OS=Homo sapiens OX=9606 GN=AGFG1 PE=1 SV=8 - [C9J2I0_HUMAN]	4.64	8	1	1	1				4.64	1	1	237	25.3804	8.98291
P42167	Lamina-associated polypeptide 2, isoforms beta/gamma OS=Homo sapiens OX=9606 GN=TMPO PE=1 SV=2 - [LAP2B_HUMAN]	4.63	6	2	2	3	1.76	1	1	4.63	2	2	454	50.6395	9.37842
E9PMD4	FACT complex subunit SSRP1 (Fragment) OS=Homo sapiens OX=9606 GN=SSRP1 PE=1 SV=2 - [E9PMD4_HUMAN]	4.62	2	1	1	1	4.62	1	1				173	19.835	5.56689
H9E7B8	Cytochrome c oxidase subunit 2 (Fragment) OS=Homo sapiens OX=9606 GN=COX2 PE=3 SV=1 - [H9E7B8_HUMAN]	4.55	376	1	1	2	4.55	1	2				220	24.8368	4.729
Q6UN15	Pre-mRNA 3'-end-processing factor FIP1 OS=Homo sapiens OX=9606 GN=FIP1L1 PE=1 SV=1 - [FIP1_HUMAN]	4.55	3	2	2	3	4.55	2	2	2.36	1	1	594	66.4865	5.59229
Q4ZG32	Uncharacterized protein EPB41L5 (Fragment) OS=Homo sapiens OX=9606 GN=EPB41L5 PE=4 SV=1 - [Q4ZG32_HUMAN]	4.5	2	2	2	2	4.5	2	2				533	60.6079	7.95752
A0A0S2Z5N1	Cell division cycle 73 Paf1/RNA polymerase II complex component-like protein isoform 2 (Fragment) OS=Homo sapiens OX=9606 GN=CDC73 PE=2 SV=1 - [A0A0S2Z5N1_HUMAN]	4.42	6	1	1	1	4.42	1	1				226	26.1058	9.92041
B0QZ43	Erlin-1 (Fragment) OS=Homo sapiens OX=9606 GN=ERLIN1 PE=1 SV=1 - [B0QZ43_HUMAN]	4.36	5	1	1	1				4.36	1	1	275	31.0574	7.95752
A0A087WWR5	Cytosolic beta-glucosidase OS=Homo sapiens OX=9606 GN=GBA3 PE=1 SV=1 - [A0A087WWR5_HUMAN]	4.35	7	1	1	1	4.35	1	1				161	18.0908	6.16357
A0A0G2JJL1	WD repeat-containing protein 46 (Fragment) OS=Homo sapiens OX=9606 GN=WDR46 PE=1 SV=1 - [A0A0G2JJL1_HUMAN]	4.35	11	1	1	1				4.35	1	1	322	35.7646	8.88037
J3QWB6	SWI/SNF-related matrix-associated actin-dependent regulator of chromatin subfamily D member 2 (Fragment) OS=Homo sapiens OX=9606 GN=SMARCD2 PE=1 SV=1 - [J3QWB6_HUMAN]	4.33	4	1	1	1	4.33	1	1				231	26.8077	6.85889
A0A1W2PRL9	Transcription elongation factor A protein 1 OS=Homo sapiens OX=9606 GN=TCEA1 PE=1 SV=1 - [A0A1W2PRL9_HUMAN]	4.29	4	1	1	1	4.29	1	1				280	31.6097	8.52881
E9PBY7	Zinc finger CCCH domain-containing protein 11A (Fragment) OS=Homo sapiens OX=9606 GN=ZC3H11A PE=1 SV=1 - [E9PBY7_HUMAN]	4.27	7	1	1	1	4.27	1	1				515	57.3925	8.63135
B4DDJ6	cDNA FLJ59838 OS=Homo sapiens OX=9606 PE=2 SV=1 - [B4DDJ6_HUMAN]	4.2	7	1	1	1	4.2	1	1				238	26.8065	9.67139
A8K9U9	cDNA FLJ75862, highly similar to Homo sapiens tripartite motif-containing 23 (TRIM23), transcript variant alpha, mRNA OS=Homo sapiens OX=9606 PE=2 SV=1 - [A8K9U9_HUMAN]	4.18	2	1	1	1	4.18	1	1				574	63.9934	6.43018
Q15020	Squamous cell carcinoma antigen recognized by T-cells 3 OS=Homo sapiens OX=9606 GN=SART3 PE=1 SV=1 - [SART3_HUMAN]	4.15	9	4	4	4	3.01	3	3	1.14	1	1	963	109.865	5.56689
P49750	YLP motif-containing protein 1 OS=Homo sapiens OX=9606 GN=YLPM1 PE=1 SV=4 - [YLPM1_HUMAN]	4.15	7	6	6	9	4.15	6	7	1.72	2	2	2146	241.495	6.55127
Q96SP2	cDNA FLJ14726 fis, clone NT2RP3001727, highly similar to Rattus norvegicus implantation-associated protein (IAG2) mRNA OS=Homo sapiens OX=9606 PE=2 SV=1 - [Q96SP2_HUMAN]	4.13	4	1	1	2	4.13	1	1	4.13	1	1	218	24.3623	9.0708
B8QGS9	Truncated plakophilin-2 OS=Homo sapiens OX=9606 GN=PKP2 PE=1 SV=1 - [B8QGS9_HUMAN]	4.13	3	3	3	7	4.13	3	4	2.79	2	3	824	91.1835	9.15869
Q8TA86	Retinitis pigmentosa 9 protein OS=Homo sapiens OX=9606 GN=RP9 PE=1 SV=2 - [RP9_HUMAN]	4.07	2	1	1	2	4.07	1	1	4.07	1	1	221	26.0905	9.78857
X6RJY0	U3 small nucleolar RNA-associated protein 14 homolog A (Fragment) OS=Homo sapiens OX=9606 GN=UTP14A PE=1 SV=1 - [X6RJY0_HUMAN]	4.06	5	1	1	1				4.06	1	1	320	36.5969	8.00146
A8K0B9	rRNA adenine N(6)-methyltransferase OS=Homo sapiens OX=9606 PE=2 SV=1 - [A8K0B9_HUMAN]	4.05	2	1	1	1	4.05	1	1				346	39.513	9.24658
Q5T8R3	Monocarboxylate transporter 1 (Fragment) OS=Homo sapiens OX=9606 GN=SLC16A1 PE=1 SV=1 - [Q5T8R3_HUMAN]	4.05	6	1	1	1	4.05	1	1				296	31.6685	9.43701
B4DLD8	cDNA FLJ59295, highly similar to Chromodomain-helicase-DNA-binding protein 6 (Fragment) OS=Homo sapiens OX=9606 PE=2 SV=1 - [B4DLD8_HUMAN]	4.04	10	4	4	5	2.27	2	2	2.76	3	3	1014	116.183	7.1665
O96028	Histone-lysine N-methyltransferase NSD2 OS=Homo sapiens OX=9606 GN=NSD2 PE=1 SV=1 - [NSD2_HUMAN]	4.03	4	5	5	5				4.03	5	5	1365	152.16	8.68994
B7ZL72	PRDM10 protein OS=Homo sapiens OX=9606 GN=PRDM10 PE=2 SV=1 - [B7ZL72_HUMAN]	4.02	5	4	4	5	4.02	4	4	0.75	1	1	1070	121.334	7.15186
B4DXB6	cDNA FLJ58335, highly similar to GPI transamidase component PIG-U OS=Homo sapiens OX=9606 PE=2 SV=1 - [B4DXB6_HUMAN]	4.02	2	1	1	1	4.02	1	1				423	48.1885	7.63525
B4DKT5	cDNA FLJ53054, highly similar to Insulin-like growth factor 2 mRNA-binding protein 2 OS=Homo sapiens OX=9606 PE=2 SV=1 - [B4DKT5_HUMAN]	4	3	1	1	1	4	1	1				300	33.3026	8.74854
B4DXT8	cDNA FLJ53851, highly similar to Origin recognition complex subunit 5 OS=Homo sapiens OX=9606 PE=2 SV=1 - [B4DXT8_HUMAN]	3.96	5	1	1	1	3.96	1	1				303	35.0785	8.82178
Q6Y1H2	Very-long-chain (3R)-3-hydroxyacyl-CoA dehydratase 2 OS=Homo sapiens OX=9606 GN=HACD2 PE=1 SV=1 - [HACD2_HUMAN]	3.94	1	1	1	1	3.94	1	1				254	28.3501	9.5542
B4E0C5	cDNA FLJ54217, highly similar to Mitochondrial carrier homolog 1 OS=Homo sapiens OX=9606 PE=2 SV=1 - [B4E0C5_HUMAN]	3.94	8	1	1	2	3.94	1	1	3.94	1	1	254	28.8537	8.42627
Q96AG4	Leucine-rich repeat-containing protein 59 OS=Homo sapiens OX=9606 GN=LRRC59 PE=1 SV=1 - [LRC59_HUMAN]	3.91	1	1	1	1	3.91	1	1				307	34.9089	9.56885
B3KM97	cDNA FLJ10554 fis, clone NT2RP2002385, highly similar to Synaptic glycoprotein SC2 OS=Homo sapiens OX=9606 PE=2 SV=1 - [B3KM97_HUMAN]	3.9	4	1	1	1	3.9	1	1				308	36.0298	9.49561
B7Z8K4	cDNA FLJ51772, highly similar to Ras-GTPase-activating protein-binding protein 1 OS=Homo sapiens OX=9606 PE=2 SV=1 - [B7Z8K4_HUMAN]	3.87	5	1	1	1				3.87	1	1	284	31.4921	5.97314
Q12789	General transcription factor 3C polypeptide 1 OS=Homo sapiens OX=9606 GN=GTF3C1 PE=1 SV=4 - [TF3C1_HUMAN]	3.84	5	6	6	7	3.41	5	5	1.14	2	2	2109	238.725	7.29834
D3DV75	Adenosine deaminase, RNA-specific, isoform CRA_b OS=Homo sapiens OX=9606 GN=ADAR PE=4 SV=1 - [D3DV75_HUMAN]	3.84	9	3	3	3	3.84	3	3				886	98.6829	8.66064
B2R959	cDNA, FLJ94229, highly similar to Homo sapiens heterogeneous nuclear ribonucleoprotein L (HNRPL),mRNA OS=Homo sapiens OX=9606 PE=2 SV=1 - [B2R959_HUMAN]	3.76	9	2	2	3	3.76	2	2	1.79	1	1	558	60.2112	7.10791
A0A0A8K8C0	Up-regulated in lung cancer 2 OS=Homo sapiens OX=9606 GN=URLC2 PE=2 SV=1 - [A0A0A8K8C0_HUMAN]	3.74	2	2	2	3	3.74	2	2	2.18	1	1	641	71.0414	6.45557
F8VVM2	Phosphate carrier protein, mitochondrial OS=Homo sapiens OX=9606 GN=SLC25A3 PE=1 SV=1 - [F8VVM2_HUMAN]	3.7	6	1	1	2	3.7	1	1	3.7	1	1	324	36.1376	9.26123
A0A024R9Y4	PHD finger protein 8, isoform CRA_b (Fragment) OS=Homo sapiens OX=9606 GN=PHF8 PE=4 SV=1 - [A0A024R9Y4_HUMAN]	3.67	6	2	2	2	3.67	2	2				463	52.1924	7.28369
Q96J73	NNP3 OS=Homo sapiens OX=9606 PE=2 SV=1 - [Q96J73_HUMAN]	3.66	4	1	1	1	3.66	1	1				328	36.9953	8.93896
Q9Y3A2	Probable U3 small nucleolar RNA-associated protein 11 OS=Homo sapiens OX=9606 GN=UTP11 PE=1 SV=2 - [UTP11_HUMAN]	3.56	1	1	1	1	3.56	1	1				253	30.4277	10.1548
B3KRE0	cDNA FLJ34086 fis, clone FCBBF3005320, highly similar to Double-stranded RNA-binding protein Staufen homolog 1 OS=Homo sapiens OX=9606 PE=2 SV=1 - [B3KRE0_HUMAN]	3.56	6	1	1	1				3.56	1	1	365	39.9759	9.49561
Q05CK9	SYNCRIP protein (Fragment) OS=Homo sapiens OX=9606 GN=SYNCRIP PE=2 SV=1 - [Q05CK9_HUMAN]	3.53	11	2	2	2	3.53	2	2				453	50.6189	6.7124
D6RCD0	Estradiol 17-beta-dehydrogenase 11 OS=Homo sapiens OX=9606 GN=HSD17B11 PE=1 SV=2 - [D6RCD0_HUMAN]	3.52	2	1	1	1	3.52	1	1				256	28.0843	9.53955
A0A024R1X8	Junction plakoglobin, isoform CRA_a OS=Homo sapiens OX=9606 GN=JUP PE=4 SV=1 - [A0A024R1X8_HUMAN]	3.49	3	2	2	2	3.49	2	2				745	81.6748	6.13818
Q9UKJ3	G patch domain-containing protein 8 OS=Homo sapiens OX=9606 GN=GPATCH8 PE=1 SV=2 - [GPTC8_HUMAN]	3.4	1	4	4	4	0.73	1	1	2.66	3	3	1502	164.098	8.66064
Q05DV5	ZC3HAV1 protein (Fragment) OS=Homo sapiens OX=9606 GN=ZC3HAV1 PE=2 SV=1 - [Q05DV5_HUMAN]	3.36	4	1	1	1				3.36	1	1	447	49.2222	8.1626
B4DT20	MICOS complex subunit MIC60 OS=Homo sapiens OX=9606 PE=2 SV=1 - [B4DT20_HUMAN]	3.34	13	2	2	2	1.37	1	1	1.97	1	1	659	73.111	7.18115
H0YCE8	RNA polymerase-associated protein CTR9 homolog (Fragment) OS=Homo sapiens OX=9606 GN=CTR9 PE=1 SV=1 - [H0YCE8_HUMAN]	3.33	3	1	1	1	3.33	1	1				300	34.2822	6.0874
A0A087WWP4	RNA-binding protein 15 OS=Homo sapiens OX=9606 GN=RBM15 PE=1 SV=1 - [A0A087WWP4_HUMAN]	3.32	3	2	2	2	3.32	2	2				933	102.073	9.93506
F8WCX2	Zinc finger protein 687 OS=Homo sapiens OX=9606 GN=ZNF687 PE=1 SV=1 - [F8WCX2_HUMAN]	3.31	3	2	2	2	1.4	1	1	1.91	1	1	785	80.7684	6.84424
B4E1E9	cDNA FLJ61034, highly similar to Mitochondrial dicarboxylate carrier OS=Homo sapiens OX=9606 PE=2 SV=1 - [B4E1E9_HUMAN]	3.28	4	1	1	1	3.28	1	1				244	26.5239	9.68604
Q8N9T8	Protein KRI1 homolog OS=Homo sapiens OX=9606 GN=KRI1 PE=1 SV=3 - [KRI1_HUMAN]	3.27	7	2	2	3	2.13	1	1	3.27	2	2	703	82.5475	5.13525
P31689	DnaJ homolog subfamily A member 1 OS=Homo sapiens OX=9606 GN=DNAJA1 PE=1 SV=2 - [DNJA1_HUMAN]	3.27	1	1	1	1	3.27	1	1				397	44.8395	7.07861
Q59EC8	CpG binding protein variant (Fragment) OS=Homo sapiens OX=9606 PE=2 SV=1 - [Q59EC8_HUMAN]	3.25	3	2	2	2	3.25	2	2				523	60.5092	8.51416
D3DS96	Bromodomain adjacent to zinc finger domain, 1A, isoform CRA_c OS=Homo sapiens OX=9606 GN=BAZ1A PE=4 SV=1 - [D3DS96_HUMAN]	3.22	5	4	4	7	3.22	4	5	1.22	2	2	1555	178.463	6.63916
P55081	Microfibrillar-associated protein 1 OS=Homo sapiens OX=9606 GN=MFAP1 PE=1 SV=2 - [MFAP1_HUMAN]	3.19	1	1	1	1				3.19	1	1	439	51.9266	4.98291
P46013	Proliferation marker protein Ki-67 OS=Homo sapiens OX=9606 GN=MKI67 PE=1 SV=2 - [KI67_HUMAN]	3.16	2	6	6	8	1.87	4	4	2.27	4	4	3256	358.474	9.45166
A0A0S2Z483	Papillary renal cell carcinoma isoform 2 OS=Homo sapiens OX=9606 GN=PRCC PE=2 SV=1 - [A0A0S2Z483_HUMAN]	3.16	4	1	1	1	3.16	1	1				412	42.8058	5.021
H3BUL5	Dual-specificity protein kinase CLK3 (Fragment) OS=Homo sapiens OX=9606 GN=CLK3 PE=1 SV=1 - [H3BUL5_HUMAN]	3.13	9	1	1	1	3.13	1	1				224	27.0328	10.4185
B4DM91	cDNA FLJ60085, highly similar to Nucleolar protein 8 (Fragment) OS=Homo sapiens OX=9606 PE=2 SV=1 - [B4DM91_HUMAN]	3.11	7	3	3	4	2.14	2	2	1.93	2	2	933	104.144	7.2251
Q9HCD5	Nuclear receptor coactivator 5 OS=Homo sapiens OX=9606 GN=NCOA5 PE=1 SV=2 - [NCOA5_HUMAN]	3.11	1	1	1	2	3.11	1	1	3.11	1	1	579	65.4965	9.59814
A0A0C4DGQ3	Zinc finger protein 556, isoform CRA_b OS=Homo sapiens OX=9606 GN=ZNF556 PE=1 SV=1 - [A0A0C4DGQ3_HUMAN]	3.08	2	1	1	2	3.08	1	1	3.08	1	1	455	51.4608	9.90576
Q5D862	Filaggrin-2 OS=Homo sapiens OX=9606 GN=FLG2 PE=1 SV=1 - [FILA2_HUMAN]	3.05	1	3	3	3	2.09	1	1	0.96	2	2	2391	247.928	8.30908
B4DSU9	cDNA FLJ58421, highly similar to Cleavage and polyadenylation specificity factor 6 OS=Homo sapiens OX=9606 PE=2 SV=1 - [B4DSU9_HUMAN]	3	3	1	1	1	3	1	1				300	33.5523	6.26514
B4DT66	Protein SDA1 OS=Homo sapiens OX=9606 PE=2 SV=1 - [B4DT66_HUMAN]	2.92	6	2	2	2	1.23	1	1	1.69	1	1	650	75.4921	9.21729
Q9UBU9	Nuclear RNA export factor 1 OS=Homo sapiens OX=9606 GN=NXF1 PE=1 SV=1 - [NXF1_HUMAN]	2.91	5	2	2	2	1.45	1	1	1.45	1	1	619	70.1387	8.51416
P17275	Transcription factor jun-B OS=Homo sapiens OX=9606 GN=JUNB PE=1 SV=1 - [JUNB_HUMAN]	2.88	2	1	1	1	2.88	1	1				347	35.8572	9.21729
B3KPV5	cDNA FLJ32300 fis, clone PROST2002227, highly similar to U3 small nucleolar ribonucleoprotein protein MPP10 (Fragment) OS=Homo sapiens OX=9606 PE=2 SV=1 - [B3KPV5_HUMAN]	2.87	2	1	1	1				2.87	1	1	661	76.2982	4.76709
H3BQ34	Pyruvate kinase OS=Homo sapiens OX=9606 GN=PKM PE=1 SV=1 - [H3BQ34_HUMAN]	2.85	10	1	1	1	2.85	1	1				281	30.7009	6.94678
B4DF22	cDNA FLJ55615, highly similar to SWI/SNF-related matrix-associatedactin-dependent regulator of chromatin subfamily C member 2 OS=Homo sapiens OX=9606 PE=2 SV=1 - [B4DF22_HUMAN]	2.85	4	1	3	3	2.85	3	3				1019	112.143	5.2876
O94776	Metastasis-associated protein MTA2 OS=Homo sapiens OX=9606 GN=MTA2 PE=1 SV=1 - [MTA2_HUMAN]	2.84	13	2	2	2	2.84	2	2				668	74.9757	9.65674
Q6IBJ0	ORC3L protein OS=Homo sapiens OX=9606 GN=ORC3L PE=2 SV=1 - [Q6IBJ0_HUMAN]	2.84	4	1	1	1	2.84	1	1				387	45.2754	7.94287
B2RNR6	Zinc finger RNA binding protein OS=Homo sapiens OX=9606 GN=ZFR PE=2 SV=1 - [B2RNR6_HUMAN]	2.79	4	2	2	3	2.79	2	2	1.49	1	1	1074	116.941	9.0415
J3QK86	Bromodomain adjacent to zinc finger domain, 2A, isoform CRA_a OS=Homo sapiens OX=9606 GN=BAZ2A PE=4 SV=1 - [J3QK86_HUMAN]	2.78	7	4	4	5	0.64	1	1	2.78	4	4	1873	207.686	6.66846
G5E9W3	Cleavage and polyadenylation specific factor 3, 73kDa, isoform CRA_b OS=Homo sapiens OX=9606 GN=CPSF3 PE=1 SV=1 - [G5E9W3_HUMAN]	2.78	6	2	2	2	2.78	2	2				647	73.43	5.57959
A0A024QZB1	Histone-lysine N-methyltransferase OS=Homo sapiens OX=9606 GN=hCG_1998636 PE=4 SV=1 - [A0A024QZB1_HUMAN]	2.77	2	2	2	3	2.77	2	2	1.39	1	1	1010	111.421	5.35107
Q96PY5	Formin-like protein 2 OS=Homo sapiens OX=9606 GN=FMNL2 PE=1 SV=3 - [FMNL2_HUMAN]	2.76	10	3	3	3	2.76	3	3				1086	123.243	7.40088
K7EIT8	General transcription and DNA repair factor IIH helicase subunit XPD (Fragment) OS=Homo sapiens OX=9606 GN=ERCC2 PE=1 SV=1 - [K7EIT8_HUMAN]	2.74	5	1	1	1	2.74	1	1				292	33.4194	7.48877
O14776	Transcription elongation regulator 1 OS=Homo sapiens OX=9606 GN=TCERG1 PE=1 SV=2 - [TCRG1_HUMAN]	2.73	3	3	3	3	1.55	2	2	1.18	1	1	1098	123.823	8.646
Q96ST3	Paired amphipathic helix protein Sin3a OS=Homo sapiens OX=9606 GN=SIN3A PE=1 SV=2 - [SIN3A_HUMAN]	2.67	4	3	3	3	2.67	3	3				1273	145.085	7.25439
A8K3S0	cDNA FLJ76127, highly similar to Homo sapiens replication factor C (activator 1) 5, 36.5kDa (RFC5), transcript variant 1, mRNA OS=Homo sapiens OX=9606 PE=2 SV=1 - [A8K3S0_HUMAN]	2.65	4	1	1	1	2.65	1	1				340	38.4422	7.1958
O15451	Proline and glutamic acid rich nuclear protein isoform (Fragment) OS=Homo sapiens OX=9606 PE=2 SV=2 - [O15451_HUMAN]	2.64	10	2	2	3	2.64	2	2	1.37	1	1	1021	109.068	4.25928
Q12797	Aspartyl/asparaginyl beta-hydroxylase OS=Homo sapiens OX=9606 GN=ASPH PE=1 SV=3 - [ASPH_HUMAN]	2.64	13	2	2	2	2.64	2	2				758	85.8095	5.0083
B7Z615	cDNA FLJ54524, highly similar to Homo sapiens periphilin 1 (PPHLN1), transcript variant 4, mRNA OS=Homo sapiens OX=9606 PE=2 SV=1 - [B7Z615_HUMAN]	2.64	8	1	1	1	2.64	1	1				303	34.8049	8.01611
E9PDF6	Unconventional myosin-Ib OS=Homo sapiens OX=9606 GN=MYO1B PE=1 SV=1 - [E9PDF6_HUMAN]	2.53	6	2	2	2	2.53	2	2				1107	128.4	9.30518
Q9Y4F1	FERM, ARHGEF and pleckstrin domain-containing protein 1 OS=Homo sapiens OX=9606 GN=FARP1 PE=1 SV=1 - [FARP1_HUMAN]	2.39	3	2	2	3	2.39	2	2	0.67	1	1	1045	118.559	8.14795
B4DYZ1	RNA helicase OS=Homo sapiens OX=9606 PE=2 SV=1 - [B4DYZ1_HUMAN]	2.35	3	1	1	1	2.35	1	1				722	80.8809	9.83252
O60287	Nucleolar pre-ribosomal-associated protein 1 OS=Homo sapiens OX=9606 GN=URB1 PE=1 SV=4 - [NPA1P_HUMAN]	2.33	1	4	4	4	1.28	2	2	1.06	2	2	2271	254.227	6.46826
Q9NY61	Protein AATF OS=Homo sapiens OX=9606 GN=AATF PE=1 SV=1 - [AATF_HUMAN]	2.32	1	1	1	1	2.32	1	1				560	63.0943	4.94482
B4DX42	cDNA FLJ54064, highly similar to Splicing factor 1 OS=Homo sapiens OX=9606 PE=2 SV=1 - [B4DX42_HUMAN]	2.31	7	1	1	1	2.31	1	1				433	46.391	9.34912
Q14690	Protein RRP5 homolog OS=Homo sapiens OX=9606 GN=PDCD11 PE=1 SV=3 - [RRP5_HUMAN]	2.24	2	4	4	7	1.71	3	3	2.24	4	4	1871	208.57	8.86572
Q96KM6	Zinc finger protein 512B OS=Homo sapiens OX=9606 GN=ZNF512B PE=1 SV=1 - [Z512B_HUMAN]	2.24	1	1	1	2	2.24	1	2				892	97.2024	9.83252
B4DSW6	Protein HIRA OS=Homo sapiens OX=9606 PE=2 SV=1 - [B4DSW6_HUMAN]	2.23	3	2	2	2	1.12	1	1	1.12	1	1	806	88.0878	8.30908
Q9H678	cDNA: FLJ22530 fis, clone HRC12866 OS=Homo sapiens OX=9606 PE=2 SV=1 - [Q9H678_HUMAN]	2.22	6	1	1	1	2.22	1	1				406	45.3303	7.12256
F4MH91	Ubiquitously transcribed tetratricopeptide repeat protein Y-linked transcript variant 49 OS=Homo sapiens OX=9606 GN=UTY PE=2 SV=1 - [F4MH91_HUMAN]	2.22	2	1	1	1				2.22	1	1	1264	139.641	7.91357
B3KNN7	cDNA FLJ30049 fis, clone ADRGL1000033, highly similar to 26S proteasome non-ATPase regulatory subunit 3 OS=Homo sapiens OX=9606 PE=2 SV=1 - [B3KNN7_HUMAN]	2.21	7	1	1	1	2.21	1	1				498	57.1966	8.45557
A6NHR9	Structural maintenance of chromosomes flexible hinge domain-containing protein 1 OS=Homo sapiens OX=9606 GN=SMCHD1 PE=1 SV=2 - [SMHD1_HUMAN]	2.19	3	4	4	4	0.55	1	1	1.65	3	3	2005	226.231	7.29834
A0A024R3M0	Signal recognition particle receptor ('docking protein'), isoform CRA_a OS=Homo sapiens OX=9606 GN=SRPR PE=4 SV=1 - [A0A024R3M0_HUMAN]	2.17	3	1	1	1	2.17	1	1				414	44.4178	8.19189
A8K8Y8	cDNA FLJ77796, highly similar to Homo sapiens evolutionarily conserved G-patch domain containing protein mRNA OS=Homo sapiens OX=9606 PE=2 SV=1 - [A8K8Y8_HUMAN]	2.15	3	2	2	2	2.15	2	2				931	103.267	7.15186
B4DZC3	5'-3' exoribonuclease OS=Homo sapiens OX=9606 PE=2 SV=1 - [B4DZC3_HUMAN]	2.12	4	2	2	2	0.78	1	1	1.34	1	1	896	102.351	7.63525
A0A024R5U7	SAFB-like, transcription modulator, isoform CRA_a OS=Homo sapiens OX=9606 GN=SLTM PE=4 SV=1 - [A0A024R5U7_HUMAN]	2.11	5	2	2	2	1.24	1	1	0.87	1	1	806	92.3717	9.83252
B7Z4V7	cDNA FLJ50087 OS=Homo sapiens OX=9606 PE=2 SV=1 - [B7Z4V7_HUMAN]	2.11	2	1	1	1	2.11	1	1				568	64.1852	9.61279
J9JIC7	Vascular endothelial zinc finger 1 (Fragment) OS=Homo sapiens OX=9606 GN=VEZF1 PE=1 SV=1 - [J9JIC7_HUMAN]	2.06	3	1	1	1	2.06	1	1				340	37.4066	9.40771
B3XZL9	Tyrosine-protein kinase receptor OS=Homo sapiens OX=9606 PE=2 SV=1 - [B3XZL9_HUMAN]	2.04	11	1	1	1				2.04	1	1	785	86.3468	8.5874
B4DN27	cDNA FLJ57057, highly similar to Small subunit processome component 20 homolog OS=Homo sapiens OX=9606 PE=2 SV=1 - [B4DN27_HUMAN]	2.03	2	1	1	1	2.03	1	1				541	62.0289	8.76318
A0A087WVT1	Zinc finger protein 48 OS=Homo sapiens OX=9606 GN=ZNF48 PE=1 SV=1 - [A0A087WVT1_HUMAN]	2.02	3	1	1	2	2.02	1	1	2.02	1	1	495	53.9533	9.83252
B3KUR4	cDNA FLJ40462 fis, clone TESTI2042062, highly similar to Transcription initiation factor TFIID subunit 6 OS=Homo sapiens OX=9606 PE=2 SV=1 - [B3KUR4_HUMAN]	2	4	1	1	1				2	1	1	601	64.1776	9.12939
P38919	Eukaryotic initiation factor 4A-III OS=Homo sapiens OX=9606 GN=EIF4A3 PE=1 SV=4 - [IF4A3_HUMAN]	1.95	1	1	1	1	1.95	1	1				411	46.8412	6.72705
A0A3B3ISR7	RNA helicase OS=Homo sapiens OX=9606 GN=DDX10 PE=1 SV=1 - [A0A3B3ISR7_HUMAN]	1.91	6	1	1	1				1.91	1	1	679	77.7498	8.92432
O43823	A-kinase anchor protein 8 OS=Homo sapiens OX=9606 GN=AKAP8 PE=1 SV=1 - [AKAP8_HUMAN]	1.88	1	1	1	1	1.88	1	1				692	76.0611	5.14795
A0A2R8Y880	E3 ubiquitin-protein ligase RBBP6 (Fragment) OS=Homo sapiens OX=9606 GN=RBBP6 PE=1 SV=1 - [A0A2R8Y880_HUMAN]	1.88	4	3	3	4	1.88	3	3	0.63	1	1	1759	197.245	9.5542
B4DMD3	cDNA FLJ58174, highly similar to WW domain-binding protein 11 OS=Homo sapiens OX=9606 PE=2 SV=1 - [B4DMD3_HUMAN]	1.87	3	1	1	1	1.87	1	1				589	64.8671	7.00537
D3DTH7	Myosin IC, isoform CRA_a OS=Homo sapiens OX=9606 GN=MYO1C PE=3 SV=1 - [D3DTH7_HUMAN]	1.86	6	2	2	2	1.04	1	1	0.81	1	1	862	98.8722	9.42236
Q8WWU0	Zinc finger protein ZFX isoform 4 (Fragment) OS=Homo sapiens OX=9606 GN=ZFX PE=2 SV=1 - [Q8WWU0_HUMAN]	1.83	6	1	1	1	1.83	1	1				492	56.7759	8.55811
Q6NXE4	BRD4 protein (Fragment) OS=Homo sapiens OX=9606 GN=BRD4 PE=2 SV=1 - [Q6NXE4_HUMAN]	1.82	7	1	1	1	1.82	1	1				548	60.847	8.74854
Q8IVE3	Pleckstrin homology domain-containing family H member 2 OS=Homo sapiens OX=9606 GN=PLEKHH2 PE=1 SV=2 - [PKHH2_HUMAN]	1.81	1	1	1	1				1.81	1	1	1493	168.124	7.56201
Q02413	Desmoglein-1 OS=Homo sapiens OX=9606 GN=DSG1 PE=1 SV=2 - [DSG1_HUMAN]	1.81	1	1	1	1				1.81	1	1	1049	113.676	5.03369
Q69YP1	Uncharacterized protein DKFZp762M013 (Fragment) OS=Homo sapiens OX=9606 GN=DKFZp762M013 PE=2 SV=1 - [Q69YP1_HUMAN]	1.79	3	1	1	1	1.79	1	1				728	87.3125	6.87354
O00257	E3 SUMO-protein ligase CBX4 OS=Homo sapiens OX=9606 GN=CBX4 PE=1 SV=3 - [CBX4_HUMAN]	1.79	1	1	1	1				1.79	1	1	560	61.3295	9.36377
Q8N3X5	Similar to ATPase, Ca++ transporting, cardiac muscle, fast twitch 1 (Fragment) OS=Homo sapiens OX=9606 PE=2 SV=1 - [Q8N3X5_HUMAN]	1.78	5	1	1	1	1.78	1	1				844	92.2545	5.38916
A0A0C4DGT8	Lysine-specific demethylase 9 OS=Homo sapiens OX=9606 GN=RSBN1 PE=1 SV=1 - [A0A0C4DGT8_HUMAN]	1.75	3	1	1	2	1.75	1	1	1.75	1	1	685	77.2708	7.35693
B7Z5E7	cDNA FLJ51046, highly similar to 60 kDa heat shock protein, mitochondrial OS=Homo sapiens OX=9606 PE=2 SV=1 - [B7Z5E7_HUMAN]	1.74	5	1	1	1	1.74	1	1				517	55.0491	5.60498
Q5QJE6	Deoxynucleotidyltransferase terminal-interacting protein 2 OS=Homo sapiens OX=9606 GN=DNTTIP2 PE=1 SV=2 - [TDIF2_HUMAN]	1.72	1	1	1	1	1.72	1	1				756	84.4179	6.16357
Q59F96	ATP-binding cassette, sub-family F, member 1 variant (Fragment) OS=Homo sapiens OX=9606 PE=2 SV=1 - [Q59F96_HUMAN]	1.69	4	1	1	1				1.69	1	1	593	67.3809	7.7085
B7ZM83	ZFHX2 protein OS=Homo sapiens OX=9606 GN=ZFHX2 PE=2 SV=1 - [B7ZM83_HUMAN]	1.68	3	1	1	1	1.68	1	1				1193	127.912	5.45264
Q15696	U2 small nuclear ribonucleoprotein auxiliary factor 35 kDa subunit-related protein 2 OS=Homo sapiens OX=9606 GN=ZRSR2 PE=1 SV=2 - [U2AFM_HUMAN]	1.66	2	1	1	1	1.66	1	1				482	58.0089	9.71533
P42166	Lamina-associated polypeptide 2, isoform alpha OS=Homo sapiens OX=9606 GN=TMPO PE=1 SV=2 - [LAP2A_HUMAN]	1.59	1	1	1	1	1.59	1	1				694	75.4456	7.66455
Q53EP0	Fibronectin type III domain-containing protein 3B OS=Homo sapiens OX=9606 GN=FNDC3B PE=1 SV=2 - [FND3B_HUMAN]	1.58	1	1	1	2	1.58	1	1	1.58	1	1	1204	132.803	5.94775
B4DWW8	cDNA FLJ59251, highly similar to U4/U6 small nuclear ribonucleoprotein Prp31 OS=Homo sapiens OX=9606 PE=2 SV=1 - [B4DWW8_HUMAN]	1.56	3	1	1	1	1.56	1	1				450	50.1284	5.24951
H7BXY3	ATP-dependent RNA helicase DHX30 OS=Homo sapiens OX=9606 GN=DHX30 PE=1 SV=1 - [H7BXY3_HUMAN]	1.54	2	1	1	1	1.54	1	1				1166	130.469	8.55811
B3KMW2	cDNA FLJ12778 fis, clone NT2RP2001740, moderately similar to Ubiquitin carboxyl-terminal hydrolase 36 OS=Homo sapiens OX=9606 PE=2 SV=1 - [B3KMW2_HUMAN]	1.52	3	1	1	1	1.52	1	1				726	78.7296	9.84717
Q96MU7	YTH domain-containing protein 1 OS=Homo sapiens OX=9606 GN=YTHDC1 PE=1 SV=3 - [YTDC1_HUMAN]	1.51	2	1	1	1				1.51	1	1	727	84.6493	6.22705
P12270	Nucleoprotein TPR OS=Homo sapiens OX=9606 GN=TPR PE=1 SV=3 - [TPR_HUMAN]	1.44	1	3	3	4	0.89	2	2	1.06	2	2	2363	267.131	5.021
O60216	Double-strand-break repair protein rad21 homolog OS=Homo sapiens OX=9606 GN=RAD21 PE=1 SV=2 - [RAD21_HUMAN]	1.43	1	1	1	1	1.43	1	1				631	71.6447	4.65283
Q4LE79	DSP variant protein (Fragment) OS=Homo sapiens OX=9606 GN=DSP variant protein PE=2 SV=1 - [Q4LE79_HUMAN]	1.42	5	3	3	3	1.03	2	2	0.39	1	1	2319	265.029	7.34229
F8W7U8	Double-strand break repair protein OS=Homo sapiens OX=9606 GN=MRE11 PE=1 SV=1 - [F8W7U8_HUMAN]	1.41	2	1	1	1	1.41	1	1				707	80.4723	5.89697
C7FEN9	Zinc finger protein Evi1 OS=Homo sapiens OX=9606 GN=EVI1 PE=2 SV=1 - [C7FEN9_HUMAN]	1.33	4	1	1	1				1.33	1	1	1051	118.26	6.771
A0PJK8	SCRIB protein (Fragment) OS=Homo sapiens OX=9606 GN=SCRIB PE=2 SV=1 - [A0PJK8_HUMAN]	1.32	5	1	1	1	1.32	1	1				682	70.8811	6.69775
D3DQF6	POU domain, class 4, transcription factor 3, isoform CRA_a OS=Homo sapiens OX=9606 GN=POU4F3 PE=4 SV=1 - [D3DQF6_HUMAN]	1.3	3	1	1	1	1.3	1	1				771	84.0537	9.83252
A8K3C3	T-complex protein 1 subunit delta OS=Homo sapiens OX=9606 PE=2 SV=1 - [A8K3C3_HUMAN]	1.3	2	1	1	1	1.3	1	1				539	57.9158	7.82568
A0A0C4DG98	THO complex subunit 2 OS=Homo sapiens OX=9606 GN=THOC2 PE=1 SV=1 - [A0A0C4DG98_HUMAN]	1.29	5	2	2	3	0.61	1	1	1.29	2	2	1478	169.475	8.67529
B7Z3V1	Sodium/potassium-transporting ATPase subunit alpha (Fragment) OS=Homo sapiens OX=9606 PE=2 SV=1 - [B7Z3V1_HUMAN]	1.27	2	1	1	1	1.27	1	1				1020	112.366	5.35107
P25705	ATP synthase subunit alpha, mitochondrial OS=Homo sapiens OX=9606 GN=ATP5F1A PE=1 SV=1 - [ATPA_HUMAN]	1.27	1	1	1	2				1.27	1	2	553	59.7136	9.12939
B3KXF4	cDNA FLJ45324 fis, clone BRHIP3006449, highly similar to Catenin delta-2 OS=Homo sapiens OX=9606 PE=2 SV=1 - [B3KXF4_HUMAN]	1.26	11	1	1	1	1.26	1	1				792	87.1045	8.33838
Q59EE6	Latent transforming growth factor beta binding protein 2 variant (Fragment) OS=Homo sapiens OX=9606 PE=2 SV=1 - [Q59EE6_HUMAN]	1.24	5	1	1	1	1.24	1	1				1700	181.691	4.97021
B3KPM8	cDNA FLJ31974 fis, clone NT2RP7008167, weakly similar to 85.1 kDa PROTEIN IN GREB-FEOA INTERGENIC REGION OS=Homo sapiens OX=9606 PE=2 SV=1 - [B3KPM8_HUMAN]	1.21	2	1	1	1	1.21	1	1				995	111.675	8.71924
A0A024RE13	Ribonuclease III, nuclear, isoform CRA_a OS=Homo sapiens OX=9606 GN=RNASEN PE=3 SV=1 - [A0A024RE13_HUMAN]	1.19	2	1	1	1	1.19	1	1				1349	156.241	7.82568
A0A024R3R7	HEAT repeat containing 1, isoform CRA_b OS=Homo sapiens OX=9606 GN=HEATR1 PE=4 SV=1 - [A0A024R3R7_HUMAN]	1.18	10	2	2	3	1.18	2	2	0.64	1	1	2036	230.399	6.17627
Q5UIP0	Telomere-associated protein RIF1 OS=Homo sapiens OX=9606 GN=RIF1 PE=1 SV=2 - [RIF1_HUMAN]	1.17	2	2	2	2	1.17	2	2				2472	274.294	5.51611
Q96JM3	Chromosome alignment-maintaining phosphoprotein 1 OS=Homo sapiens OX=9606 GN=CHAMP1 PE=1 SV=2 - [CHAP1_HUMAN]	1.11	1	1	1	1				1.11	1	1	812	89.0429	8.44092
Q92576	PHD finger protein 3 OS=Homo sapiens OX=9606 GN=PHF3 PE=1 SV=3 - [PHF3_HUMAN]	1.08	3	2	2	2	0.49	1	1	0.59	1	1	2039	229.339	6.96143
Q58EX2	Protein sidekick-2 OS=Homo sapiens OX=9606 GN=SDK2 PE=1 SV=3 - [SDK2_HUMAN]	1.06	1	1	1	1				1.06	1	1	2172	239.248	7.06396
Q9C0J8	pre-mRNA 3' end processing protein WDR33 OS=Homo sapiens OX=9606 GN=WDR33 PE=1 SV=2 - [WDR33_HUMAN]	1.05	1	2	2	2	1.05	2	2				1336	145.799	9.17334
Q00610	Clathrin heavy chain 1 OS=Homo sapiens OX=9606 GN=CLTC PE=1 SV=5 - [CLH1_HUMAN]	0.96	2	2	2	2	0.96	2	2				1675	191.493	5.69385
A0A087WWJ1	DNA mismatch repair protein Msh6 OS=Homo sapiens OX=9606 GN=MSH6 PE=1 SV=1 - [A0A087WWJ1_HUMAN]	0.94	3	1	1	1	0.94	1	1				1067	121.04	8.27979
Q86TE2	Uncharacterized protein DKFZp451G231 (Fragment) OS=Homo sapiens OX=9606 GN=DKFZp451G231 PE=2 SV=2 - [Q86TE2_HUMAN]	0.93	5	1	1	1				0.93	1	1	966	105.374	5.99854
O00268	Transcription initiation factor TFIID subunit 4 OS=Homo sapiens OX=9606 GN=TAF4 PE=1 SV=2 - [TAF4_HUMAN]	0.92	1	1	1	1	0.92	1	1				1085	110.047	9.93506
Q9Y5B9	FACT complex subunit SPT16 OS=Homo sapiens OX=9606 GN=SUPT16H PE=1 SV=1 - [SP16H_HUMAN]	0.86	1	1	1	1	0.86	1	1				1047	119.838	5.65576
P49792	E3 SUMO-protein ligase RanBP2 OS=Homo sapiens OX=9606 GN=RANBP2 PE=1 SV=2 - [RBP2_HUMAN]	0.78	2	2	2	3	0.28	1	1	0.78	2	2	3224	357.974	6.20166
Q9UG16	Uncharacterized protein DKFZp564P0562 (Fragment) OS=Homo sapiens OX=9606 GN=DKFZp564P0562 PE=2 SV=1 - [Q9UG16_HUMAN]	0.75	6	1	1	1				0.75	1	1	1325	151.995	5.5415
Q86UP2	Kinectin OS=Homo sapiens OX=9606 GN=KTN1 PE=1 SV=1 - [KTN1_HUMAN]	0.74	1	1	1	1				0.74	1	1	1357	156.179	5.64307
Q9UIF8	Bromodomain adjacent to zinc finger domain protein 2B OS=Homo sapiens OX=9606 GN=BAZ2B PE=1 SV=3 - [BAZ2B_HUMAN]	0.65	1	1	1	2	0.65	1	1	0.65	1	1	2168	240.311	6.53662
Q8IZX4	Transcription initiation factor TFIID subunit 1-like OS=Homo sapiens OX=9606 GN=TAF1L PE=1 SV=1 - [TAF1L_HUMAN]	0.44	2	1	1	1				0.44	1	1	1826	207.171	5.40186
Q5VWN6	Protein TASOR 2 OS=Homo sapiens OX=9606 GN=TASOR2 PE=1 SV=1 - [TASO2_HUMAN]	0.41	2	1	1	1	0.41	1	1				2430	268.675	5.89697
A0A0A0MS59	Helicase SRCAP OS=Homo sapiens OX=9606 GN=SRCAP PE=1 SV=1 - [A0A0A0MS59_HUMAN]	0.34	3	1	1	1				0.34	1	1	2971	315.42	5.66846
Q96T58	Msx2-interacting protein OS=Homo sapiens OX=9606 GN=SPEN PE=1 SV=1 - [MINT_HUMAN]	0.3	1	1	1	1	0.3	1	1				3664	402.004	7.63525
