# Supplementary material for: Identification of STAU1 as a regulator of HBV replication by TurboID-based proximity labeling
Source: iScience. 2022 May 18;25(6):104416. doi: 10.1016/j.isci.2022.104416 (PMC9156947; doi:10.1016/j.isci.2022.104416)
Supplement: Table S5. Mass Spectrometry results of the STAU1-interacting proteins identified by pull down assay, related to Figure 6 [file mmc6.xlsx]

## Sheet: Table S5
Table S5. Mass Spectrometry results of the STAU1-interacting proteins identified by pull down assay, Related to Figure 6.
Accession	Description	ΣCoverage	Σ# Proteins	Σ# Unique Peptides	Σ# Peptides	Σ# PSMs	Coverage CONTROL	# Peptides CONTROL	# PSM CONTROL	Coverage FLAG_STAU1	# Peptides FLAG_STAU1	# PSM FLAG_STAU1	# AAs	MW [kDa]	calc. pI
Q9UKK1	Metalloproteinase-disintegrin (Fragment) OS=Homo sapiens OX=9606 GN=ADAM23 PE=4 SV=1 - [Q9UKK1_HUMAN]	100	1	1	1	1	100	1	1				25	2.70309	3.87842
Q06830	Peroxiredoxin-1 OS=Homo sapiens OX=9606 GN=PRDX1 PE=1 SV=1 - [PRDX1_HUMAN]	76.38	4	11	14	30	72.36	12	15	47.74	11	15	199	22.0963	8.1333
P35527	Keratin, type I cytoskeletal 9 OS=Homo sapiens OX=9606 GN=KRT9 PE=1 SV=3 - [K1C9_HUMAN]	75.92	3	32	33	99	63.4	30	53	64.37	28	46	623	62.0268	5.23682
P08727	Keratin, type I cytoskeletal 19 OS=Homo sapiens OX=9606 GN=KRT19 PE=1 SV=4 - [K1C19_HUMAN]	75.75	13	22	35	97	68	27	44	64.75	32	53	400	44.0791	5.13525
A0A5H1ZRT0	T cell receptor beta joining 1-1 (Fragment) OS=Homo sapiens OX=9606 GN=TRBJ1-1 PE=4 SV=1 - [A0A5H1ZRT0_HUMAN]	75	1	1	1	1	75	1	1				16	1.74884	6.23975
Q9HBU4	Caspase 8 isoform i (Fragment) OS=Homo sapiens OX=9606 PE=4 SV=1 - [Q9HBU4_HUMAN]	75	1	1	1	1				75	1	1	12	1.34173	6.45557
P63244	Receptor of activated protein C kinase 1 OS=Homo sapiens OX=9606 GN=RACK1 PE=1 SV=3 - [RACK1_HUMAN]	74.76	26	20	20	40	72.24	18	20	52.05	16	20	317	35.0546	7.69385
Q5ZEY3	Glyceraldehyde-3-phosphate dehydrogenase (Fragment) OS=Homo sapiens OX=9606 GN=GAPD PE=2 SV=1 - [Q5ZEY3_HUMAN]	69.77	2	1	6	17	69.77	6	9	51.16	4	8	86	9.19504	9.71533
Q8NI62	Ribosomal protein S2 OS=Homo sapiens OX=9606 GN=OK/KNS-cl.6 PE=2 SV=1 - [Q8NI62_HUMAN]	68.35	2	1	5	12	68.35	5	6	68.35	5	6	79	8.75228	8.00146
Q5RLJ0	CLE OS=Homo sapiens OX=9606 PE=2 SV=1 - [Q5RLJ0_HUMAN]	68.03	5	14	14	39	64.34	13	20	56.56	12	19	244	27.9516	6.44287
H0Y8P1	Nuclease EXOG, mitochondrial (Fragment) OS=Homo sapiens OX=9606 GN=EXOG PE=4 SV=1 - [H0Y8P1_HUMAN]	66.67	1	1	1	1				66.67	1	1	15	1.47059	4.23389
P35908	Keratin, type II cytoskeletal 2 epidermal OS=Homo sapiens OX=9606 GN=KRT2 PE=1 SV=2 - [K22E_HUMAN]	65.73	11	30	40	103	65.73	40	68	39.59	25	35	639	65.3932	8.00146
P22626	Heterogeneous nuclear ribonucleoproteins A2/B1 OS=Homo sapiens OX=9606 GN=HNRNPA2B1 PE=1 SV=2 - [ROA2_HUMAN]	64.87	5	19	22	98	62.61	21	50	53.82	19	48	353	37.4067	8.95361
F8VP99	ADP-ribosylation factor-like protein 1 (Fragment) OS=Homo sapiens OX=9606 GN=ARL1 PE=1 SV=1 - [F8VP99_HUMAN]	64.71	5	1	1	2	64.71	1	1	64.71	1	1	17	1.78406	8.99756
P23528	Cofilin-1 OS=Homo sapiens OX=9606 GN=CFL1 PE=1 SV=3 - [COF1_HUMAN]	63.86	8	8	10	19	57.23	7	8	44.58	7	11	166	18.4907	8.08936
A0A1B0GTT2	Sodium/hydrogen exchanger 6 (Fragment) OS=Homo sapiens OX=9606 GN=SLC9A6 PE=4 SV=1 - [A0A1B0GTT2_HUMAN]	63.64	1	1	1	1	63.64	1	1				33	3.78588	7.44482
H0Y9J5	Sideroflexin-1 (Fragment) OS=Homo sapiens OX=9606 GN=SFXN1 PE=1 SV=1 - [H0Y9J5_HUMAN]	63.64	1	1	1	1				63.64	1	1	22	2.64939	8.74854
P13645	Keratin, type I cytoskeletal 10 OS=Homo sapiens OX=9606 GN=KRT10 PE=1 SV=6 - [K1C10_HUMAN]	63.53	16	33	36	90	63.53	34	54	45.38	28	36	584	58.7917	5.21143
A0A087WV84	GRIP1-associated protein 1 (Fragment) OS=Homo sapiens OX=9606 GN=GRIPAP1 PE=1 SV=1 - [A0A087WV84_HUMAN]	60.87	2	1	1	1	60.87	1	1				23	2.71831	4.89404
A0A2R8YFE2	Actin, cytoplasmic 1 (Fragment) OS=Homo sapiens OX=9606 GN=ACTB PE=1 SV=1 - [A0A2R8YFE2_HUMAN]	60.76	1	1	5	15	59.49	4	9	40.51	4	6	79	8.78146	9.20264
P62280	40S ribosomal protein S11 OS=Homo sapiens OX=9606 GN=RPS11 PE=1 SV=3 - [RS11_HUMAN]	60.13	4	10	10	20	60.13	10	12	39.24	6	8	158	18.419	10.3013
Q5JW30	Double-stranded RNA-binding protein Staufen homolog 1 OS=Homo sapiens OX=9606 GN=STAU1 PE=1 SV=1 - [Q5JW30_HUMAN]	59.92	5	1	32	95	54.66	27	36	58.5	31	59	494	54.6745	9.51025
B3GQS7	Mitochondrial heat shock 60kD protein 1 variant 1 OS=Homo sapiens OX=9606 GN=HSPD1 PE=2 SV=1 - [B3GQS7_HUMAN]	59.4	18	27	27	56	55.01	25	33	36.73	19	23	569	60.6423	6.03662
P05787	Keratin, type II cytoskeletal 8 OS=Homo sapiens OX=9606 GN=KRT8 PE=1 SV=7 - [K2C8_HUMAN]	59.01	50	26	35	113	59.01	35	64	47.2	30	49	483	53.6711	5.59229
Q0QEN7	ATP synthase subunit beta (Fragment) OS=Homo sapiens OX=9606 GN=ATP5B PE=2 SV=1 - [Q0QEN7_HUMAN]	58.43	6	17	17	49	58.43	17	26	50.34	16	23	445	48.083	5.07178
H6VRF8	Keratin 1 OS=Homo sapiens OX=9606 GN=KRT1 PE=3 SV=1 - [H6VRF8_HUMAN]	57.92	6	30	37	129	56.68	35	73	57.92	35	56	644	66.013	8.11865
H3BS82	Uncharacterized protein (Fragment) OS=Homo sapiens OX=9606 PE=4 SV=1 - [H3BS82_HUMAN]	57.89	1	1	1	1	57.89	1	1				19	2.42509	6.50732
P14618	Pyruvate kinase PKM OS=Homo sapiens OX=9606 GN=PKM PE=1 SV=4 - [KPYM_HUMAN]	57.25	25	28	28	74	53.86	26	36	47.46	24	38	531	57.9	7.84033
P23396	40S ribosomal protein S3 OS=Homo sapiens OX=9606 GN=RPS3 PE=1 SV=2 - [RS3_HUMAN]	57.2	17	15	15	32	56.79	14	17	48.97	13	15	243	26.6714	9.65674
O15523	ATP-dependent RNA helicase DDX3Y OS=Homo sapiens OX=9606 GN=DDX3Y PE=1 SV=2 - [DDX3Y_HUMAN]	56.97	10	10	36	82	54.55	34	50	41.82	26	32	660	73.1081	7.54736
B4DY09	Interleukin enhancer-binding factor 2 OS=Homo sapiens OX=9606 GN=ILF2 PE=1 SV=1 - [B4DY09_HUMAN]	56.25	6	14	14	35	44.32	11	18	42.05	12	17	352	38.8862	4.94482
Q9Y3I0	RNA-splicing ligase RtcB homolog OS=Homo sapiens OX=9606 GN=RTCB PE=1 SV=1 - [RTCB_HUMAN]	56.04	4	23	23	54	50.5	21	29	44.75	18	25	505	55.1749	7.2251
A0A024R228	Heterogeneous nuclear ribonucleoprotein K, isoform CRA_d OS=Homo sapiens OX=9606 GN=HNRPK PE=4 SV=1 - [A0A024R228_HUMAN]	55.72	7	1	22	85	47.95	21	44	55.08	19	41	463	51.1865	5.64307
P04406	Glyceraldehyde-3-phosphate dehydrogenase OS=Homo sapiens OX=9606 GN=GAPDH PE=1 SV=3 - [G3P_HUMAN]	55.52	8	10	15	41	53.13	14	24	42.39	11	17	335	36.0304	8.45557
A0A0D9SFB3	ATP-dependent RNA helicase DDX3X OS=Homo sapiens OX=9606 GN=DDX3X PE=1 SV=1 - [A0A0D9SFB3_HUMAN]	55.47	32	7	36	95	52.97	34	56	44.06	29	39	640	70.7961	7.35693
O60701	UDP-glucose 6-dehydrogenase OS=Homo sapiens OX=9606 GN=UGDH PE=1 SV=1 - [UGDH_HUMAN]	55.26	10	21	21	39	48.38	18	21	35.83	15	18	494	54.9893	7.12256
Q96BS4	FBL protein (Fragment) OS=Homo sapiens OX=9606 GN=FBL PE=2 SV=2 - [Q96BS4_HUMAN]	54.62	11	12	12	25	47.31	11	15	42.69	9	10	260	28.4318	9.42236
P38159	RNA-binding motif protein, X chromosome OS=Homo sapiens OX=9606 GN=RBMX PE=1 SV=3 - [RBMX_HUMAN]	54.48	26	9	28	99	48.34	23	45	52.94	27	54	391	42.3063	10.0522
B2R8Z8	cDNA, FLJ94136, highly similar to Homo sapiens synaptotagmin binding, cytoplasmic RNA interacting protein (SYNCRIP), mRNA OS=Homo sapiens OX=9606 PE=2 SV=1 - [B2R8Z8_HUMAN]	54.25	7	21	30	100	52.49	29	53	54.09	29	47	623	69.5587	8.76318
P30041	Peroxiredoxin-6 OS=Homo sapiens OX=9606 GN=PRDX6 PE=1 SV=3 - [PRDX6_HUMAN]	54.02	3	11	11	23	50.89	10	13	40.18	9	10	224	25.0192	6.37939
P02533	Keratin, type I cytoskeletal 14 OS=Homo sapiens OX=9606 GN=KRT14 PE=1 SV=4 - [K1C14_HUMAN]	53.81	19	8	27	55	48.09	23	29	44.49	22	26	472	51.5294	5.16064
P08779	Keratin, type I cytoskeletal 16 OS=Homo sapiens OX=9606 GN=KRT16 PE=1 SV=4 - [K1C16_HUMAN]	53.7	21	12	24	47	27.48	13	18	50.74	22	29	473	51.2362	5.04639
J3KPX7	Prohibitin OS=Homo sapiens OX=9606 GN=PHB2 PE=1 SV=2 - [J3KPX7_HUMAN]	53.69	11	16	16	29	53.69	16	18	35.23	10	11	298	33.2189	9.83252
H7BZJ3	Protein disulfide-isomerase A3 (Fragment) OS=Homo sapiens OX=9606 GN=PDIA3 PE=1 SV=1 - [H7BZJ3_HUMAN]	53.66	1	1	6	13	53.66	6	6	53.66	6	7	123	13.5108	7.29834
B4E3A4	cDNA FLJ57283, highly similar to Actin, cytoplasmic 2 OS=Homo sapiens OX=9606 PE=2 SV=1 - [B4E3A4_HUMAN]	53.37	94	6	17	65	53.09	16	38	43.82	15	27	356	39.7737	5.37646
B4DUQ1	cDNA FLJ54552, highly similar to Heterogeneous nuclear ribonucleoprotein K OS=Homo sapiens OX=9606 PE=2 SV=1 - [B4DUQ1_HUMAN]	53.3	5	1	22	88	53.3	22	46	52.62	19	42	439	48.4802	5.92236
A8K622	cDNA FLJ75871, highly similar to Homo sapiens staufen, RNA binding protein (STAU), transcript variant T3, mRNA OS=Homo sapiens OX=9606 PE=2 SV=1 - [A8K622_HUMAN]	52.69	9	1	32	97	48.18	27	37	51.47	31	60	577	63.1528	9.43701
O43390	Heterogeneous nuclear ribonucleoprotein R OS=Homo sapiens OX=9606 GN=HNRNPR PE=1 SV=1 - [HNRPR_HUMAN]	52.45	7	4	32	133	52.45	32	68	52.45	32	65	633	70.8993	8.1333
Q66RJ5	Phenylalanine hydroxylase (Fragment) OS=Homo sapiens OX=9606 GN=PAH PE=4 SV=1 - [Q66RJ5_HUMAN]	52.38	6	1	1	1	52.38	1	1				21	2.45529	4.4624
P08758	Annexin A5 OS=Homo sapiens OX=9606 GN=ANXA5 PE=1 SV=2 - [ANXA5_HUMAN]	52.19	6	15	16	32	38.44	11	13	52.19	16	19	320	35.9144	5.04639
B3KQT9	Protein disulfide-isomerase OS=Homo sapiens OX=9606 PE=2 SV=1 - [B3KQT9_HUMAN]	52.08	5	18	23	55	46.67	20	25	47.71	22	30	480	54.0685	7.21045
Q92499	ATP-dependent RNA helicase DDX1 OS=Homo sapiens OX=9606 GN=DDX1 PE=1 SV=2 - [DDX1_HUMAN]	52.03	4	32	32	77	41.49	24	35	42.84	26	42	740	82.3798	7.2251
P62241	40S ribosomal protein S8 OS=Homo sapiens OX=9606 GN=RPS8 PE=1 SV=2 - [RS8_HUMAN]	51.44	3	10	10	21	51.44	10	10	50.96	9	11	208	24.1902	10.3159
F8WAS3	NADH dehydrogenase [ubiquinone] 1 alpha subcomplex subunit 5 OS=Homo sapiens OX=9606 GN=NDUFA5 PE=1 SV=1 - [F8WAS3_HUMAN]	51.43	5	4	4	5	50	3	3	14.29	2	2	70	7.83733	9.43701
A0A384NYT8	Tubulin beta chain (Fragment) OS=Homo sapiens OX=9606 PE=2 SV=1 - [A0A384NYT8_HUMAN]	51.36	31	3	17	80	47.96	16	40	42.31	14	40	442	49.4369	4.89404
P49411	Elongation factor Tu, mitochondrial OS=Homo sapiens OX=9606 GN=TUFM PE=1 SV=2 - [EFTU_HUMAN]	51.11	3	21	21	47	42.26	17	22	44.25	19	25	452	49.5102	7.60596
K7EJT5	60S ribosomal protein L22 (Fragment) OS=Homo sapiens OX=9606 GN=RPL22 PE=1 SV=1 - [K7EJT5_HUMAN]	51.06	8	2	2	3	27.66	1	1	51.06	2	2	47	5.07968	9.42236
P68371	Tubulin beta-4B chain OS=Homo sapiens OX=9606 GN=TUBB4B PE=1 SV=1 - [TBB4B_HUMAN]	51.01	28	1	17	80	51.01	17	40	45.84	15	40	445	49.799	4.89404
Q96IR1	RPS4X protein (Fragment) OS=Homo sapiens OX=9606 GN=RPS4X PE=2 SV=2 - [Q96IR1_HUMAN]	50.21	4	8	14	28	50.21	14	16	36.63	10	12	243	27.2427	9.93506
Q6MZS5	Uncharacterized protein DKFZp686A13234 (Fragment) OS=Homo sapiens OX=9606 GN=DKFZp686A13234 PE=2 SV=1 - [Q6MZS5_HUMAN]	49.92	3	1	29	118	49.92	29	61	49.92	29	57	613	68.3171	8.90967
Q53HV2	T-complex protein 1 subunit eta (Fragment) OS=Homo sapiens OX=9606 PE=2 SV=1 - [Q53HV2_HUMAN]	49.36	8	23	23	41	42.91	19	23	34.81	16	18	543	59.3029	7.6499
P09525	Annexin A4 OS=Homo sapiens OX=9606 GN=ANXA4 PE=1 SV=4 - [ANXA4_HUMAN]	48.9	9	14	15	25	36.99	10	10	48.9	15	15	319	35.8601	6.12549
F8VZY9	Keratin, type I cytoskeletal 18 OS=Homo sapiens OX=9606 GN=KRT18 PE=1 SV=1 - [F8VZY9_HUMAN]	48.85	15	20	22	54	48.85	20	31	32.99	17	23	391	43.7474	5.35107
B3KPS3	Tubulin alpha chain OS=Homo sapiens OX=9606 PE=2 SV=1 - [B3KPS3_HUMAN]	48.8	39	1	17	50	46.63	15	24	46.88	16	26	416	46.2118	5.12256
P62820	Ras-related protein Rab-1A OS=Homo sapiens OX=9606 GN=RAB1A PE=1 SV=3 - [RAB1A_HUMAN]	48.78	60	8	11	23	44.88	10	11	36.1	9	12	205	22.6634	6.21436
Q2VIN3	RBM1 (Fragment) OS=Homo sapiens OX=9606 PE=4 SV=1 - [Q2VIN3_HUMAN]	48.7	4	5	24	78	42.45	20	37	47.14	23	41	384	41.4399	9.83252
P14868	Aspartate--tRNA ligase, cytoplasmic OS=Homo sapiens OX=9606 GN=DARS PE=1 SV=2 - [SYDC_HUMAN]	48.3	9	21	21	38	41.12	18	19	37.13	16	19	501	57.1	6.55127
P62136	Serine/threonine-protein phosphatase PP1-alpha catalytic subunit OS=Homo sapiens OX=9606 GN=PPP1CA PE=1 SV=1 - [PP1A_HUMAN]	48.18	12	3	14	31	45.15	13	15	48.18	14	16	330	37.4878	6.32861
B2R959	cDNA, FLJ94229, highly similar to Homo sapiens heterogeneous nuclear ribonucleoprotein L (HNRPL),mRNA OS=Homo sapiens OX=9606 PE=2 SV=1 - [B2R959_HUMAN]	48.03	6	5	21	77	45.7	20	44	45.7	19	33	558	60.2112	7.10791
Q9BVA1	Tubulin beta-2B chain OS=Homo sapiens OX=9606 GN=TUBB2B PE=1 SV=1 - [TBB2B_HUMAN]	47.87	15	2	17	74	44.49	15	36	40.67	14	38	445	49.9209	4.89404
P31943	Heterogeneous nuclear ribonucleoprotein H OS=Homo sapiens OX=9606 GN=HNRNPH1 PE=1 SV=4 - [HNRH1_HUMAN]	47.66	26	8	16	59	47.66	16	33	37.86	12	26	449	49.1984	6.30322
Q99880	Histone H2B type 1-L OS=Homo sapiens OX=9606 GN=H2BC13 PE=1 SV=3 - [H2B1L_HUMAN]	47.62	17	2	7	26	42.06	6	15	47.62	7	11	126	13.9436	10.3159
Q8N257	Histone H2B type 3-B OS=Homo sapiens OX=9606 GN=HIST3H2BB PE=1 SV=3 - [H2B3B_HUMAN]	47.62	10	2	7	24	42.06	6	14	46.83	6	10	126	13.8995	10.3159
J3KS22	L-xylulose reductase (Fragment) OS=Homo sapiens OX=9606 GN=DCXR PE=1 SV=8 - [J3KS22_HUMAN]	47.53	7	9	9	21	43.05	8	9	47.53	9	12	223	23.7886	8.20654
Q13242	Serine/arginine-rich splicing factor 9 OS=Homo sapiens OX=9606 GN=SRSF9 PE=1 SV=1 - [SRSF9_HUMAN]	47.51	5	10	11	18	43.44	9	9	37.56	9	9	221	25.5264	8.646
P35232	Prohibitin OS=Homo sapiens OX=9606 GN=PHB PE=1 SV=1 - [PHB_HUMAN]	47.43	11	11	11	21	38.97	9	10	41.18	10	11	272	29.7859	5.75732
Q9NZI8	Insulin-like growth factor 2 mRNA-binding protein 1 OS=Homo sapiens OX=9606 GN=IGF2BP1 PE=1 SV=2 - [IF2B1_HUMAN]	47.31	2	24	26	52	43.15	23	27	42.11	23	25	577	63.4412	9.20264
H0Y4R1	Inosine-5'-monophosphate dehydrogenase 2 (Fragment) OS=Homo sapiens OX=9606 GN=IMPDH2 PE=1 SV=1 - [H0Y4R1_HUMAN]	47.23	8	17	19	65	43.62	16	31	47.23	19	34	470	51.0352	8.17725
B2R6L0	Tubulin beta chain OS=Homo sapiens OX=9606 PE=2 SV=1 - [B2R6L0_HUMAN]	46.97	18	1	16	73	43.6	15	36	39.78	13	37	445	49.8649	4.89404
P46781	40S ribosomal protein S9 OS=Homo sapiens OX=9606 GN=RPS9 PE=1 SV=3 - [RS9_HUMAN]	46.91	7	11	11	21	42.27	10	11	41.24	10	10	194	22.5776	10.6528
A0A0J9YVQ7	ATP-dependent RNA helicase DDX3X (Fragment) OS=Homo sapiens OX=9606 GN=DDX3X PE=1 SV=2 - [A0A0J9YVQ7_HUMAN]	46.85	2	1	10	30	46.85	10	17	39.19	9	13	222	24.2031	7.66455
Q9BQE3	Tubulin alpha-1C chain OS=Homo sapiens OX=9606 GN=TUBA1C PE=1 SV=1 - [TBA1C_HUMAN]	46.55	36	1	17	50	44.54	15	25	40.53	15	25	449	49.8635	5.09717
D6R9P3	Heterogeneous nuclear ribonucleoprotein A/B OS=Homo sapiens OX=9606 GN=HNRNPAB PE=1 SV=1 - [D6R9P3_HUMAN]	46.43	6	13	15	45	46.07	14	24	43.93	14	21	280	30.284	7.91357
A0A024RDF4	Heterogeneous nuclear ribonucleoprotein D (AU-rich element RNA binding protein 1, 37kDa), isoform CRA_e OS=Homo sapiens OX=9606 GN=HNRPD PE=4 SV=1 - [A0A024RDF4_HUMAN]	46.41	8	3	17	48	42.48	16	26	34.97	12	22	306	32.8141	8.1626
N0E466	Casein kinase II subunit beta OS=Homo sapiens OX=9606 GN=CSNK2B PE=2 SV=1 - [N0E466_HUMAN]	46.4	15	4	4	7	32.8	3	3	37.6	3	4	125	14.5587	4.1958
P27348	14-3-3 protein theta OS=Homo sapiens OX=9606 GN=YWHAQ PE=1 SV=1 - [1433T_HUMAN]	46.12	11	6	9	17	41.22	8	9	36.73	7	8	245	27.7468	4.77979
P15880	40S ribosomal protein S2 OS=Homo sapiens OX=9606 GN=RPS2 PE=1 SV=2 - [RS2_HUMAN]	45.73	19	9	13	25	38.91	11	13	36.18	10	12	293	31.3046	10.2427
Q9BTQ7	Similar to ribosomal protein L23 (Fragment) OS=Homo sapiens OX=9606 PE=1 SV=1 - [Q9BTQ7_HUMAN]	45.52	7	5	5	11	34.33	4	5	45.52	5	6	134	14.1407	10.2573
A0A248RGE3	40S ribosomal protein (Fragment) OS=Homo sapiens OX=9606 PE=2 SV=1 - [A0A248RGE3_HUMAN]	45.52	40	5	5	20	45.52	5	10	45.52	5	10	145	16.7068	9.53955
Q99497	Protein/nucleic acid deglycase DJ-1 OS=Homo sapiens OX=9606 GN=PARK7 PE=1 SV=2 - [PARK7_HUMAN]	45.5	3	8	8	13	41.8	7	7	26.98	6	6	189	19.8785	6.78564
S4R3Z2	Aldo-keto reductase family 1 member C3 OS=Homo sapiens OX=9606 GN=AKR1C3 PE=1 SV=1 - [S4R3Z2_HUMAN]	45.33	11	4	13	35	45.33	13	19	38.33	10	16	300	34.3177	8.19189
P13647	Keratin, type II cytoskeletal 5 OS=Homo sapiens OX=9606 GN=KRT5 PE=1 SV=3 - [K2C5_HUMAN]	45.08	33	18	32	71	42.37	30	39	36.27	25	32	590	62.34	7.73779
B4DMD1	cDNA FLJ53360, highly similar to Heterogeneous nuclear ribonucleoprotein R OS=Homo sapiens OX=9606 PE=2 SV=1 - [B4DMD1_HUMAN]	44.82	3	2	19	77	38.48	18	37	41.23	18	40	473	52.9493	9.31982
Q15181	Inorganic pyrophosphatase OS=Homo sapiens OX=9606 GN=PPA1 PE=1 SV=2 - [IPYR_HUMAN]	44.64	2	10	10	13	29.07	6	6	28.37	7	7	289	32.6392	5.85889
A0A384MDY8	Epididymis secretory sperm binding protein OS=Homo sapiens OX=9606 PE=2 SV=1 - [A0A384MDY8_HUMAN]	44.55	10	24	25	53	41.09	22	29	35.45	21	24	550	61.5985	5.40186
H3BV85	BolA-like protein 2 OS=Homo sapiens OX=9606 GN=BOLA2B PE=1 SV=2 - [H3BV85_HUMAN]	44.44	7	2	2	5	29.63	1	2	44.44	2	3	54	6.35726	6.52197
A0A5F9ZHJ7	Acetyl-CoA acetyltransferase, mitochondrial OS=Homo sapiens OX=9606 GN=ACAT1 PE=4 SV=1 - [A0A5F9ZHJ7_HUMAN]	44.44	10	11	11	21	33.33	8	9	44.44	11	12	315	33.4835	9.31982
Q12771	p37 AUF1 OS=Homo sapiens OX=9606 PE=2 SV=1 - [Q12771_HUMAN]	44.41	7	2	16	52	38.46	14	28	32.17	11	24	286	31.4617	7.35693
A0A087WXM6	60S ribosomal protein L17 (Fragment) OS=Homo sapiens OX=9606 GN=RPL17 PE=1 SV=1 - [A0A087WXM6_HUMAN]	44.38	18	8	8	17	43.79	7	7	23.67	5	10	169	19.5732	10.0376
P62277	40S ribosomal protein S13 OS=Homo sapiens OX=9606 GN=RPS13 PE=1 SV=2 - [RS13_HUMAN]	44.37	3	7	7	11	17.22	3	3	44.37	7	8	151	17.2117	10.5356
B4DT77	Annexin OS=Homo sapiens OX=9606 PE=2 SV=1 - [B4DT77_HUMAN]	44.35	7	14	14	26	38.69	12	15	30.95	9	11	336	37.7809	7.18115
P62081	40S ribosomal protein S7 OS=Homo sapiens OX=9606 GN=RPS7 PE=1 SV=1 - [RS7_HUMAN]	44.33	4	8	8	13	39.69	7	8	28.87	5	5	194	22.1133	10.0962
B4E3E6	cDNA FLJ58832, highly similar to Heterogeneous nuclear ribonucleoprotein A3 OS=Homo sapiens OX=9606 PE=2 SV=1 - [B4E3E6_HUMAN]	44.27	5	2	19	100	44.27	19	52	44.27	19	48	323	34.168	8.104
Q9UPN1	Serine/threonine-protein phosphatase (Fragment) OS=Homo sapiens OX=9606 GN=PPP1CC PE=3 SV=1 - [Q9UPN1_HUMAN]	43.88	12	1	11	26	43.88	11	13	43.88	11	13	294	33.7518	5.24951
Q12906	Interleukin enhancer-binding factor 3 OS=Homo sapiens OX=9606 GN=ILF3 PE=1 SV=3 - [ILF3_HUMAN]	43.85	18	1	31	70	33.11	24	36	35.46	25	34	894	95.2791	8.76318
Q13509	Tubulin beta-3 chain OS=Homo sapiens OX=9606 GN=TUBB3 PE=1 SV=2 - [TBB3_HUMAN]	43.56	17	5	15	53	40.22	14	28	36	13	25	450	50.4003	4.93213
A0A075B6W2	T cell receptor alpha joining 52 (Fragment) OS=Homo sapiens OX=9606 GN=TRAJ52 PE=4 SV=1 - [A0A075B6W2_HUMAN]	43.48	1	1	1	1				43.48	1	1	23	2.32814	8.83643
A0A3B3ITJ4	Heterogeneous nuclear ribonucleoprotein L (Fragment) OS=Homo sapiens OX=9606 GN=HNRNPL PE=1 SV=1 - [A0A3B3ITJ4_HUMAN]	43.39	7	3	19	59	39.48	17	32	35.01	16	27	537	59.1809	7.10791
B4DLR3	cDNA FLJ54020, highly similar to Heterogeneous nuclear ribonucleoprotein U OS=Homo sapiens OX=9606 PE=2 SV=1 - [B4DLR3_HUMAN]	43.37	18	2	31	93	43.24	30	55	27.68	23	38	784	86.8064	6.43018
B4DRR0	cDNA FLJ53910, highly similar to Keratin, type II cytoskeletal 6A OS=Homo sapiens OX=9606 PE=2 SV=1 - [B4DRR0_HUMAN]	43.36	37	3	28	72	43.36	28	38	37.57	25	34	535	57.8032	8.00146
B2R5W2	Heterogeneous nuclear ribonucleoproteins C1/C2 OS=Homo sapiens OX=9606 GN=HNRNPC PE=1 SV=1 - [B2R5W2_HUMAN]	43.1	30	15	15	41	38.62	13	20	40.34	14	21	290	31.9288	5.23682
P02545	Prelamin-A/C OS=Homo sapiens OX=9606 GN=LMNA PE=1 SV=1 - [LMNA_HUMAN]	43.07	10	25	25	41	32.68	18	19	32.08	20	22	664	74.0947	7.02002
F4ZW66	NF110b OS=Homo sapiens OX=9606 PE=2 SV=1 - [F4ZW66_HUMAN]	42.76	14	1	31	70	32.07	24	36	34.41	25	34	898	95.7183	8.80713
P81605	Dermcidin OS=Homo sapiens OX=9606 GN=DCD PE=1 SV=2 - [DCD_HUMAN]	42.73	1	7	7	13	40	6	11	19.09	2	2	110	11.2768	6.53662
B2R6U8	Cleavage and polyadenylation specificity factor subunit 5 OS=Homo sapiens OX=9606 PE=2 SV=1 - [B2R6U8_HUMAN]	42.73	5	10	10	15	29.96	7	7	38.77	8	8	227	26.1987	8.82178
M0R210	40S ribosomal protein S16 OS=Homo sapiens OX=9606 GN=RPS16 PE=1 SV=1 - [M0R210_HUMAN]	42.64	7	7	7	11	31.78	5	5	36.43	6	6	129	14.41	10.228
P51991	Heterogeneous nuclear ribonucleoprotein A3 OS=Homo sapiens OX=9606 GN=HNRNPA3 PE=1 SV=2 - [ROA3_HUMAN]	42.59	5	7	24	126	42.59	23	67	42.59	22	59	378	39.5706	9.01221
P62140	Serine/threonine-protein phosphatase PP1-beta catalytic subunit OS=Homo sapiens OX=9606 GN=PPP1CB PE=1 SV=3 - [PP1B_HUMAN]	42.51	13	2	12	28	39.45	11	13	42.51	12	15	327	37.1626	6.18896
P61026	Ras-related protein Rab-10 OS=Homo sapiens OX=9606 GN=RAB10 PE=1 SV=1 - [RAB10_HUMAN]	42.5	52	6	8	19	35.5	6	8	42.5	8	11	200	22.5266	8.38232
A0A1X7SBZ2	Probable ATP-dependent RNA helicase DDX17 OS=Homo sapiens OX=9606 GN=DDX17 PE=1 SV=1 - [A0A1X7SBZ2_HUMAN]	42.39	8	22	30	66	36.76	24	30	34.57	26	36	729	80.2041	8.26514
Q13268	Dehydrogenase/reductase SDR family member 2, mitochondrial OS=Homo sapiens OX=9606 GN=DHRS2 PE=1 SV=4 - [DHRS2_HUMAN]	42.14	5	11	11	30	39.64	10	15	39.64	10	15	280	29.9077	9.01221
Q00839	Heterogeneous nuclear ribonucleoprotein U OS=Homo sapiens OX=9606 GN=HNRNPU PE=1 SV=6 - [HNRPU_HUMAN]	41.82	18	2	31	84	41.7	30	51	27.39	24	33	825	90.528	5.99854
B4DTA2	cDNA FLJ60148, highly similar to Homo sapiens heterogeneous nuclear ribonucleoprotein D-like (HNRPDL), transcript variant 2, mRNA OS=Homo sapiens OX=9606 PE=2 SV=1 - [B4DTA2_HUMAN]	41.7	2	1	15	42	36.16	12	20	36.16	13	22	271	30.1957	8.71924
P25705	ATP synthase subunit alpha, mitochondrial OS=Homo sapiens OX=9606 GN=ATP5F1A PE=1 SV=1 - [ATPA_HUMAN]	41.59	8	21	21	47	38.52	19	23	34.36	18	24	553	59.7136	9.12939
H0YLR3	U2 small nuclear ribonucleoprotein A' (Fragment) OS=Homo sapiens OX=9606 GN=SNRPA1 PE=1 SV=1 - [H0YLR3_HUMAN]	41.57	5	3	3	4	15.73	1	1	41.57	3	3	89	9.47188	8.47021
H0YJF7	Serine/threonine-protein kinase VRK1 (Fragment) OS=Homo sapiens OX=9606 GN=VRK1 PE=1 SV=1 - [H0YJF7_HUMAN]	41.54	3	1	1	1				41.54	1	1	65	7.46256	6.06201
H3BRU6	Poly(rC)-binding protein 2 (Fragment) OS=Homo sapiens OX=9606 GN=PCBP2 PE=1 SV=1 - [H3BRU6_HUMAN]	41.2	29	5	9	18	34.88	7	9	33.55	8	9	301	31.6903	8.44092
Q04828	Aldo-keto reductase family 1 member C1 OS=Homo sapiens OX=9606 GN=AKR1C1 PE=1 SV=1 - [AK1C1_HUMAN]	41.18	13	4	13	39	41.18	13	21	39.01	11	18	323	36.765	7.88428
P04259	Keratin, type II cytoskeletal 6B OS=Homo sapiens OX=9606 GN=KRT6B PE=1 SV=5 - [K2C6B_HUMAN]	41.13	32	3	28	72	39.36	27	38	35.64	25	34	564	60.0303	8.00146
P26599	Polypyrimidine tract-binding protein 1 OS=Homo sapiens OX=9606 GN=PTBP1 PE=1 SV=1 - [PTBP1_HUMAN]	41.05	16	13	16	31	33.9	14	19	25.99	10	12	531	57.1856	9.17334
A0A075B6X3	T cell receptor alpha joining 32 (Fragment) OS=Homo sapiens OX=9606 GN=TRAJ32 PE=4 SV=1 - [A0A075B6X3_HUMAN]	40.91	1	1	1	2	40.91	1	2				22	2.24414	8.83643
A0A2R8Y763	Serine palmitoyltransferase 1 (Fragment) OS=Homo sapiens OX=9606 GN=SPTLC1 PE=1 SV=1 - [A0A2R8Y763_HUMAN]	40.91	7	1	1	2	40.91	1	1	40.91	1	1	22	2.35114	8.96826
B2R5M8	Isocitrate dehydrogenase [NADP] OS=Homo sapiens OX=9606 PE=2 SV=1 - [B2R5M8_HUMAN]	40.82	12	16	16	30	33.57	14	16	33.57	13	14	414	46.6195	7.00537
B4DLR8	NAD(P)H dehydrogenase [quinone] 1 OS=Homo sapiens OX=9606 GN=NQO1 PE=1 SV=1 - [B4DLR8_HUMAN]	40.59	7	9	9	20	27.23	6	9	40.59	8	11	202	22.7789	8.49951
A0A1U9X7W4	HSPA1A OS=Homo sapiens OX=9606 PE=3 SV=1 - [A0A1U9X7W4_HUMAN]	40.41	23	17	21	48	39.31	20	26	31.98	16	22	641	69.995	5.65576
A8K8D9	Glucose-6-phosphate 1-dehydrogenase OS=Homo sapiens OX=9606 PE=2 SV=1 - [A8K8D9_HUMAN]	40.39	22	20	20	40	35.92	18	21	34.17	16	19	515	59.277	6.72705
B7ZLP5	SAFB protein OS=Homo sapiens OX=9606 GN=SAFB PE=2 SV=1 - [B7ZLP5_HUMAN]	40.04	11	23	41	111	37.31	35	56	35.56	34	55	914	102.518	5.43994
Q9UF24	Uncharacterized protein DKFZp586K0821 (Fragment) OS=Homo sapiens OX=9606 GN=DKFZp586K0821 PE=2 SV=1 - [Q9UF24_HUMAN]	40	4	6	6	8	24.21	4	4	28.42	4	4	190	22.2043	5.47803
M0R0F0	40S ribosomal protein S5 (Fragment) OS=Homo sapiens OX=9606 GN=RPS5 PE=1 SV=1 - [M0R0F0_HUMAN]	40	5	7	7	10	21.5	4	4	35.5	6	6	200	22.3768	9.5542
O76094	Signal recognition particle subunit SRP72 OS=Homo sapiens OX=9606 GN=SRP72 PE=1 SV=3 - [SRP72_HUMAN]	39.94	8	23	23	38	26.23	16	16	34.43	19	22	671	74.56	9.26123
P04350	Tubulin beta-4A chain OS=Homo sapiens OX=9606 GN=TUBB4A PE=1 SV=2 - [TBB4A_HUMAN]	39.86	19	1	13	67	39.86	13	35	30.86	10	32	444	49.5539	4.88135
Q14151	Scaffold attachment factor B2 OS=Homo sapiens OX=9606 GN=SAFB2 PE=1 SV=1 - [SAFB2_HUMAN]	39.77	5	20	38	95	27.6	28	39	37.67	35	56	953	107.408	6.16357
J3KTA4	Probable ATP-dependent RNA helicase DDX5 OS=Homo sapiens OX=9606 GN=DDX5 PE=1 SV=1 - [J3KTA4_HUMAN]	39.74	17	19	27	55	34.04	22	27	31.43	22	28	614	69.0438	8.85107
P12236	ADP/ATP translocase 3 OS=Homo sapiens OX=9606 GN=SLC25A6 PE=1 SV=4 - [ADT3_HUMAN]	39.6	4	2	12	22	36.58	11	12	30.54	9	10	298	32.8452	9.74463
P21796	Voltage-dependent anion-selective channel protein 1 OS=Homo sapiens OX=9606 GN=VDAC1 PE=1 SV=2 - [VDAC1_HUMAN]	39.58	4	8	9	18	36.75	8	8	39.58	9	10	283	30.7536	8.54346
A0A4D5RAC9	Elongation factor 1-alpha OS=Homo sapiens OX=9606 PE=3 SV=1 - [A0A4D5RAC9_HUMAN]	39.56	74	6	14	48	36.92	13	23	33.19	13	25	455	49.3668	9.08545
P08238	Heat shock protein HSP 90-beta OS=Homo sapiens OX=9606 GN=HSP90AB1 PE=1 SV=4 - [HS90B_HUMAN]	39.36	12	16	29	69	35.91	25	35	35.08	26	34	724	83.2121	5.03369
P42677	40S ribosomal protein S27 OS=Homo sapiens OX=9606 GN=RPS27 PE=1 SV=3 - [RS27_HUMAN]	39.29	6	4	4	5	9.52	1	1	39.29	4	4	84	9.45484	9.45166
P24666	Low molecular weight phosphotyrosine protein phosphatase OS=Homo sapiens OX=9606 GN=ACP1 PE=1 SV=3 - [PPAC_HUMAN]	39.24	7	5	5	11	39.24	5	6	31.65	4	5	158	18.0308	6.7417
P11142	Heat shock cognate 71 kDa protein OS=Homo sapiens OX=9606 GN=HSPA8 PE=1 SV=1 - [HSP7C_HUMAN]	38.85	29	15	21	53	36.53	19	30	32.2	17	23	646	70.8542	5.51611
P11021	Endoplasmic reticulum chaperone BiP OS=Homo sapiens OX=9606 GN=HSPA5 PE=1 SV=2 - [BIP_HUMAN]	38.84	5	21	24	57	32.72	19	27	36.54	23	30	654	72.2884	5.16064
C9JXB8	60S ribosomal protein L24 OS=Homo sapiens OX=9606 GN=RPL24 PE=1 SV=1 - [C9JXB8_HUMAN]	38.84	3	5	5	9	38.84	5	5	32.23	4	4	121	14.3598	11.312
P62805	Histone H4 OS=Homo sapiens OX=9606 GN=H4C1 PE=1 SV=2 - [H4_HUMAN]	38.83	3	4	4	9	38.83	4	5	29.13	3	4	103	11.3604	11.356
Q5QPL9	RNA-binding protein Raly (Fragment) OS=Homo sapiens OX=9606 GN=RALY PE=1 SV=1 - [Q5QPL9_HUMAN]	38.82	9	11	11	19	34.18	10	10	31.22	9	9	237	24.6503	10.4917
P46779	60S ribosomal protein L28 OS=Homo sapiens OX=9606 GN=RPL28 PE=1 SV=3 - [RL28_HUMAN]	38.69	6	7	7	12	32.12	5	5	38.69	7	7	137	15.7377	12.0151
Q9BQQ5	Ribosomal protein L27a OS=Homo sapiens OX=9606 GN=L27a PE=4 SV=1 - [Q9BQQ5_HUMAN]	38.68	6	4	4	10	38.68	4	5	38.68	4	5	106	12.0074	11.4585
D6RAN4	60S ribosomal protein L9 (Fragment) OS=Homo sapiens OX=9606 GN=RPL9 PE=1 SV=8 - [D6RAN4_HUMAN]	38.67	9	6	6	11	32.6	5	7	16.02	3	4	181	20.7623	10.1987
P25398	40S ribosomal protein S12 OS=Homo sapiens OX=9606 GN=RPS12 PE=1 SV=3 - [RS12_HUMAN]	38.64	1	4	4	7	30.3	3	3	21.97	3	4	132	14.5055	7.21045
Q9BPW8	Protein NipSnap homolog 1 OS=Homo sapiens OX=9606 GN=NIPSNAP1 PE=1 SV=1 - [NIPS1_HUMAN]	38.38	6	9	11	30	38.38	11	16	32.75	9	14	284	33.2888	9.30518
P62424	60S ribosomal protein L7a OS=Homo sapiens OX=9606 GN=RPL7A PE=1 SV=2 - [RL7A_HUMAN]	38.35	4	12	12	28	37.97	11	13	35.34	11	15	266	29.977	10.6089
H3BRG4	Cytochrome b-c1 complex subunit 2, mitochondrial OS=Homo sapiens OX=9606 GN=UQCRC2 PE=1 SV=1 - [H3BRG4_HUMAN]	38.35	7	11	11	19	29.61	8	10	20.63	6	9	412	44.607	8.99756
M0R3D6	60S ribosomal protein L18a (Fragment) OS=Homo sapiens OX=9606 GN=RPL18A PE=1 SV=1 - [M0R3D6_HUMAN]	38.3	12	5	5	10	31.91	4	5	32.62	4	5	141	16.7038	10.77
P18077	60S ribosomal protein L35a OS=Homo sapiens OX=9606 GN=RPL35A PE=1 SV=2 - [RL35A_HUMAN]	38.18	4	5	5	7	14.55	2	2	38.18	5	5	110	12.5298	11.063
C9JJP5	Protein TFG (Fragment) OS=Homo sapiens OX=9606 GN=TFG PE=1 SV=1 - [C9JJP5_HUMAN]	38.12	8	6	6	12	33.7	4	5	28.73	5	7	181	20.3524	5.0083
A0A024R233	Tight junction protein 2 (Zona occludens 2), isoform CRA_a OS=Homo sapiens OX=9606 GN=TJP2 PE=3 SV=1 - [A0A024R233_HUMAN]	37.82	18	43	44	83	33.11	38	41	32.94	37	42	1190	133.89	7.40088
Q5VU21	PAI-1 mRNA-binding protein variant OS=Homo sapiens OX=9606 PE=2 SV=1 - [Q5VU21_HUMAN]	37.73	5	13	13	28	33.59	11	15	21.96	10	13	387	42.4013	8.44092
E5RI99	60S ribosomal protein L30 (Fragment) OS=Homo sapiens OX=9606 GN=RPL30 PE=1 SV=1 - [E5RI99_HUMAN]	37.72	5	3	3	7	16.67	1	2	37.72	3	5	114	12.6476	9.5542
P61106	Ras-related protein Rab-14 OS=Homo sapiens OX=9606 GN=RAB14 PE=1 SV=4 - [RAB14_HUMAN]	37.67	41	5	6	12	26.98	4	5	37.67	6	7	215	23.8819	6.21436
P84090	Enhancer of rudimentary homolog OS=Homo sapiens OX=9606 GN=ERH PE=1 SV=1 - [ERH_HUMAN]	37.5	2	3	3	7	37.5	3	4	37.5	3	3	104	12.251	5.92236
P62854	40S ribosomal protein S26 OS=Homo sapiens OX=9606 GN=RPS26 PE=1 SV=3 - [RS26_HUMAN]	37.39	5	4	4	6	20.87	2	2	37.39	4	4	115	13.0071	11.0044
P61006	Ras-related protein Rab-8A OS=Homo sapiens OX=9606 GN=RAB8A PE=1 SV=1 - [RAB8A_HUMAN]	37.2	64	4	7	14	14.01	3	4	37.2	7	10	207	23.6532	9.0708
P43243	Matrin-3 OS=Homo sapiens OX=9606 GN=MATR3 PE=1 SV=2 - [MATR3_HUMAN]	37.07	25	25	25	56	27.86	19	27	33.77	23	29	847	94.5648	6.25244
H0YFP2	WD repeat-containing protein 74 (Fragment) OS=Homo sapiens OX=9606 GN=WDR74 PE=1 SV=1 - [H0YFP2_HUMAN]	36.84	3	1	1	1				36.84	1	1	38	4.1973	11.854
O76021	Ribosomal L1 domain-containing protein 1 OS=Homo sapiens OX=9606 GN=RSL1D1 PE=1 SV=3 - [RL1D1_HUMAN]	36.73	13	16	16	26	28.78	12	12	26.33	13	14	490	54.9389	10.1255
V9HWC6	Peptidyl-prolyl cis-trans isomerase OS=Homo sapiens OX=9606 GN=HEL-S-39 PE=2 SV=1 - [V9HWC6_HUMAN]	36.54	2	8	8	12	20.67	5	5	32.21	7	7	208	22.728	9.31982
C9JLU5	Mannan-binding lectin serine protease 1 (Fragment) OS=Homo sapiens OX=9606 GN=MASP1 PE=1 SV=1 - [C9JLU5_HUMAN]	36.36	6	1	1	1	36.36	1	1				55	6.50401	4.42432
P11387	DNA topoisomerase 1 OS=Homo sapiens OX=9606 GN=TOP1 PE=1 SV=2 - [TOP1_HUMAN]	36.34	30	31	31	69	34.25	28	35	30.33	25	34	765	90.6689	9.30518
F8W7C6	60S ribosomal protein L10 OS=Homo sapiens OX=9606 GN=RPL10 PE=1 SV=2 - [F8W7C6_HUMAN]	36.2	13	6	6	14	36.2	6	9	25.77	4	5	163	18.5527	9.94971
Q96I25	Splicing factor 45 OS=Homo sapiens OX=9606 GN=RBM17 PE=1 SV=1 - [SPF45_HUMAN]	36.16	5	13	13	28	34.41	12	15	33.42	12	13	401	44.9339	5.97314
Q9Y281	Cofilin-2 OS=Homo sapiens OX=9606 GN=CFL2 PE=1 SV=1 - [COF2_HUMAN]	36.14	3	3	5	7	21.69	3	3	25.9	4	4	166	18.7249	7.88428
P41091	Eukaryotic translation initiation factor 2 subunit 3 OS=Homo sapiens OX=9606 GN=EIF2S3 PE=1 SV=3 - [IF2G_HUMAN]	36.02	3	14	14	25	34.32	13	14	23.52	10	11	472	51.0772	8.39697
P61204	ADP-ribosylation factor 3 OS=Homo sapiens OX=9606 GN=ARF3 PE=1 SV=2 - [ARF3_HUMAN]	35.91	12	4	6	11	35.91	6	6	31.49	5	5	181	20.5877	7.43018
H0YBF8	Trafficking protein particle complex subunit 13 (Fragment) OS=Homo sapiens OX=9606 GN=TRAPPC13 PE=1 SV=1 - [H0YBF8_HUMAN]	35.85	1	1	1	1	35.85	1	1				53	5.9019	4.22119
B3KTA3	Fascin OS=Homo sapiens OX=9606 PE=2 SV=1 - [B3KTA3_HUMAN]	35.81	6	15	15	31	33.9	14	17	27.75	12	14	472	52.244	7.6499
A0A2R8Y6J3	60S ribosomal protein L5 (Fragment) OS=Homo sapiens OX=9606 GN=RPL5 PE=1 SV=1 - [A0A2R8Y6J3_HUMAN]	35.71	8	9	9	20	21.43	6	8	35.71	9	12	238	27.0277	9.12939
P22061	Protein-L-isoaspartate(D-aspartate) O-methyltransferase OS=Homo sapiens OX=9606 GN=PCMT1 PE=1 SV=4 - [PIMT_HUMAN]	35.68	11	8	8	18	28.19	6	9	22.47	6	9	227	24.6206	7.21045
P60953	Cell division control protein 42 homolog OS=Homo sapiens OX=9606 GN=CDC42 PE=1 SV=2 - [CDC42_HUMAN]	35.6	22	5	6	13	35.6	6	7	25.65	4	6	191	21.245	6.55127
B1AK87	F-actin-capping protein subunit beta OS=Homo sapiens OX=9606 GN=CAPZB PE=1 SV=1 - [B1AK87_HUMAN]	35.38	8	9	9	20	30	8	10	32.31	8	10	260	29.2768	6.91748
E5RJG7	2,4-dienoyl-CoA reductase, mitochondrial (Fragment) OS=Homo sapiens OX=9606 GN=DECR1 PE=1 SV=1 - [E5RJG7_HUMAN]	35.36	6	5	5	8	23.2	4	4	30.39	4	4	181	19.3151	9.23193
H0YKF0	Electron transfer flavoprotein subunit alpha, mitochondrial (Fragment) OS=Homo sapiens OX=9606 GN=ETFA PE=1 SV=1 - [H0YKF0_HUMAN]	35.29	8	8	8	11	22.84	5	5	28.72	6	6	289	30.2019	8.52881
A0A087X2F3	Adenomatous polyposis coli protein (Fragment) OS=Homo sapiens OX=9606 GN=APC PE=4 SV=1 - [A0A087X2F3_HUMAN]	35.29	1	1	1	1				35.29	1	1	51	5.84881	6.0874
B4DRX3	60S ribosomal protein L6 OS=Homo sapiens OX=9606 PE=2 SV=1 - [B4DRX3_HUMAN]	35.24	12	9	9	19	30.84	7	8	35.24	9	11	227	26.0569	10.6675
P05141	ADP/ATP translocase 2 OS=Homo sapiens OX=9606 GN=SLC25A5 PE=1 SV=7 - [ADT2_HUMAN]	35.23	4	4	12	24	35.23	12	13	25.5	9	11	298	32.8312	9.68604
H7C2W9	60S ribosomal protein L31 (Fragment) OS=Homo sapiens OX=9606 GN=RPL31 PE=1 SV=1 - [H7C2W9_HUMAN]	35.19	8	4	4	9	35.19	4	5	26.85	3	4	108	12.8031	11.0044
P50395	Rab GDP dissociation inhibitor beta OS=Homo sapiens OX=9606 GN=GDI2 PE=1 SV=2 - [GDIB_HUMAN]	35.06	15	12	12	20	22.47	8	10	26.07	9	10	445	50.6309	6.46826
P06748	Nucleophosmin OS=Homo sapiens OX=9606 GN=NPM1 PE=1 SV=2 - [NPM_HUMAN]	35.03	21	10	10	19	27.55	8	9	32.65	9	10	294	32.5548	4.77979
A0A087WUK2	Heterogeneous nuclear ribonucleoprotein D-like OS=Homo sapiens OX=9606 GN=HNRNPDL PE=1 SV=1 - [A0A087WUK2_HUMAN]	34.99	3	3	17	46	28.37	13	22	30.85	15	24	363	40.0156	9.96436
B4E0X8	cDNA FLJ61021, highly similar to Far upstream element-binding protein 1 OS=Homo sapiens OX=9606 PE=2 SV=1 - [B4E0X8_HUMAN]	34.98	12	14	19	30	27.19	13	15	27.03	14	15	629	66.1908	7.56201
Q04917	14-3-3 protein eta OS=Homo sapiens OX=9606 GN=YWHAH PE=1 SV=4 - [1433F_HUMAN]	34.96	11	5	8	15	30.89	7	7	34.96	8	8	246	28.201	4.84326
C9J0E4	Cystatin-A OS=Homo sapiens OX=9606 GN=CSTA PE=1 SV=1 - [C9J0E4_HUMAN]	34.92	2	3	3	3	34.92	3	3				63	7.08178	7.23975
P61247	40S ribosomal protein S3a OS=Homo sapiens OX=9606 GN=RPS3A PE=1 SV=2 - [RS3A_HUMAN]	34.85	15	10	10	17	34.47	9	10	22.73	7	7	264	29.9257	9.72998
Q15365	Poly(rC)-binding protein 1 OS=Homo sapiens OX=9606 GN=PCBP1 PE=1 SV=2 - [PCBP1_HUMAN]	34.83	14	5	9	21	29.49	7	10	34.83	9	11	356	37.4739	7.09326
A0A2R8Y811	40S ribosomal protein S14 (Fragment) OS=Homo sapiens OX=9606 GN=RPS14 PE=1 SV=1 - [A0A2R8Y811_HUMAN]	34.67	4	4	4	11	22.67	3	5	34.67	4	6	150	16.1494	10.0522
Q9UH88	FKBP-12 (Fragment) OS=Homo sapiens OX=9606 PE=2 SV=1 - [Q9UH88_HUMAN]	34.62	1	1	1	1	34.62	1	1				26	2.8494	8.23584
A8K787	cDNA FLJ75273, highly similar to Homo sapiens solute carrier family 25 (mitochondrial carrier; adenine nucleotide translocator), member 4, mRNA OS=Homo sapiens OX=9606 PE=2 SV=1 - [A8K787_HUMAN]	34.56	7	3	10	19	30.2	9	10	28.19	8	9	298	33.0592	9.75928
Q7RTV0	PHD finger-like domain-containing protein 5A OS=Homo sapiens OX=9606 GN=PHF5A PE=1 SV=1 - [PHF5A_HUMAN]	34.55	1	4	4	6	27.27	3	3	28.18	3	3	110	12.397	8.41162
P61254	60S ribosomal protein L26 OS=Homo sapiens OX=9606 GN=RPL26 PE=1 SV=1 - [RL26_HUMAN]	34.48	11	2	6	12	28.97	5	6	28.28	5	6	145	17.2475	10.5503
F8VQ14	T-complex protein 1 subunit beta OS=Homo sapiens OX=9606 GN=CCT2 PE=1 SV=1 - [F8VQ14_HUMAN]	34.38	5	12	12	20	20.91	7	7	34.38	12	13	416	44.7846	6.53662
Q9UJZ1	Stomatin-like protein 2, mitochondrial OS=Homo sapiens OX=9606 GN=STOML2 PE=1 SV=1 - [STML2_HUMAN]	34.27	4	8	8	11	26.97	6	6	16.29	4	5	356	38.5102	7.38623
A0A5C2GK16	IG c1122_light_IGKV2-28_IGKJ2 (Fragment) OS=Homo sapiens OX=9606 PE=2 SV=1 - [A0A5C2GK16_HUMAN]	34.23	203	1	2	6	11.71	1	1	34.23	2	5	111	12.056	7.12256
B2R9X3	cDNA, FLJ94599, highly similar to Homo sapiens GDP-mannose 4,6-dehydratase (GMDS), mRNA OS=Homo sapiens OX=9606 PE=2 SV=1 - [B2R9X3_HUMAN]	34.14	2	13	13	23	22.85	8	10	29.57	12	13	372	41.8242	7.12256
P52272	Heterogeneous nuclear ribonucleoprotein M OS=Homo sapiens OX=9606 GN=HNRNPM PE=1 SV=3 - [HNRPM_HUMAN]	34.11	16	24	24	44	32.6	23	25	27.81	18	19	730	77.4643	8.70459
Q08211	ATP-dependent RNA helicase A OS=Homo sapiens OX=9606 GN=DHX9 PE=1 SV=4 - [DHX9_HUMAN]	34.02	4	38	38	73	29.76	33	37	27.64	31	36	1270	140.869	6.84424
Q13707	ACTA2 protein (Fragment) OS=Homo sapiens OX=9606 GN=ACTA2 PE=3 SV=1 - [Q13707_HUMAN]	33.94	7	3	8	32	33.94	8	20	27.27	7	12	330	36.7832	5.35107
P30050	60S ribosomal protein L12 OS=Homo sapiens OX=9606 GN=RPL12 PE=1 SV=1 - [RL12_HUMAN]	33.94	4	4	4	8	24.24	3	3	33.94	4	5	165	17.8075	9.42236
B4DF70	cDNA FLJ60461, highly similar to Peroxiredoxin-2 OS=Homo sapiens OX=9606 PE=2 SV=1 - [B4DF70_HUMAN]	33.88	4	5	6	11	24.59	5	5	28.96	5	6	183	20.0946	8.77783
L8E8I4	Alternative protein NECAB2 OS=Homo sapiens OX=9606 GN=NECAB2 PE=4 SV=1 - [L8E8I4_HUMAN]	33.85	1	1	1	1	33.85	1	1				65	7.79279	12.1323
Q1KMD3	Heterogeneous nuclear ribonucleoprotein U-like protein 2 OS=Homo sapiens OX=9606 GN=HNRNPUL2 PE=1 SV=1 - [HNRL2_HUMAN]	33.73	2	27	27	57	33.6	25	30	27.18	22	27	747	85.0522	4.90674
F5H5A8	START domain-containing protein 10 (Fragment) OS=Homo sapiens OX=9606 GN=STARD10 PE=1 SV=1 - [F5H5A8_HUMAN]	33.71	10	2	2	3	13.48	1	1	33.71	2	2	89	10.1209	4.88135
Q00610	Clathrin heavy chain 1 OS=Homo sapiens OX=9606 GN=CLTC PE=1 SV=5 - [CLH1_HUMAN]	33.55	10	46	46	83	28.12	39	43	24.06	34	40	1675	191.493	5.69385
G3V203	60S ribosomal protein L18 OS=Homo sapiens OX=9606 GN=RPL18 PE=1 SV=1 - [G3V203_HUMAN]	33.54	10	5	5	11	33.54	5	6	29.27	4	5	164	18.7445	11.5903
A0A384MTJ7	Epididymis secretory sperm binding protein OS=Homo sapiens OX=9606 PE=2 SV=1 - [A0A384MTJ7_HUMAN]	33.46	15	15	17	33	32.5	15	19	26.5	12	14	517	57.2132	6.99072
P06733	Alpha-enolase OS=Homo sapiens OX=9606 GN=ENO1 PE=1 SV=2 - [ENOA_HUMAN]	33.41	27	12	12	20	28.34	10	11	23.27	8	9	434	47.1393	7.38623
P18085	ADP-ribosylation factor 4 OS=Homo sapiens OX=9606 GN=ARF4 PE=1 SV=3 - [ARF4_HUMAN]	33.33	7	5	6	12	25.56	5	6	27.78	5	6	180	20.4977	7.13721
P62857	40S ribosomal protein S28 OS=Homo sapiens OX=9606 GN=RPS28 PE=1 SV=1 - [RS28_HUMAN]	33.33	1	2	2	4	33.33	2	2	33.33	2	2	69	7.8362	10.6968
Q7KZF4	Staphylococcal nuclease domain-containing protein 1 OS=Homo sapiens OX=9606 GN=SND1 PE=1 SV=1 - [SND1_HUMAN]	33.19	7	25	25	44	23.52	18	23	24.73	20	21	910	101.934	7.1665
P26373	60S ribosomal protein L13 OS=Homo sapiens OX=9606 GN=RPL13 PE=1 SV=4 - [RL13_HUMAN]	33.18	7	7	7	13	27.01	6	6	33.18	7	7	211	24.2465	11.6489
A8K525	cDNA FLJ76817, highly similar to Homo sapiens non-POU domain containing, octamer-binding (NONO), mRNA OS=Homo sapiens OX=9606 PE=2 SV=1 - [A8K525_HUMAN]	33.12	7	15	17	39	29.09	14	22	22.72	13	17	471	54.2534	9.20264
A0A0S2Z4I9	Vasodilator-stimulated phosphoprotein isoform 3 (Fragment) OS=Homo sapiens OX=9606 GN=VASP PE=2 SV=1 - [A0A0S2Z4I9_HUMAN]	33.03	10	9	9	15	20.49	6	7	26.3	7	8	327	35.2778	8.93896
A0A224A4N4	Vitamin D receptor (Fragment) OS=Homo sapiens OX=9606 GN=VDR PE=3 SV=1 - [A0A224A4N4_HUMAN]	32.94	1	1	1	1	32.94	1	1				85	9.72596	7.91357
E9PN17	ATP synthase subunit g, mitochondrial OS=Homo sapiens OX=9606 GN=ATP5MG PE=1 SV=1 - [E9PN17_HUMAN]	32.89	3	3	3	5	31.58	2	2	32.89	3	3	76	8.44668	10.2866
P62826	GTP-binding nuclear protein Ran OS=Homo sapiens OX=9606 GN=RAN PE=1 SV=3 - [RAN_HUMAN]	32.87	8	7	7	19	22.22	5	9	32.87	7	10	216	24.4076	7.48877
P60866	40S ribosomal protein S20 OS=Homo sapiens OX=9606 GN=RPS20 PE=1 SV=1 - [RS20_HUMAN]	32.77	4	4	4	10	19.33	2	4	32.77	4	6	119	13.3643	9.93506
P05091	Aldehyde dehydrogenase, mitochondrial OS=Homo sapiens OX=9606 GN=ALDH2 PE=1 SV=2 - [ALDH2_HUMAN]	32.69	8	11	14	23	23.79	10	10	26.69	13	13	517	56.3456	7.04932
Q6NSF2	RPLP0 protein OS=Homo sapiens OX=9606 GN=RPLP0 PE=2 SV=1 - [Q6NSF2_HUMAN]	32.68	19	5	5	11	20.47	4	5	32.68	5	6	254	27.2813	8.22119
A0A087X2D0	Serine/arginine-rich-splicing factor 3 OS=Homo sapiens OX=9606 GN=SRSF3 PE=1 SV=1 - [A0A087X2D0_HUMAN]	32.63	2	2	3	4	8.42	1	1	32.63	3	3	95	10.314	5.13525
P08708	40S ribosomal protein S17 OS=Homo sapiens OX=9606 GN=RPS17 PE=1 SV=2 - [RS17_HUMAN]	32.59	6	4	4	11	32.59	4	5	32.59	4	6	135	15.5404	9.84717
Q9NX58	Cell growth-regulating nucleolar protein OS=Homo sapiens OX=9606 GN=LYAR PE=1 SV=2 - [LYAR_HUMAN]	32.45	3	10	10	17	21.37	6	7	23.48	8	10	379	43.5879	9.53955
P00558	Phosphoglycerate kinase 1 OS=Homo sapiens OX=9606 GN=PGK1 PE=1 SV=3 - [PGK1_HUMAN]	32.37	7	12	12	25	29.26	10	13	30.94	11	12	417	44.5861	8.104
P17987	T-complex protein 1 subunit alpha OS=Homo sapiens OX=9606 GN=TCP1 PE=1 SV=1 - [TCPA_HUMAN]	32.37	11	17	17	34	25.36	13	15	29.32	15	19	556	60.3056	6.11279
P31942	Heterogeneous nuclear ribonucleoprotein H3 OS=Homo sapiens OX=9606 GN=HNRNPH3 PE=1 SV=2 - [HNRH3_HUMAN]	32.37	4	9	10	29	32.37	10	17	27.17	8	12	346	36.9031	6.87354
P30038	Delta-1-pyrroline-5-carboxylate dehydrogenase, mitochondrial OS=Homo sapiens OX=9606 GN=ALDH4A1 PE=1 SV=3 - [AL4A1_HUMAN]	32.15	2	16	16	26	27.18	13	15	21.67	11	11	563	61.6806	8.07471
H0Y9D1	Plexin-D1 (Fragment) OS=Homo sapiens OX=9606 GN=PLXND1 PE=1 SV=1 - [H0Y9D1_HUMAN]	32.14	1	1	1	1				32.14	1	1	112	12.2795	5.63037
A0A1U9X8Y4	Chloride intracellular channel protein OS=Homo sapiens OX=9606 PE=3 SV=1 - [A0A1U9X8Y4_HUMAN]	32.08	3	7	7	13	24.58	6	6	32.08	7	7	240	26.7767	5.26221
P23381	Tryptophan--tRNA ligase, cytoplasmic OS=Homo sapiens OX=9606 GN=WARS PE=1 SV=2 - [SYWC_HUMAN]	32.06	28	12	12	20	18.68	6	7	27.18	11	13	471	53.1316	6.22705
P62750	60S ribosomal protein L23a OS=Homo sapiens OX=9606 GN=RPL23A PE=1 SV=1 - [RL23A_HUMAN]	32.05	8	8	8	16	31.41	7	8	30.77	6	8	156	17.6841	10.4478
A8K7F6	cDNA FLJ78244, highly similar to Homo sapiens eukaryotic translation initiation factor 4A, isoform 1 (EIF4A1), mRNA OS=Homo sapiens OX=9606 PE=2 SV=1 - [A8K7F6_HUMAN]	32.02	29	6	14	31	31.77	13	17	26.6	11	14	406	46.0926	5.47803
B4DE30	cDNA FLJ51711, highly similar to T-complex protein 1 subunit epsilon OS=Homo sapiens OX=9606 PE=2 SV=1 - [B4DE30_HUMAN]	31.97	14	14	15	27	29.83	14	16	19.31	9	11	466	51.5117	5.52881
Q5JVG7	Uncharacterized protein DKFZp566O173 OS=Homo sapiens OX=9606 GN=DKFZp566O173 PE=2 SV=1 - [Q5JVG7_HUMAN]	31.94	7	2	2	2				31.94	2	2	72	8.83348	9.17334
P00338	L-lactate dehydrogenase A chain OS=Homo sapiens OX=9606 GN=LDHA PE=1 SV=2 - [LDHA_HUMAN]	31.93	13	11	11	24	31.93	10	11	26.81	10	13	332	36.6654	8.26514
A8K0T9	F-actin-capping protein subunit alpha OS=Homo sapiens OX=9606 PE=2 SV=1 - [A8K0T9_HUMAN]	31.82	2	5	6	11	26.57	5	6	25.87	5	5	286	32.8883	5.69385
B8ZWD8	Diazepam binding inhibitor, splice form 1D(1) OS=Homo sapiens OX=9606 GN=DBI PE=2 SV=1 - [B8ZWD8_HUMAN]	31.75	6	1	1	1	31.75	1	1				63	7.2677	8.93896
Q92804	TATA-binding protein-associated factor 2N OS=Homo sapiens OX=9606 GN=TAF15 PE=1 SV=1 - [RBP56_HUMAN]	31.59	7	9	11	26	31.59	11	17	22.8	8	9	592	61.7931	8.01611
P26641	Elongation factor 1-gamma OS=Homo sapiens OX=9606 GN=EEF1G PE=1 SV=3 - [EF1G_HUMAN]	31.58	5	16	16	33	28.6	14	18	24.03	13	15	437	50.0871	6.66846
B4DL49	cDNA FLJ58073, moderately similar to Cathepsin B OS=Homo sapiens OX=9606 PE=2 SV=1 - [B4DL49_HUMAN]	31.5	17	4	7	17	31.5	7	10	20.88	5	7	273	30.7477	6.62451
G5E9Q4	Interferon-inducible double-stranded RNA-dependent protein kinase activator A OS=Homo sapiens OX=9606 GN=PRKRA PE=1 SV=1 - [G5E9Q4_HUMAN]	31.43	4	3	3	4	23.81	2	2	21.9	2	2	105	11.5019	9.17334
P23246	Splicing factor, proline- and glutamine-rich OS=Homo sapiens OX=9606 GN=SFPQ PE=1 SV=2 - [SFPQ_HUMAN]	31.4	6	22	23	63	31.4	22	34	27.58	19	29	707	76.1016	9.43701
H7C1J8	Heterogeneous nuclear ribonucleoprotein A3 (Fragment) OS=Homo sapiens OX=9606 GN=HNRNPA3 PE=1 SV=1 - [H7C1J8_HUMAN]	31.3	3	1	3	18	25.22	2	9	31.3	3	9	115	11.2909	9.70068
P63000	Ras-related C3 botulinum toxin substrate 1 OS=Homo sapiens OX=9606 GN=RAC1 PE=1 SV=1 - [RAC1_HUMAN]	31.25	20	5	6	11	31.25	6	6	27.08	5	5	192	21.4362	8.49951
Q15185	Prostaglandin E synthase 3 OS=Homo sapiens OX=9606 GN=PTGES3 PE=1 SV=1 - [TEBP_HUMAN]	31.25	4	6	6	12	31.25	6	6	31.25	6	6	160	18.6854	4.53857
E7ESV4	Ras-related protein Rap-1b (Fragment) OS=Homo sapiens OX=9606 GN=RAP1B PE=1 SV=1 - [E7ESV4_HUMAN]	31.21	24	5	5	12	26.11	4	5	31.21	5	7	157	17.6708	4.79248
Q86UE4	Protein LYRIC OS=Homo sapiens OX=9606 GN=MTDH PE=1 SV=2 - [LYRIC_HUMAN]	31.1	5	13	13	21	21.48	7	8	21.82	11	13	582	63.7988	9.31982
O75947	ATP synthase subunit d, mitochondrial OS=Homo sapiens OX=9606 GN=ATP5PD PE=1 SV=3 - [ATP5H_HUMAN]	31.06	3	5	5	8	20.5	4	4	26.71	4	4	161	18.4795	5.30029
A0A024QZN9	Voltage-dependent anion channel 2, isoform CRA_a OS=Homo sapiens OX=9606 GN=VDAC2 PE=4 SV=1 - [A0A024QZN9_HUMAN]	31.03	7	9	9	14	26.02	7	7	23.82	7	7	319	34.4591	7.98682
H7C0M3	Valacyclovir hydrolase (Fragment) OS=Homo sapiens OX=9606 GN=BPHL PE=1 SV=1 - [H7C0M3_HUMAN]	31.03	1	1	1	1				31.03	1	1	29	3.31276	9.70068
I3L3P7	40S ribosomal protein S15a OS=Homo sapiens OX=9606 GN=RPS15A PE=1 SV=1 - [I3L3P7_HUMAN]	31	8	3	3	6	31	3	3	31	3	3	100	11.4702	10.1548
Q96PK6	RNA-binding protein 14 OS=Homo sapiens OX=9606 GN=RBM14 PE=1 SV=2 - [RBM14_HUMAN]	30.79	9	23	23	54	30.64	21	28	25.26	18	26	669	69.4489	9.67139
Q13347	Eukaryotic translation initiation factor 3 subunit I OS=Homo sapiens OX=9606 GN=EIF3I PE=1 SV=1 - [EIF3I_HUMAN]	30.77	4	9	9	13	18.15	5	6	22.15	7	7	325	36.4786	5.64307
K7EJH3	Splicing factor U2AF 26 kDa subunit OS=Homo sapiens OX=9606 GN=U2AF1L4 PE=4 SV=1 - [K7EJH3_HUMAN]	30.77	9	1	1	1	30.77	1	1				39	3.85785	7.25439
F8W6I7	Heterogeneous nuclear ribonucleoprotein A1 OS=Homo sapiens OX=9606 GN=HNRNPA1 PE=1 SV=2 - [F8W6I7_HUMAN]	30.62	17	8	12	40	30.62	11	21	27.36	10	19	307	33.1348	9.12939
P28799	Progranulin OS=Homo sapiens OX=9606 GN=GRN PE=1 SV=2 - [GRN_HUMAN]	30.52	16	16	16	34	25.46	14	17	29.34	15	17	593	63.4998	6.82959
A0A090N8G0	Glycyl-tRNA synthetase OS=Homo sapiens OX=9606 GN=GARS PE=4 SV=1 - [A0A090N8G0_HUMAN]	30.51	4	21	21	35	27.59	19	20	18.1	13	15	685	77.4813	6.23975
P61923	Coatomer subunit zeta-1 OS=Homo sapiens OX=9606 GN=COPZ1 PE=1 SV=1 - [COPZ1_HUMAN]	30.51	10	4	4	6	11.86	2	2	30.51	4	4	177	20.1855	4.80518
B4DDI9	NADPH:adrenodoxin oxidoreductase, mitochondrial OS=Homo sapiens OX=9606 PE=2 SV=1 - [B4DDI9_HUMAN]	30.47	12	13	14	35	26.99	12	16	30.47	14	19	489	53.1288	8.646
P13639	Elongation factor 2 OS=Homo sapiens OX=9606 GN=EEF2 PE=1 SV=4 - [EF2_HUMAN]	30.42	7	24	25	42	21.79	16	20	22.03	20	22	858	95.277	6.82959
Q59H57	Fusion (Involved in t(12;16) in malignant liposarcoma) isoform a variant (Fragment) OS=Homo sapiens OX=9606 PE=2 SV=1 - [Q59H57_HUMAN]	30.33	8	7	9	30	30.33	9	17	22	7	13	300	31.9743	9.5249
Q06210	Glutamine--fructose-6-phosphate aminotransferase [isomerizing] 1 OS=Homo sapiens OX=9606 GN=GFPT1 PE=1 SV=3 - [GFPT1_HUMAN]	30.33	7	18	18	33	23.46	14	15	25.89	15	18	699	78.7563	7.10791
O75484	Diacylglycerol kinase alpha OS=Homo sapiens OX=9606 GN=DAGK1 PE=2 SV=1 - [O75484_HUMAN]	30.25	1	1	1	1	30.25	1	1				119	13.6847	5.90967
A0A2U8J8F7	Ig heavy chain variable region (Fragment) OS=Homo sapiens OX=9606 GN=IgH PE=2 SV=1 - [A0A2U8J8F7_HUMAN]	30.19	190	1	2	2	30.19	2	2				106	11.7805	6.49365
A0A2U8J8H8	Ig heavy chain variable region (Fragment) OS=Homo sapiens OX=9606 GN=IgH PE=2 SV=1 - [A0A2U8J8H8_HUMAN]	30.19	191	1	2	2	6.6	1	1	23.58	1	1	106	11.5124	5.93506
E4W6B6	RPL27/NME2 fusion protein (Fragment) OS=Homo sapiens OX=9606 GN=RPL27 PE=2 SV=1 - [E4W6B6_HUMAN]	30.16	6	3	3	5	30.16	3	3	23.02	2	2	126	14.248	10.4624
P50454	Serpin H1 OS=Homo sapiens OX=9606 GN=SERPINH1 PE=1 SV=2 - [SERPH_HUMAN]	30.14	15	11	11	19	27.03	9	9	27.03	10	10	418	46.4112	8.68994
A0A384P5V3	Epididymis secretory sperm binding protein OS=Homo sapiens OX=9606 PE=2 SV=1 - [A0A384P5V3_HUMAN]	29.86	12	14	17	39	28.45	15	21	27.04	14	18	710	72.8513	7.89893
P04843	Dolichyl-diphosphooligosaccharide--protein glycosyltransferase subunit 1 OS=Homo sapiens OX=9606 GN=RPN1 PE=1 SV=1 - [RPN1_HUMAN]	29.82	8	18	18	35	21.75	14	16	27.84	17	19	607	68.5268	6.37939
H3BQF1	Adenine phosphoribosyltransferase (Fragment) OS=Homo sapiens OX=9606 GN=APRT PE=1 SV=8 - [H3BQF1_HUMAN]	29.73	6	5	5	9	25.68	4	4	29.73	5	5	148	16.3134	8.99756
A7BI36	p180/ribosome receptor OS=Homo sapiens OX=9606 GN=RRBP1 PE=2 SV=2 - [A7BI36_HUMAN]	29.68	11	22	22	37	12.01	16	17	27.92	19	20	1540	165.649	8.96826
Q04695	Keratin, type I cytoskeletal 17 OS=Homo sapiens OX=9606 GN=KRT17 PE=1 SV=2 - [K1C17_HUMAN]	29.63	18	4	16	32	27.08	12	17	22.45	12	15	432	48.076	5.021
P54577	Tyrosine--tRNA ligase, cytoplasmic OS=Homo sapiens OX=9606 GN=YARS PE=1 SV=4 - [SYYC_HUMAN]	29.55	3	15	15	22	20.83	11	11	21.78	11	11	528	59.1061	7.04932
H7C4C3	AP-2 complex subunit mu (Fragment) OS=Homo sapiens OX=9606 GN=AP2M1 PE=1 SV=1 - [H7C4C3_HUMAN]	29.51	5	1	2	2	22.13	1	1	7.38	1	1	122	14.0696	9.80322
Q14240	Eukaryotic initiation factor 4A-II OS=Homo sapiens OX=9606 GN=EIF4A2 PE=1 SV=2 - [IF4A2_HUMAN]	29.48	17	4	12	25	26.29	11	13	27.52	10	12	407	46.3728	5.47803
F5H0H9	Polyamine-modulated factor 1-binding protein 1 (Fragment) OS=Homo sapiens OX=9606 GN=PMFBP1 PE=1 SV=1 - [F5H0H9_HUMAN]	29.41	5	1	1	2	29.41	1	2				68	7.82885	5.89697
A8K3C3	T-complex protein 1 subunit delta OS=Homo sapiens OX=9606 PE=2 SV=1 - [A8K3C3_HUMAN]	29.31	5	15	16	27	22.26	12	13	23.56	13	14	539	57.9158	7.82568
E9PL01	Signal peptidase complex subunit 2 OS=Homo sapiens OX=9606 GN=SPCS2 PE=1 SV=1 - [E9PL01_HUMAN]	29.3	7	4	4	5	18.47	2	2	15.29	3	3	157	17.0166	8.95361
P10768	S-formylglutathione hydrolase OS=Homo sapiens OX=9606 GN=ESD PE=1 SV=2 - [ESTD_HUMAN]	29.08	4	7	7	18	19.5	4	8	29.08	7	10	282	31.4425	7.02002
A0A2R8Y849	40S ribosomal protein S24 OS=Homo sapiens OX=9606 GN=RPS24 PE=1 SV=1 - [A0A2R8Y849_HUMAN]	29.01	5	4	4	20	29.01	4	12	22.9	3	8	131	15.1873	10.9019
A0A5C2GUY7	IG c1251_light_IGKV1-9_IGKJ5 (Fragment) OS=Homo sapiens OX=9606 PE=2 SV=1 - [A0A5C2GUY7_HUMAN]	28.97	1	1	1	1	28.97	1	1				107	11.7158	7.95752
B3KX11	T-complex protein 1 subunit gamma OS=Homo sapiens OX=9606 PE=2 SV=1 - [B3KX11_HUMAN]	28.93	12	16	16	25	25.48	13	14	18.58	11	11	522	57.909	6.93213
Q5VVB8	Transmembrane protein 244 OS=Homo sapiens OX=9606 GN=TMEM244 PE=4 SV=1 - [TM244_HUMAN]	28.91	1	1	1	1	28.91	1	1				128	14.6467	6.25244
Q15084	Protein disulfide-isomerase A6 OS=Homo sapiens OX=9606 GN=PDIA6 PE=1 SV=1 - [PDIA6_HUMAN]	28.86	1	9	9	14	19.77	6	8	17.73	6	6	440	48.0913	5.08447
Q96FW1	Ubiquitin thioesterase OTUB1 OS=Homo sapiens OX=9606 GN=OTUB1 PE=1 SV=2 - [OTUB1_HUMAN]	28.78	10	6	6	11	28.78	6	6	23.25	5	5	271	31.2644	4.94482
P62266	40S ribosomal protein S23 OS=Homo sapiens OX=9606 GN=RPS23 PE=1 SV=3 - [RS23_HUMAN]	28.67	5	4	4	8	23.08	3	4	20.98	3	4	143	15.7977	10.4917
P19784	Casein kinase II subunit alpha' OS=Homo sapiens OX=9606 GN=CSNK2A2 PE=1 SV=1 - [CSK22_HUMAN]	28.57	4	8	8	17	28.57	8	9	28.57	8	8	350	41.1871	8.55811
Q9BU09	BAT2L protein (Fragment) OS=Homo sapiens OX=9606 GN=BAT2L PE=2 SV=1 - [Q9BU09_HUMAN]	28.57	1	1	1	1	28.57	1	1				35	3.72384	4.90674
H0YBG9	Heat shock factor protein 4 (Fragment) OS=Homo sapiens OX=9606 GN=HSF4 PE=4 SV=1 - [H0YBG9_HUMAN]	28.57	1	1	1	1				28.57	1	1	63	6.50116	5.70654
A0A087WTT1	Polyadenylate-binding protein OS=Homo sapiens OX=9606 GN=PABPC1 PE=1 SV=1 - [A0A087WTT1_HUMAN]	28.54	30	10	14	28	25.48	13	15	22.8	11	13	522	58.4988	9.26123
Q13151	Heterogeneous nuclear ribonucleoprotein A0 OS=Homo sapiens OX=9606 GN=HNRNPA0 PE=1 SV=1 - [ROA0_HUMAN]	28.52	1	6	8	30	28.52	8	15	25.9	7	15	305	30.8218	9.29053
P29692	Elongation factor 1-delta OS=Homo sapiens OX=9606 GN=EEF1D PE=1 SV=5 - [EF1D_HUMAN]	28.47	27	5	6	13	28.47	6	7	28.47	6	6	281	31.1028	5.0083
Q9UL25	Ras-related protein Rab-21 OS=Homo sapiens OX=9606 GN=RAB21 PE=1 SV=3 - [RAB21_HUMAN]	28.44	2	5	5	5	11.11	2	2	17.33	3	3	225	24.3323	7.94287
Q5H928	3-hydroxyacyl-CoA dehydrogenase type-2 OS=Homo sapiens OX=9606 GN=HSD17B10 PE=1 SV=1 - [Q5H928_HUMAN]	28.4	3	3	3	4	19.53	2	2	18.34	2	2	169	17.2129	7.72314
Q9UNX3	60S ribosomal protein L26-like 1 OS=Homo sapiens OX=9606 GN=RPL26L1 PE=1 SV=1 - [RL26L_HUMAN]	28.28	4	1	5	11	17.24	3	4	28.28	5	7	145	17.2456	10.5503
B5BU01	Eukaryotic translation initiation factor 2 beta OS=Homo sapiens OX=9606 GN=EIF2S2 PE=2 SV=1 - [B5BU01_HUMAN]	28.23	5	9	9	13	16.82	5	5	24.32	8	8	333	38.3064	5.93506
B4DDL4	cDNA FLJ53966, moderately similar to Homo sapiens cytidylate kinase (CMPK), mRNA OS=Homo sapiens OX=9606 PE=2 SV=1 - [B4DDL4_HUMAN]	28.18	5	5	5	8	27.62	4	4	28.18	4	4	181	20.5459	8.95361
E5RFZ8	Zinc transporter ZIP14 (Fragment) OS=Homo sapiens OX=9606 GN=SLC39A14 PE=1 SV=1 - [E5RFZ8_HUMAN]	28.09	10	2	2	3	13.48	1	1	28.09	2	2	89	9.62615	8.27979
M0R389	Platelet-activating factor acetylhydrolase IB subunit gamma (Fragment) OS=Homo sapiens OX=9606 GN=PAFAH1B3 PE=1 SV=8 - [M0R389_HUMAN]	28.05	6	4	4	7	28.05	4	5	18.29	2	2	164	18.3445	7.02002
B3KN82	cDNA FLJ13913 fis, clone Y79AA1000231, highly similar to Nucleolar protein NOP5 OS=Homo sapiens OX=9606 PE=2 SV=1 - [B3KN82_HUMAN]	27.9	4	11	11	19	17.17	7	8	24.46	10	11	466	52.2557	9.01221
A0A024R4X0	NADH-cytochrome b5 reductase OS=Homo sapiens OX=9606 GN=CYB5R3 PE=3 SV=1 - [A0A024R4X0_HUMAN]	27.84	4	6	6	12	24.05	5	5	21.31	5	7	291	33.2172	7.57666
P18124	60S ribosomal protein L7 OS=Homo sapiens OX=9606 GN=RPL7 PE=1 SV=1 - [RL7_HUMAN]	27.82	6	7	7	17	27.82	7	9	27.82	6	8	248	29.2072	10.6528
P51148	Ras-related protein Rab-5C OS=Homo sapiens OX=9606 GN=RAB5C PE=1 SV=2 - [RAB5C_HUMAN]	27.78	15	3	5	13	27.78	5	5	27.78	5	8	216	23.4678	8.41162
P63104	14-3-3 protein zeta/delta OS=Homo sapiens OX=9606 GN=YWHAZ PE=1 SV=1 - [1433Z_HUMAN]	27.76	15	5	7	12	27.76	7	7	22.86	5	5	245	27.7277	4.79248
Q99447	Ethanolamine-phosphate cytidylyltransferase OS=Homo sapiens OX=9606 GN=PCYT2 PE=1 SV=1 - [PCY2_HUMAN]	27.76	9	10	10	17	23.91	8	8	25.71	9	9	389	43.8079	6.91748
A0A5C2FT34	IGL c88_light_IGKV2D-29_IGKJ2 (Fragment) OS=Homo sapiens OX=9606 PE=2 SV=1 - [A0A5C2FT34_HUMAN]	27.68	61	1	3	4	27.68	3	3	6.25	1	1	112	12.3422	8.49951
A0A5C2GJ36	IG c844_light_IGKV2D-29_IGKJ4 (Fragment) OS=Homo sapiens OX=9606 PE=2 SV=1 - [A0A5C2GJ36_HUMAN]	27.68	52	1	3	4	27.68	3	3	6.25	1	1	112	12.1511	7.12256
P48735	Isocitrate dehydrogenase [NADP], mitochondrial OS=Homo sapiens OX=9606 GN=IDH2 PE=1 SV=2 - [IDHP_HUMAN]	27.65	5	11	11	21	22.12	9	11	19.03	8	10	452	50.8769	8.68994
Q9BR63	FARSB protein (Fragment) OS=Homo sapiens OX=9606 GN=FARSB PE=2 SV=2 - [Q9BR63_HUMAN]	27.35	4	16	16	27	25.13	15	15	21.2	12	12	585	65.6594	6.84424
Q96KK5	Histone H2A type 1-H OS=Homo sapiens OX=9606 GN=HIST1H2AH PE=1 SV=3 - [H2A1H_HUMAN]	27.34	26	3	3	5	21.88	2	2	27.34	3	3	128	13.8978	10.8872
Q13838	Spliceosome RNA helicase DDX39B OS=Homo sapiens OX=9606 GN=DDX39B PE=1 SV=1 - [DX39B_HUMAN]	27.34	51	13	13	28	23.6	10	13	25.7	12	15	428	48.9599	5.66846
A0A1B2JLU7	Pyrroline-5-carboxylate reductase OS=Homo sapiens OX=9606 GN=PYCR1 PE=3 SV=1 - [A0A1B2JLU7_HUMAN]	27.27	20	5	6	15	22.26	5	7	23.2	5	8	319	33.3586	7.89893
P61513	60S ribosomal protein L37a OS=Homo sapiens OX=9606 GN=RPL37A PE=1 SV=2 - [RL37A_HUMAN]	27.17	5	2	2	3	27.17	2	2	7.61	1	1	92	10.2685	10.4331
A0A087WWJ2	N-alpha-acetyltransferase 50 OS=Homo sapiens OX=9606 GN=NAA50 PE=1 SV=1 - [A0A087WWJ2_HUMAN]	27.16	7	2	2	3	13.58	1	1	27.16	2	2	81	9.43102	9.65674
B0QYC6	Cdc42 effector protein 1 (Fragment) OS=Homo sapiens OX=9606 GN=CDC42EP1 PE=1 SV=1 - [B0QYC6_HUMAN]	27.08	5	1	1	2	27.08	1	1	27.08	1	1	48	5.03155	11.561
Q59ET3	Chaperonin containing TCP1, subunit 6A isoform a variant (Fragment) OS=Homo sapiens OX=9606 PE=2 SV=1 - [Q59ET3_HUMAN]	27.03	7	12	12	19	18.53	8	11	15.12	8	8	529	57.7255	6.66846
K7EMU9	Laminin subunit alpha-3 (Fragment) OS=Homo sapiens OX=9606 GN=LAMA3 PE=4 SV=1 - [K7EMU9_HUMAN]	27.03	1	1	1	1				27.03	1	1	37	3.93595	9.71533
Q9UDW1	Cytochrome b-c1 complex subunit 9 OS=Homo sapiens OX=9606 GN=UQCR10 PE=1 SV=3 - [QCR9_HUMAN]	26.98	1	1	1	1	26.98	1	1				63	7.30383	9.46631
A0A140T9Q6	Zinc finger protein RFP (Fragment) OS=Homo sapiens OX=9606 GN=TRIM27 PE=1 SV=1 - [A0A140T9Q6_HUMAN]	26.92	6	1	1	2	26.92	1	1	26.92	1	1	52	5.96192	4.43701
B4E0S6	cDNA FLJ55635, highly similar to pre-mRNA-splicing factorATP-dependent RNA helicase DHX15 OS=Homo sapiens OX=9606 PE=2 SV=1 - [B4E0S6_HUMAN]	26.91	2	20	20	48	25.51	19	25	25.26	19	23	784	89.4906	7.45947
Q7Z518	NADH dehydrogenase [ubiquinone] 1 alpha subcomplex subunit 10, mitochondrial OS=Homo sapiens OX=9606 PE=2 SV=1 - [Q7Z518_HUMAN]	26.84	13	10	10	13	24.29	8	8	11.58	5	5	354	40.6509	8.48486
B4DWI8	cDNA FLJ57805, highly similar to Homo sapiens paraspeckle component 1 (PSPC1), transcript variant alpha, mRNA OS=Homo sapiens OX=9606 PE=2 SV=1 - [B4DWI8_HUMAN]	26.78	4	9	10	22	22.03	8	10	23.97	9	12	463	52.5461	7.25439
O00567	Nucleolar protein 56 OS=Homo sapiens OX=9606 GN=NOP56 PE=1 SV=4 - [NOP56_HUMAN]	26.77	8	14	14	29	26.77	14	16	19.87	11	13	594	66.0087	9.18799
P50990	T-complex protein 1 subunit theta OS=Homo sapiens OX=9606 GN=CCT8 PE=1 SV=4 - [TCPQ_HUMAN]	26.64	5	15	15	23	21.72	11	11	20.62	12	12	548	59.5825	5.60498
V9HW35	Peroxiredoxin OS=Homo sapiens OX=9606 GN=HEL-S-55 PE=2 SV=1 - [V9HW35_HUMAN]	26.54	2	3	3	5	26.54	3	3	16.05	2	2	162	17.02	7.23975
A0A140VJF3	Testicular tissue protein Li 27 OS=Homo sapiens OX=9606 PE=2 SV=1 - [A0A140VJF3_HUMAN]	26.38	5	8	8	11	17.18	5	5	20.55	6	6	326	36.9311	6.84424
A0A024QZC0	Ataxin 2-like, isoform CRA_e OS=Homo sapiens OX=9606 GN=ATXN2L PE=4 SV=1 - [A0A024QZC0_HUMAN]	26.36	8	1	20	33	22.46	16	18	18.09	15	15	846	90.7832	7.97217
F8WCL1	Limb region 1 protein homolog OS=Homo sapiens OX=9606 GN=LMBR1 PE=1 SV=1 - [F8WCL1_HUMAN]	26.32	8	1	1	1	26.32	1	1				38	4.46003	8.23584
B2R806	Eukaryotic translation initiation factor 3 subunit E OS=Homo sapiens OX=9606 GN=EIF3E PE=2 SV=1 - [B2R806_HUMAN]	26.29	14	12	12	18	26.29	11	11	14.83	7	7	445	52.2234	6.03662
O00425	Insulin-like growth factor 2 mRNA-binding protein 3 OS=Homo sapiens OX=9606 GN=IGF2BP3 PE=1 SV=2 - [IF2B3_HUMAN]	26.25	2	9	12	21	19.69	9	10	19.69	9	11	579	63.6656	8.86572
Q5VSQ6	Procollagen-proline, 2-oxoglutarate 4-dioxygenase (Proline 4-hydroxylase), alpha polypeptide I variant (Fragment) OS=Homo sapiens OX=9606 GN=P4HA1 PE=2 SV=1 - [Q5VSQ6_HUMAN]	26.22	2	14	14	22	18.16	10	11	18.35	10	11	534	60.9289	6.01123
A8K6U7	cDNA FLJ78252, highly similar to Homo sapiens heterogeneous nuclear ribonucleoprotein U-like 1 (HNRPUL1), transcript variant 1, mRNA OS=Homo sapiens OX=9606 PE=2 SV=1 - [A8K6U7_HUMAN]	26.17	18	18	18	35	21.61	14	16	22.78	16	19	856	95.6193	6.91748
Q6LAF9	Cathepsin B (Fragment) OS=Homo sapiens OX=9606 PE=2 SV=1 - [Q6LAF9_HUMAN]	26.15	1	1	4	8	26.15	4	5	11.28	2	3	195	21.2227	5.47803
Q9P1C7	PRO2605 OS=Homo sapiens OX=9606 PE=2 SV=1 - [Q9P1C7_HUMAN]	26.11	1	1	1	1	26.11	1	1				157	17.37	11.1655
P62753	40S ribosomal protein S6 OS=Homo sapiens OX=9606 GN=RPS6 PE=1 SV=1 - [RS6_HUMAN]	26.1	5	6	6	11	21.29	5	5	22.89	5	6	249	28.663	10.8433
P60468	Protein transport protein Sec61 subunit beta OS=Homo sapiens OX=9606 GN=SEC61B PE=1 SV=2 - [SC61B_HUMAN]	26.04	3	2	2	4	26.04	2	2	26.04	2	2	96	9.9681	11.561
A0A384MDZ8	Epididymis secretory sperm binding protein OS=Homo sapiens OX=9606 PE=2 SV=1 - [A0A384MDZ8_HUMAN]	26.03	19	11	11	21	26.03	11	11	20.55	9	10	511	55.3314	6.65381
B4DT94	cDNA FLJ53652, highly similar to Mitochondrial 28S ribosomal protein S27 OS=Homo sapiens OX=9606 PE=2 SV=1 - [B4DT94_HUMAN]	25.98	9	7	7	10	15.36	5	5	15.92	4	5	358	41.3121	5.61768
P68036	Ubiquitin-conjugating enzyme E2 L3 OS=Homo sapiens OX=9606 GN=UBE2L3 PE=1 SV=1 - [UB2L3_HUMAN]	25.97	3	2	4	6	20.13	3	3	16.23	3	3	154	17.8502	8.51416
B4DPH9	cDNA FLJ55895, highly similar to Ras-related protein Rab-7 OS=Homo sapiens OX=9606 PE=2 SV=1 - [B4DPH9_HUMAN]	25.91	8	4	4	6	11.4	2	2	25.91	4	4	193	21.859	7.6499
Q9Y262	Eukaryotic translation initiation factor 3 subunit L OS=Homo sapiens OX=9606 GN=EIF3L PE=1 SV=1 - [EIF3L_HUMAN]	25.89	12	13	13	26	19.33	10	12	20.92	11	14	564	66.6844	6.34131
F5GXX5	Dolichyl-diphosphooligosaccharide--protein glycosyltransferase subunit DAD1 OS=Homo sapiens OX=9606 GN=DAD1 PE=1 SV=1 - [F5GXX5_HUMAN]	25.88	5	2	2	3	11.76	1	1	25.88	2	2	85	9.5481	7.18115
Q96IX5	ATP synthase membrane subunit DAPIT, mitochondrial OS=Homo sapiens OX=9606 GN=ATP5MD PE=1 SV=1 - [ATPMD_HUMAN]	25.86	1	1	1	2	25.86	1	1	25.86	1	1	58	6.45337	9.75928
P07900	Heat shock protein HSP 90-alpha OS=Homo sapiens OX=9606 GN=HSP90AA1 PE=1 SV=5 - [HS90A_HUMAN]	25.82	13	6	18	40	22.4	14	19	23.77	17	21	732	84.6067	5.021
P07737	Profilin-1 OS=Homo sapiens OX=9606 GN=PFN1 PE=1 SV=2 - [PROF1_HUMAN]	25.71	3	3	3	5	15.71	2	2	25.71	3	3	140	15.0446	8.26514
P45954	Short/branched chain specific acyl-CoA dehydrogenase, mitochondrial OS=Homo sapiens OX=9606 GN=ACADSB PE=1 SV=1 - [ACDSB_HUMAN]	25.69	1	9	9	15	22.69	8	8	19.21	7	7	432	47.4553	6.99072
B5BU24	14-3-3 protein beta/alpha OS=Homo sapiens OX=9606 GN=YWHAB PE=2 SV=1 - [B5BU24_HUMAN]	25.61	12	3	6	13	25.61	6	7	20.73	5	6	246	28.0948	4.83057
P37837	Transaldolase OS=Homo sapiens OX=9606 GN=TALDO1 PE=1 SV=2 - [TALDO_HUMAN]	25.52	3	9	9	14	18.4	6	6	25.22	8	8	337	37.5165	6.81494
Q7Z417	Nuclear fragile X mental retardation-interacting protein 2 OS=Homo sapiens OX=9606 GN=NUFIP2 PE=1 SV=1 - [NUFP2_HUMAN]	25.47	1	12	12	23	22.88	10	10	22.16	10	13	695	76.0747	8.70459
B2R4V2	cDNA, FLJ92227, highly similar to Homo sapiens ribosomal protein L36a-like (RPL36AL), mRNA OS=Homo sapiens OX=9606 PE=2 SV=1 - [B2R4V2_HUMAN]	25.47	3	2	4	7	25.47	4	4	23.58	3	3	106	12.5189	10.6528
B4DKN9	cDNA FLJ57740, highly similar to Transforming protein RhoA OS=Homo sapiens OX=9606 PE=2 SV=1 - [B4DKN9_HUMAN]	25.43	17	5	5	8	20.23	3	4	17.34	4	4	173	19.557	8.22119
P51571	Translocon-associated protein subunit delta OS=Homo sapiens OX=9606 GN=SSR4 PE=1 SV=1 - [SSRD_HUMAN]	25.43	2	4	4	7	17.92	3	3	25.43	4	4	173	18.9866	6.15088
B4DNR3	cDNA FLJ52710, highly similar to Abhydrolase domain-containing protein 14B OS=Homo sapiens OX=9606 PE=2 SV=1 - [B4DNR3_HUMAN]	25.41	5	4	4	5	12.43	2	2	18.38	3	3	185	19.7842	6.40479
Q5CAQ5	Epididymis secretory sperm binding protein OS=Homo sapiens OX=9606 GN=TRA1 PE=2 SV=1 - [Q5CAQ5_HUMAN]	25.31	13	18	19	34	20.07	15	16	23.82	17	18	802	92.2823	4.85596
P52597	Heterogeneous nuclear ribonucleoprotein F OS=Homo sapiens OX=9606 GN=HNRNPF PE=1 SV=3 - [HNRPF_HUMAN]	25.3	3	6	8	20	22.17	7	11	17.35	5	9	415	45.6429	5.57959
D6R904	Tropomyosin alpha-3 chain OS=Homo sapiens OX=9606 GN=TPM3 PE=1 SV=1 - [D6R904_HUMAN]	25.26	49	1	2	2				25.26	2	2	95	11.0107	4.79248
H0Y3V8	Sphingosine-1-phosphate lyase 1 (Fragment) OS=Homo sapiens OX=9606 GN=SGPL1 PE=1 SV=1 - [H0Y3V8_HUMAN]	25.19	2	1	3	4	19.26	2	2	17.04	2	2	135	14.9646	7.76709
O75323	Protein NipSnap homolog 2 OS=Homo sapiens OX=9606 GN=NIPSNAP2 PE=1 SV=1 - [NIPS2_HUMAN]	25.17	5	6	8	20	25.17	8	12	24.83	7	8	286	33.7212	9.36377
P50995	Annexin A11 OS=Homo sapiens OX=9606 GN=ANXA11 PE=1 SV=1 - [ANX11_HUMAN]	25.15	11	13	13	26	20.99	11	13	24.95	12	13	505	54.3551	7.6499
P0DMN0	Sulfotransferase 1A4 OS=Homo sapiens OX=9606 GN=SULT1A4 PE=1 SV=1 - [ST1A4_HUMAN]	25.08	10	3	6	10	20.34	5	5	19.66	5	5	295	34.1741	6.01123
Q96FS1	CTNND1 protein (Fragment) OS=Homo sapiens OX=9606 GN=CTNND1 PE=2 SV=2 - [Q96FS1_HUMAN]	25.06	10	16	16	30	20.12	13	15	17.35	12	15	830	92.3307	7.15186
B4DDX2	cDNA FLJ54590, highly similar to KH domain-containing, RNA-binding, signaltransduction-associated protein 1 OS=Homo sapiens OX=9606 PE=2 SV=1 - [B4DDX2_HUMAN]	25.06	15	10	12	44	23.17	10	24	23.4	11	20	423	46.4303	8.80713
P25685	DnaJ homolog subfamily B member 1 OS=Homo sapiens OX=9606 GN=DNAJB1 PE=1 SV=4 - [DNJB1_HUMAN]	25	10	8	8	14	25	8	8	17.35	6	6	340	38.0204	8.63135
P55769	NHP2-like protein 1 OS=Homo sapiens OX=9606 GN=SNU13 PE=1 SV=3 - [NH2L1_HUMAN]	25	4	3	3	5	18.75	2	2	25	3	3	128	14.1646	8.45557
P13667	Protein disulfide-isomerase A4 OS=Homo sapiens OX=9606 GN=PDIA4 PE=1 SV=2 - [PDIA4_HUMAN]	24.96	2	15	15	30	17.36	10	14	20.16	12	16	645	72.887	5.07178
B4E2V5	cDNA FLJ52062, highly similar to Erythrocyte band 7 integral membrane protein OS=Homo sapiens OX=9606 PE=2 SV=1 - [B4E2V5_HUMAN]	24.89	7	5	5	7	14.35	3	3	21.52	4	4	237	25.9478	7.38623
Q5JPE4	Vacuolar protein sorting-associated protein 29 OS=Homo sapiens OX=9606 GN=DKFZp667O202 PE=3 SV=1 - [Q5JPE4_HUMAN]	24.86	6	4	4	9	17.68	3	3	24.86	4	6	181	20.3796	6.78564
I6L9E8	Family with sequence similarity 98, member A OS=Homo sapiens OX=9606 GN=FAM98A PE=2 SV=1 - [I6L9E8_HUMAN]	24.71	8	8	10	20	17.37	6	8	21.04	9	12	518	55.1392	8.88037
O60493	Sorting nexin-3 OS=Homo sapiens OX=9606 GN=SNX3 PE=1 SV=3 - [SNX3_HUMAN]	24.69	3	5	5	8	24.69	5	5	16.05	3	3	162	18.7508	8.66064
Q1ED39	Lysine-rich nucleolar protein 1 OS=Homo sapiens OX=9606 GN=KNOP1 PE=1 SV=1 - [KNOP1_HUMAN]	24.67	4	10	10	15	20.52	9	9	16.59	6	6	458	51.5572	9.86182
Q9NVI7	ATPase family AAA domain-containing protein 3A OS=Homo sapiens OX=9606 GN=ATAD3A PE=1 SV=2 - [ATD3A_HUMAN]	24.61	2	5	18	33	20.03	15	16	21.14	15	17	634	71.3247	8.98291
Q9BV61	TRAP1 protein (Fragment) OS=Homo sapiens OX=9606 GN=TRAP1 PE=2 SV=2 - [Q9BV61_HUMAN]	24.61	11	15	16	21	16.88	10	10	17.6	11	11	699	79.3072	7.79639
Q07157	Tight junction protein ZO-1 OS=Homo sapiens OX=9606 GN=TJP1 PE=1 SV=3 - [ZO1_HUMAN]	24.6	12	33	34	59	18.76	24	28	19.45	28	31	1748	195.34	6.69775
Q5BKZ1	DBIRD complex subunit ZNF326 OS=Homo sapiens OX=9606 GN=ZNF326 PE=1 SV=2 - [ZN326_HUMAN]	24.57	3	12	12	21	22.68	11	11	18.73	10	10	582	65.6131	5.14795
Q9UHB9	Signal recognition particle subunit SRP68 OS=Homo sapiens OX=9606 GN=SRP68 PE=1 SV=2 - [SRP68_HUMAN]	24.56	7	14	14	22	18.34	11	11	16.43	10	11	627	70.6856	8.55811
Q06520	Bile salt sulfotransferase OS=Homo sapiens OX=9606 GN=SULT2A1 PE=1 SV=3 - [ST2A1_HUMAN]	24.56	1	6	6	12	24.56	6	6	24.56	6	6	285	33.758	5.94775
Q5T9A4	ATPase family AAA domain-containing protein 3B OS=Homo sapiens OX=9606 GN=ATAD3B PE=1 SV=1 - [ATD3B_HUMAN]	24.54	6	6	19	32	21.14	16	17	17.59	14	15	648	72.5273	9.20264
P62917	60S ribosomal protein L8 OS=Homo sapiens OX=9606 GN=RPL8 PE=1 SV=2 - [RL8_HUMAN]	24.51	6	7	7	16	24.51	7	8	21.79	6	8	257	28.0073	11.0337
P11216	Glycogen phosphorylase, brain form OS=Homo sapiens OX=9606 GN=PYGB PE=1 SV=5 - [PYGB_HUMAN]	24.44	10	16	19	36	19.22	16	19	20.4	16	17	843	96.6345	6.85889
Q9BSQ6	RPL13A protein (Fragment) OS=Homo sapiens OX=9606 GN=RPL13A PE=2 SV=2 - [Q9BSQ6_HUMAN]	24.38	11	5	5	9	14.43	3	3	24.38	5	6	201	23.3603	10.9312
B2RAU5	Sorting nexin OS=Homo sapiens OX=9606 PE=2 SV=1 - [B2RAU5_HUMAN]	24.37	7	11	11	14	18.49	8	8	13.45	6	6	595	66.5196	5.65576
H0Y5E8	GTP-binding protein SAR1a (Fragment) OS=Homo sapiens OX=9606 GN=SAR1A PE=1 SV=1 - [H0Y5E8_HUMAN]	24.35	8	3	3	6	13.91	2	3	24.35	3	3	115	13.0657	6.60986
B4E3A8	cDNA FLJ53963, highly similar to Leukocyte elastase inhibitor OS=Homo sapiens OX=9606 PE=2 SV=1 - [B4E3A8_HUMAN]	24.34	2	8	8	11	20.23	6	6	12.02	5	5	341	38.6607	6.66846
C9J9K3	40S ribosomal protein SA (Fragment) OS=Homo sapiens OX=9606 GN=RPSA PE=1 SV=8 - [C9J9K3_HUMAN]	24.33	7	6	6	9	21.29	4	4	19.39	5	5	263	29.386	5.24951
P63173	60S ribosomal protein L38 OS=Homo sapiens OX=9606 GN=RPL38 PE=1 SV=2 - [RL38_HUMAN]	24.29	4	2	2	4	14.29	1	1	24.29	2	3	70	8.21273	10.0962
Q562L9	Actin-like protein (Fragment) OS=Homo sapiens OX=9606 GN=ACT PE=4 SV=1 - [Q562L9_HUMAN]	24.27	5	1	2	9	24.27	2	5	17.48	1	4	103	11.5489	6.52197
P55084	Trifunctional enzyme subunit beta, mitochondrial OS=Homo sapiens OX=9606 GN=HADHB PE=1 SV=3 - [ECHB_HUMAN]	24.26	10	12	12	28	24.26	12	16	17.09	9	12	474	51.2615	9.40771
Q4W4Y1	Dopamine receptor interacting protein 4 OS=Homo sapiens OX=9606 GN=DRIP4 PE=2 SV=1 - [Q4W4Y1_HUMAN]	24.19	8	21	21	37	15.9	14	15	22.93	20	22	868	96.0192	6.52197
E9PQP1	NADH dehydrogenase [ubiquinone] flavoprotein 1, mitochondrial (Fragment) OS=Homo sapiens OX=9606 GN=NDUFV1 PE=1 SV=1 - [E9PQP1_HUMAN]	24.16	14	4	4	8	24.16	4	4	24.16	4	4	178	19.7501	9.36377
E9PNF5	Glutamine-dependent NAD(+) synthetase (Fragment) OS=Homo sapiens OX=9606 GN=NADSYN1 PE=1 SV=1 - [E9PNF5_HUMAN]	24.16	3	3	3	6	24.16	3	3	24.16	3	3	149	16.1372	7.72314
P12004	Proliferating cell nuclear antigen OS=Homo sapiens OX=9606 GN=PCNA PE=1 SV=1 - [PCNA_HUMAN]	24.14	7	5	5	8	24.14	5	5	13.41	3	3	261	28.7503	4.69092
A0A0S2Z5G5	Gigaxonin OS=Homo sapiens OX=9606 GN=GAN PE=1 SV=1 - [A0A0S2Z5G5_HUMAN]	24.14	4	1	1	1				24.14	1	1	58	6.3222	5.78271
P38919	Eukaryotic initiation factor 4A-III OS=Homo sapiens OX=9606 GN=EIF4A3 PE=1 SV=4 - [IF4A3_HUMAN]	24.09	8	10	13	25	23.6	12	14	19.95	9	11	411	46.8412	6.72705
B4DVE1	cDNA FLJ53478, highly similar to Galectin-3-binding protein OS=Homo sapiens OX=9606 PE=2 SV=1 - [B4DVE1_HUMAN]	24.08	15	12	12	27	22.69	11	13	22.16	11	14	573	64.0558	5.46533
K7EL20	Eukaryotic translation initiation factor 3 subunit G (Fragment) OS=Homo sapiens OX=9606 GN=EIF3G PE=1 SV=8 - [K7EL20_HUMAN]	24.05	3	1	7	9	17.94	5	5	14.5	4	4	262	29.2647	5.41455
Q9Y3B4	Splicing factor 3B subunit 6 OS=Homo sapiens OX=9606 GN=SF3B6 PE=1 SV=1 - [SF3B6_HUMAN]	24	1	3	3	3	7.2	1	1	16.8	2	2	125	14.5756	9.37842
E9PHS0	Glutathione S-transferase LANCL1 (Fragment) OS=Homo sapiens OX=9606 GN=LANCL1 PE=1 SV=1 - [E9PHS0_HUMAN]	23.98	7	5	5	9	19.9	4	4	23.98	5	5	196	22.0282	8.14795
H0YM64	Isocitrate dehydrogenase [NAD] subunit alpha, mitochondrial (Fragment) OS=Homo sapiens OX=9606 GN=IDH3A PE=1 SV=1 - [H0YM64_HUMAN]	23.91	9	1	1	2	23.91	1	1	23.91	1	1	46	5.15862	9.24658
S4R3Q6	Vacuolar protein sorting-associated protein 26A OS=Homo sapiens OX=9606 GN=VPS26A PE=1 SV=1 - [S4R3Q6_HUMAN]	23.89	5	4	4	6	13.27	2	2	23.89	4	4	226	26.1805	6.23975
H3BNP3	Protein-serine/threonine kinase (Fragment) OS=Homo sapiens OX=9606 GN=BCKDK PE=1 SV=1 - [H3BNP3_HUMAN]	23.86	5	1	1	1				23.86	1	1	88	9.35389	10.3745
Q53G34	Mitochondrial carrier homolog 2 variant (Fragment) OS=Homo sapiens OX=9606 PE=2 SV=1 - [Q53G34_HUMAN]	23.76	4	5	5	7	14.85	2	3	15.84	4	4	303	33.2868	7.97217
B3KNN7	cDNA FLJ30049 fis, clone ADRGL1000033, highly similar to 26S proteasome non-ATPase regulatory subunit 3 OS=Homo sapiens OX=9606 PE=2 SV=1 - [B3KNN7_HUMAN]	23.69	10	10	10	18	21.89	9	10	18.07	8	8	498	57.1966	8.45557
A0A5K1TTG3	MHC class II antigen (Fragment) OS=Homo sapiens OX=9606 GN=HLA-DRB1 PE=4 SV=1 - [A0A5K1TTG3_HUMAN]	23.66	265	1	1	1				23.66	1	1	93	10.4732	6.66846
P83881	60S ribosomal protein L36a OS=Homo sapiens OX=9606 GN=RPL36A PE=1 SV=2 - [RL36A_HUMAN]	23.58	7	1	3	6	23.58	3	3	23.58	3	3	106	12.4328	10.5796
B2R6D4	Phosphomannomutase OS=Homo sapiens OX=9606 PE=2 SV=1 - [B2R6D4_HUMAN]	23.58	17	5	5	7	18.7	4	4	12.6	3	3	246	28.0362	6.771
B3KNL2	RuvB-like helicase OS=Homo sapiens OX=9606 GN=RUVBL2 PE=2 SV=1 - [B3KNL2_HUMAN]	23.54	6	9	9	15	17.02	7	7	23.08	8	8	429	47.3744	5.51611
Q5JXB2	Putative ubiquitin-conjugating enzyme E2 N-like OS=Homo sapiens OX=9606 GN=UBE2NL PE=1 SV=1 - [UE2NL_HUMAN]	23.53	6	4	4	8	23.53	4	4	23.53	4	4	153	17.3661	5.92236
A0A2R8YD90	Deoxynucleoside triphosphate triphosphohydrolase SAMHD1 (Fragment) OS=Homo sapiens OX=9606 GN=SAMHD1 PE=1 SV=1 - [A0A2R8YD90_HUMAN]	23.49	10	1	7	10	14.29	5	5	17.92	5	5	413	47.3768	6.56592
A8K6G9	cDNA FLJ76871, highly similar to Homo sapiens DEAH (Asp-Glu-Ala-His) box polypeptide 38 (DHX38), mRNA OS=Homo sapiens OX=9606 PE=2 SV=1 - [A8K6G9_HUMAN]	23.47	11	26	26	48	18.42	20	24	20.29	23	24	1227	140.387	6.53662
A0A1U9X9A1	VARS OS=Homo sapiens OX=9606 PE=3 SV=2 - [A0A1U9X9A1_HUMAN]	23.42	15	28	28	54	20.81	25	27	19.15	24	27	1264	140.401	7.59131
A4FU11	RPS4Y1 protein (Fragment) OS=Homo sapiens OX=9606 GN=RPS4Y1 PE=2 SV=1 - [A4FU11_HUMAN]	23.28	5	2	8	16	23.28	8	9	14.5	5	7	262	29.276	10.2427
F5H157	Ras-related protein Rab-35 (Fragment) OS=Homo sapiens OX=9606 GN=RAB35 PE=1 SV=1 - [F5H157_HUMAN]	23.24	51	3	5	11	17.84	3	4	23.24	5	7	185	21.2009	8.30908
Q53GB0	Mitochondrial import receptor Tom22 variant (Fragment) OS=Homo sapiens OX=9606 PE=2 SV=1 - [Q53GB0_HUMAN]	23.24	2	2	2	2				23.24	2	2	142	15.4958	4.33545
Q15008	26S proteasome non-ATPase regulatory subunit 6 OS=Homo sapiens OX=9606 GN=PSMD6 PE=1 SV=1 - [PSMD6_HUMAN]	23.14	5	10	10	22	23.14	10	11	23.14	10	11	389	45.5023	5.61768
P46783	40S ribosomal protein S10 OS=Homo sapiens OX=9606 GN=RPS10 PE=1 SV=1 - [RS10_HUMAN]	23.03	9	3	3	4	13.94	2	2	17.58	2	2	165	18.8859	10.1548
Q9NTK5	Obg-like ATPase 1 OS=Homo sapiens OX=9606 GN=OLA1 PE=1 SV=2 - [OLA1_HUMAN]	22.98	7	9	9	15	20.96	8	9	13.89	5	6	396	44.7153	7.81104
A8K9U0	cDNA FLJ78260, highly similar to Homo sapiens RNA binding motif protein 4, mRNA OS=Homo sapiens OX=9606 PE=2 SV=1 - [A8K9U0_HUMAN]	22.8	9	6	6	8	17.03	4	4	17.86	4	4	364	40.2586	7.07861
Q7Z531	GTP:AMP phosphotransferase AK3, mitochondrial OS=Homo sapiens OX=9606 GN=AK3 PE=2 SV=1 - [Q7Z531_HUMAN]	22.79	4	5	5	8	12.56	3	3	22.79	5	5	215	24.2968	8.71924
A0A590UJL8	H3.2 histone (putative) (Fragment) OS=Homo sapiens OX=9606 GN=H3-2 PE=1 SV=1 - [A0A590UJL8_HUMAN]	22.78	4	1	3	11	22.78	3	5	22.78	3	6	79	9.14792	9.45166
Q5VVC8	60S ribosomal protein L11 OS=Homo sapiens OX=9606 GN=RPL11 PE=1 SV=2 - [Q5VVC8_HUMAN]	22.75	3	4	4	7	13.77	2	3	22.75	4	4	167	19.0121	9.80322
E5RFP0	NudC domain-containing protein 2 OS=Homo sapiens OX=9606 GN=NUDCD2 PE=1 SV=1 - [E5RFP0_HUMAN]	22.73	2	3	3	6	22.73	3	3	22.73	3	3	132	14.7362	4.67822
O14579	Coatomer subunit epsilon OS=Homo sapiens OX=9606 GN=COPE PE=1 SV=3 - [COPE_HUMAN]	22.73	5	3	3	3	17.21	2	2	5.52	1	1	308	34.4603	5.12256
P55795	Heterogeneous nuclear ribonucleoprotein H2 OS=Homo sapiens OX=9606 GN=HNRNPH2 PE=1 SV=1 - [HNRH2_HUMAN]	22.72	3	2	9	37	18.93	8	19	22.49	8	18	449	49.2323	6.30322
B4DEP6	cDNA FLJ59206, highly similar to Eukaryotic translation initiation factor 4B OS=Homo sapiens OX=9606 PE=2 SV=1 - [B4DEP6_HUMAN]	22.66	12	13	13	22	18.91	9	9	22.66	13	13	587	66.0889	5.70654
F8WBU8	Tetratricopeptide repeat protein 38 OS=Homo sapiens OX=9606 GN=TTC38 PE=1 SV=1 - [F8WBU8_HUMAN]	22.64	5	1	1	1	22.64	1	1				53	5.74962	4.43701
Q3MHD2	Protein LSM12 homolog OS=Homo sapiens OX=9606 GN=LSM12 PE=1 SV=2 - [LSM12_HUMAN]	22.56	3	4	4	4	10.77	2	2	11.79	2	2	195	21.6871	7.73779
D3YTB1	60S ribosomal protein L32 (Fragment) OS=Homo sapiens OX=9606 GN=RPL32 PE=1 SV=1 - [D3YTB1_HUMAN]	22.56	4	3	3	9	15.04	2	3	22.56	3	6	133	15.6067	11.4438
Q92522	Histone H1x OS=Homo sapiens OX=9606 GN=H1FX PE=1 SV=1 - [H1X_HUMAN]	22.54	1	4	4	7	22.54	4	4	17.84	3	3	213	22.4735	10.7554
P05198	Eukaryotic translation initiation factor 2 subunit 1 OS=Homo sapiens OX=9606 GN=EIF2S1 PE=1 SV=3 - [IF2A_HUMAN]	22.54	4	8	8	12	9.84	4	4	20	7	8	315	36.0894	5.08447
P60983	Glia maturation factor beta OS=Homo sapiens OX=9606 GN=GMFB PE=1 SV=2 - [GMFB_HUMAN]	22.54	9	3	3	4	17.61	2	2	11.27	2	2	142	16.7025	5.2876
Q14166	Tubulin--tyrosine ligase-like protein 12 OS=Homo sapiens OX=9606 GN=TTLL12 PE=1 SV=2 - [TTL12_HUMAN]	22.52	2	11	11	16	10.25	5	5	20.03	10	11	644	74.356	5.52881
K7WVL1	ATP synthase F0 subunit 8 (Fragment) OS=Homo sapiens OX=9606 GN=ATP8 PE=4 SV=1 - [K7WVL1_HUMAN]	22.5	200	1	1	1				22.5	1	1	40	4.73525	10.0083
O95433	Activator of 90 kDa heat shock protein ATPase homolog 1 OS=Homo sapiens OX=9606 GN=AHSA1 PE=1 SV=1 - [AHSA1_HUMAN]	22.49	6	6	6	11	17.16	4	5	19.53	5	6	338	38.2503	5.52881
E9PRR7	Protein FRG1 (Fragment) OS=Homo sapiens OX=9606 GN=FRG1 PE=1 SV=1 - [E9PRR7_HUMAN]	22.41	5	2	2	3	13.79	1	1	22.41	2	2	116	12.5082	5.24951
B4DY32	cDNA FLJ51387, highly similar to Asparagine synthetase (glutamine-hydrolyzing) OS=Homo sapiens OX=9606 PE=2 SV=1 - [B4DY32_HUMAN]	22.38	1	1	10	16	14.44	6	7	15.9	8	9	478	54.827	6.40479
Q6UWP8	Suprabasin OS=Homo sapiens OX=9606 GN=SBSN PE=1 SV=2 - [SBSN_HUMAN]	22.37	2	5	5	9	22.37	5	9				590	60.5046	7.00537
Q9Y6M1	Insulin-like growth factor 2 mRNA-binding protein 2 OS=Homo sapiens OX=9606 GN=IGF2BP2 PE=1 SV=2 - [IF2B2_HUMAN]	22.37	3	9	11	17	15.53	7	7	19.03	9	10	599	66.0806	8.45557
C9JW69	Regulator of chromosome condensation (Fragment) OS=Homo sapiens OX=9606 GN=RCC1 PE=1 SV=1 - [C9JW69_HUMAN]	22.31	8	7	7	16	22.31	7	8	22.31	7	8	372	39.5589	8.36768
A0A0A0N0L3	TDP43 isoform H OS=Homo sapiens OX=9606 GN=TDP43 PE=2 SV=1 - [A0A0A0N0L3_HUMAN]	22.31	24	6	6	11	22.31	6	6	12.63	4	5	372	41.6059	7.10791
J9R021	Eukaryotic translation initiation factor 3 subunit A OS=Homo sapiens OX=9606 GN=eIF3a PE=2 SV=1 - [J9R021_HUMAN]	22.29	7	35	35	60	18.31	27	29	17.22	27	31	1382	166.381	6.78564
Q96A35	39S ribosomal protein L24, mitochondrial OS=Homo sapiens OX=9606 GN=MRPL24 PE=1 SV=1 - [RM24_HUMAN]	22.22	2	5	5	9	18.06	4	4	22.22	5	5	216	24.899	9.29053
O00483	Cytochrome c oxidase subunit NDUFA4 OS=Homo sapiens OX=9606 GN=NDUFA4 PE=1 SV=1 - [NDUA4_HUMAN]	22.22	1	2	2	4	22.22	2	3	12.35	1	1	81	9.36391	9.37842
I3L518	Cytosolic Fe-S cluster assembly factor NUBP1 (Fragment) OS=Homo sapiens OX=9606 GN=NUBP1 PE=1 SV=1 - [I3L518_HUMAN]	22.22	1	1	1	2				22.22	1	2	63	7.10185	9.74463
A0A0C4DGS1	Dolichyl-diphosphooligosaccharide--protein glycosyltransferase 48 kDa subunit OS=Homo sapiens OX=9606 GN=DDOST PE=1 SV=1 - [A0A0C4DGS1_HUMAN]	22.1	4	9	9	16	20.5	8	8	18.68	8	8	439	48.769	5.69385
D6RG15	Twinfilin-2 OS=Homo sapiens OX=9606 GN=TWF2 PE=1 SV=1 - [D6RG15_HUMAN]	22.05	4	4	4	8	12.6	2	3	22.05	4	5	254	28.8648	6.12549
E9PB90	Hexokinase-2 OS=Homo sapiens OX=9606 GN=HK2 PE=1 SV=1 - [E9PB90_HUMAN]	22.05	10	18	18	27	17.44	14	15	14.74	12	12	889	98.9088	6.03662
A6NJH9	Eukaryotic translation initiation factor 1A, Y-chromosomal OS=Homo sapiens OX=9606 GN=EIF1AY PE=1 SV=1 - [A6NJH9_HUMAN]	22.05	5	3	3	5	7.87	1	2	22.05	3	3	127	14.4462	5.33838
E5DZN4	Cytochrome c oxidase subunit 2 OS=Homo sapiens OX=9606 GN=COX2 PE=3 SV=1 - [E5DZN4_HUMAN]	22.03	467	5	5	7	22.03	5	5	7.49	2	2	227	25.5591	4.81787
L8E6T3	Alternative protein SEPT12 OS=Homo sapiens OX=9606 GN=SEPT12 PE=4 SV=1 - [L8E6T3_HUMAN]	22	1	1	1	1	22	1	1				50	5.80395	7.44482
O75131	Copine-3 OS=Homo sapiens OX=9606 GN=CPNE3 PE=1 SV=1 - [CPNE3_HUMAN]	21.97	19	11	12	19	13.59	8	9	18.06	10	10	537	60.0921	5.84619
P38117	Electron transfer flavoprotein subunit beta OS=Homo sapiens OX=9606 GN=ETFB PE=1 SV=3 - [ETFB_HUMAN]	21.96	2	5	5	8	14.51	3	4	18.82	4	4	255	27.8262	8.104
H0YI54	Keratin, type II cytoskeletal 78 (Fragment) OS=Homo sapiens OX=9606 GN=KRT78 PE=3 SV=2 - [H0YI54_HUMAN]	21.95	1	1	1	6	21.95	1	2	21.95	1	4	41	5.04846	8.04541
Q9BXP5	Serrate RNA effector molecule homolog OS=Homo sapiens OX=9606 GN=SRRT PE=1 SV=1 - [SRRT_HUMAN]	21.92	4	20	20	31	16.21	15	18	13.13	11	13	876	100.604	5.96045
B4DY50	cDNA FLJ55528, highly similar to Transducin beta-like 2 protein OS=Homo sapiens OX=9606 PE=2 SV=1 - [B4DY50_HUMAN]	21.9	12	8	8	14	17.03	6	6	21.9	8	8	411	45.9202	9.48096
O75821	Eukaryotic translation initiation factor 3 subunit G OS=Homo sapiens OX=9606 GN=EIF3G PE=1 SV=2 - [EIF3G_HUMAN]	21.88	7	1	7	10	19.69	6	6	14.06	4	4	320	35.5889	6.12549
J3KRM8	Casein kinase I isoform delta (Fragment) OS=Homo sapiens OX=9606 GN=CSNK1D PE=1 SV=1 - [J3KRM8_HUMAN]	21.88	7	1	1	1	21.88	1	1				64	7.42979	12.0591
P30040	Endoplasmic reticulum resident protein 29 OS=Homo sapiens OX=9606 GN=ERP29 PE=1 SV=4 - [ERP29_HUMAN]	21.84	3	5	5	9	21.84	5	5	18.01	4	4	261	28.9752	7.31299
P68402	Platelet-activating factor acetylhydrolase IB subunit beta OS=Homo sapiens OX=9606 GN=PAFAH1B2 PE=1 SV=1 - [PA1B2_HUMAN]	21.83	2	3	3	6	9.61	1	2	21.83	3	4	229	25.5531	5.92236
K7ERG4	Small nuclear ribonucleoprotein Sm D2 OS=Homo sapiens OX=9606 GN=SNRPD2 PE=1 SV=1 - [K7ERG4_HUMAN]	21.79	2	2	2	2	8.97	1	1	12.82	1	1	78	8.77142	8.68994
B3KXH0	cDNA FLJ45395 fis, clone BRHIP3027191, highly similar to 150 kDa oxygen-regulated protein (Orp150) OS=Homo sapiens OX=9606 PE=2 SV=1 - [B3KXH0_HUMAN]	21.7	22	18	18	25	12.71	11	12	15.94	13	13	991	110.373	5.22412
C9JAW5	HIG1 domain-containing protein OS=Homo sapiens OX=9606 PE=4 SV=1 - [C9JAW5_HUMAN]	21.69	4	1	1	2	21.69	1	1	21.69	1	1	83	8.8076	9.70068
P07306	Asialoglycoprotein receptor 1 OS=Homo sapiens OX=9606 GN=ASGR1 PE=1 SV=2 - [ASGR1_HUMAN]	21.65	6	6	6	10	21.65	6	6	14.43	4	4	291	33.165	5.50342
Q9HCD5	Nuclear receptor coactivator 5 OS=Homo sapiens OX=9606 GN=NCOA5 PE=1 SV=2 - [NCOA5_HUMAN]	21.59	2	11	11	17	15.54	7	7	14.34	9	10	579	65.4965	9.59814
B2R983	cDNA, FLJ94267, highly similar to Homo sapiens glutathione S-transferase omega 1 (GSTO1), mRNA OS=Homo sapiens OX=9606 PE=2 SV=1 - [B2R983_HUMAN]	21.58	4	5	5	7	13.28	3	3	15.77	4	4	241	27.521	6.59521
P25325	3-mercaptopyruvate sulfurtransferase OS=Homo sapiens OX=9606 GN=MPST PE=1 SV=3 - [THTM_HUMAN]	21.55	5	6	6	10	12.46	3	3	21.55	6	7	297	33.1576	6.59521
E9PBG7	Calcium/calmodulin-dependent protein kinase type II subunit delta OS=Homo sapiens OX=9606 GN=CAMK2D PE=1 SV=1 - [E9PBG7_HUMAN]	21.48	37	10	10	14	13.87	6	6	14.65	7	8	512	57.7264	7.26904
V9GYY3	C-1-tetrahydrofolate synthase, cytoplasmic OS=Homo sapiens OX=9606 GN=MTHFD1 PE=1 SV=2 - [V9GYY3_HUMAN]	21.48	8	19	20	25	13.12	12	12	15.08	13	13	922	99.6576	7.91357
P84095	Rho-related GTP-binding protein RhoG OS=Homo sapiens OX=9606 GN=RHOG PE=1 SV=1 - [RHOG_HUMAN]	21.47	10	2	3	5	21.47	3	3	12.57	2	2	191	21.2949	8.11865
P82933	28S ribosomal protein S9, mitochondrial OS=Homo sapiens OX=9606 GN=MRPS9 PE=1 SV=2 - [RT09_HUMAN]	21.46	2	8	8	13	13.38	5	6	19.7	7	7	396	45.8058	9.51025
A0A5C2GKP9	IG c350_light_IGKV2D-29_IGKJ4 (Fragment) OS=Homo sapiens OX=9606 PE=2 SV=1 - [A0A5C2GKP9_HUMAN]	21.43	204	1	2	6	21.43	2	2	11.61	1	4	112	12.2031	7.12256
H0YCV1	DnaJ homolog subfamily C member 24 (Fragment) OS=Homo sapiens OX=9606 GN=DNAJC24 PE=4 SV=1 - [H0YCV1_HUMAN]	21.43	1	1	1	1				21.43	1	1	42	4.74653	9.70068
P61020	Ras-related protein Rab-5B OS=Homo sapiens OX=9606 GN=RAB5B PE=1 SV=1 - [RAB5B_HUMAN]	21.4	12	2	4	6	10.23	2	2	21.4	4	4	215	23.6919	8.1333
B1ALA9	Ribose-phosphate pyrophosphokinase 1 OS=Homo sapiens OX=9606 GN=PRPS1 PE=1 SV=2 - [B1ALA9_HUMAN]	21.4	9	4	5	11	21.4	5	7	14.39	3	4	285	31.3721	6.85889
Q86XN0	MRPL43 protein (Fragment) OS=Homo sapiens OX=9606 GN=MRPL43 PE=2 SV=1 - [Q86XN0_HUMAN]	21.38	2	1	3	3	8.97	1	1	12.41	2	2	145	15.9511	8.66064
B7Z4V2	cDNA FLJ51907, highly similar to Stress-70 protein, mitochondrial OS=Homo sapiens OX=9606 PE=2 SV=1 - [B7Z4V2_HUMAN]	21.35	13	12	13	24	18.8	12	13	20.3	11	11	665	72.3561	5.93506
F5H365	Protein transport protein SEC23 OS=Homo sapiens OX=9606 GN=SEC23A PE=1 SV=1 - [F5H365_HUMAN]	21.33	12	12	13	22	10.33	6	8	19.57	12	14	736	82.9156	7.45947
L8E7I3	Alternative protein DENR OS=Homo sapiens OX=9606 GN=DENR PE=4 SV=1 - [L8E7I3_HUMAN]	21.31	1	1	1	1				21.31	1	1	61	7.37178	7.97217
H3BMH2	Ras-related protein Rab-11A (Fragment) OS=Homo sapiens OX=9606 GN=RAB11A PE=4 SV=1 - [H3BMH2_HUMAN]	21.29	5	3	3	5	12.9	2	2	21.29	3	3	155	17.6571	8.33838
Q92665	28S ribosomal protein S31, mitochondrial OS=Homo sapiens OX=9606 GN=MRPS31 PE=1 SV=3 - [RT31_HUMAN]	21.27	1	7	7	10	15.7	5	5	15.19	4	5	395	45.2905	9.29053
D6RFM5	Succinate dehydrogenase [ubiquinone] flavoprotein subunit, mitochondrial OS=Homo sapiens OX=9606 GN=SDHA PE=1 SV=1 - [D6RFM5_HUMAN]	21.27	11	10	10	20	16.47	8	9	18.35	9	11	583	63.5267	7.23975
A0A1B0GVA9	Ryanodine receptor 3 (Fragment) OS=Homo sapiens OX=9606 GN=RYR3 PE=4 SV=1 - [A0A1B0GVA9_HUMAN]	21.21	1	1	1	3	21.21	1	2	21.21	1	1	33	3.90106	4.55127
A0A2R8YEF5	ATP-dependent Clp protease proteolytic subunit, mitochondrial (Fragment) OS=Homo sapiens OX=9606 GN=CLPP PE=1 SV=1 - [A0A2R8YEF5_HUMAN]	21.21	3	1	1	1	21.21	1	1				33	3.50976	12.4839
Q8TAF6	Acyl-CoA synthetase 4 OS=Homo sapiens OX=9606 GN=FACL4 PE=2 SV=1 - [Q8TAF6_HUMAN]	21.19	7	12	12	26	20	11	13	16.27	10	13	670	74.3739	8.03076
Q05639	Elongation factor 1-alpha 2 OS=Homo sapiens OX=9606 GN=EEF1A2 PE=1 SV=1 - [EF1A2_HUMAN]	21.17	19	1	9	22	18.57	8	12	14.04	7	10	463	50.4383	9.02686
E5RIU6	Cyclin-dependent kinase 1 (Fragment) OS=Homo sapiens OX=9606 GN=CDK1 PE=1 SV=2 - [E5RIU6_HUMAN]	21.16	115	2	4	8	21.16	4	4	21.16	4	4	189	21.7245	8.51416
P16403	Histone H1.2 OS=Homo sapiens OX=9606 GN=H1-2 PE=1 SV=2 - [H12_HUMAN]	21.13	4	5	5	12	20.66	4	6	21.13	4	6	213	21.3517	10.9312
F8W1N5	Nascent polypeptide-associated complex subunit alpha (Fragment) OS=Homo sapiens OX=9606 GN=NACA PE=1 SV=1 - [F8W1N5_HUMAN]	21.13	8	1	1	2	21.13	1	1	21.13	1	1	71	7.80827	9.62744
Q9Y3C6	Peptidyl-prolyl cis-trans isomerase-like 1 OS=Homo sapiens OX=9606 GN=PPIL1 PE=1 SV=1 - [PPIL1_HUMAN]	21.08	1	3	3	3	10.24	1	1	10.84	2	2	166	18.2251	7.98682
Q8WYF8	Potential LAG1 interactor (Fragment) OS=Homo sapiens OX=9606 PE=2 SV=1 - [Q8WYF8_HUMAN]	21.05	3	1	1	1	21.05	1	1				114	12.9909	4.56396
A0A024QZB4	Sulfotransferase OS=Homo sapiens OX=9606 GN=hCG_1993905 PE=3 SV=1 - [A0A024QZB4_HUMAN]	21.02	10	3	6	11	16.27	5	5	15.59	5	6	295	34.1751	6.62451
P10599	Thioredoxin OS=Homo sapiens OX=9606 GN=TXN PE=1 SV=3 - [THIO_HUMAN]	20.95	1	2	2	3	20.95	2	2	8.57	1	1	105	11.7297	4.91943
B4DM82	Peptidyl-prolyl cis-trans isomerase OS=Homo sapiens OX=9606 PE=2 SV=1 - [B4DM82_HUMAN]	20.93	15	3	3	5	15.5	2	2	20.93	3	3	129	14.076	8.47021
Q9NR30	Nucleolar RNA helicase 2 OS=Homo sapiens OX=9606 GN=DDX21 PE=1 SV=5 - [DDX21_HUMAN]	20.82	3	15	15	30	17.37	12	14	19.16	14	16	783	87.2904	9.27588
P61081	NEDD8-conjugating enzyme Ubc12 OS=Homo sapiens OX=9606 GN=UBE2M PE=1 SV=1 - [UBC12_HUMAN]	20.77	2	4	4	7	15.85	3	3	20.77	4	4	183	20.8866	7.69385
Q8WWM7	Ataxin-2-like protein OS=Homo sapiens OX=9606 GN=ATXN2L PE=1 SV=2 - [ATX2L_HUMAN]	20.74	7	1	20	34	17.67	16	18	15.72	16	16	1075	113.304	8.5874
Q3ZCM7	Tubulin beta-8 chain OS=Homo sapiens OX=9606 GN=TUBB8 PE=1 SV=2 - [TBB8_HUMAN]	20.72	8	1	8	47	20.72	8	23	11.71	5	24	444	49.7439	4.89404
Q3ZCQ8	Mitochondrial import inner membrane translocase subunit TIM50 OS=Homo sapiens OX=9606 GN=TIMM50 PE=1 SV=2 - [TIM50_HUMAN]	20.68	13	7	7	9	16.15	6	6	9.63	3	3	353	39.6215	8.36768
C9J1Z8	ADP-ribosylation factor 5 (Fragment) OS=Homo sapiens OX=9606 GN=ARF5 PE=1 SV=1 - [C9J1Z8_HUMAN]	20.67	6	1	3	6	20.67	3	3	20.67	3	3	150	17.0959	7.34229
Q9Y2R9	28S ribosomal protein S7, mitochondrial OS=Homo sapiens OX=9606 GN=MRPS7 PE=1 SV=2 - [RT07_HUMAN]	20.66	5	4	4	5	4.55	1	1	20.66	4	4	242	28.116	9.99365
B4DP77	cDNA FLJ57413, highly similar to Mitochondrial 28S ribosomal protein S10 OS=Homo sapiens OX=9606 PE=2 SV=1 - [B4DP77_HUMAN]	20.63	3	3	3	4	13.75	2	2	11.25	2	2	160	18.7219	6.43018
P07305	Histone H1.0 OS=Homo sapiens OX=9606 GN=H1-0 PE=1 SV=3 - [H10_HUMAN]	20.62	1	4	4	6	15.98	3	3	13.92	3	3	194	20.8502	10.8433
A0A3Q8ATF5	Protein arginine N-methyltransferase 1 transcript variant 24 OS=Homo sapiens OX=9606 GN=PRMT1 PE=2 SV=1 - [A0A3Q8ATF5_HUMAN]	20.6	52	5	5	7	7.64	2	2	20.6	5	5	301	34.718	5.021
B1PL87	Bid (Fragment) OS=Homo sapiens OX=9606 PE=2 SV=1 - [B1PL87_HUMAN]	20.59	4	2	2	3	20.59	2	2	9.56	1	1	136	15.326	8.60205
A0A2U8J9A9	Ig heavy chain variable region (Fragment) OS=Homo sapiens OX=9606 GN=IgH PE=2 SV=1 - [A0A2U8J9A9_HUMAN]	20.59	1	1	1	1				20.59	1	1	102	11.3263	7.97217
P48444	Coatomer subunit delta OS=Homo sapiens OX=9606 GN=ARCN1 PE=1 SV=1 - [COPD_HUMAN]	20.55	5	10	10	18	15.85	8	8	18.79	9	10	511	57.1741	6.21436
G3V3M6	DNA-(apurinic or apyrimidinic site) lyase (Fragment) OS=Homo sapiens OX=9606 GN=APEX1 PE=1 SV=1 - [G3V3M6_HUMAN]	20.53	10	4	4	5	4.18	1	1	20.53	4	4	263	29.1719	7.32764
P49207	60S ribosomal protein L34 OS=Homo sapiens OX=9606 GN=RPL34 PE=1 SV=3 - [RL34_HUMAN]	20.51	2	3	3	4	14.53	2	2	12.82	2	2	117	13.2845	11.4731
Q9Y3Z3	Deoxynucleoside triphosphate triphosphohydrolase SAMHD1 OS=Homo sapiens OX=9606 GN=SAMHD1 PE=1 SV=2 - [SAMH1_HUMAN]	20.45	14	5	11	17	15.5	9	9	15.18	8	8	626	72.1548	7.13721
D6RC52	Ribonucloprotein (Fragment) OS=Homo sapiens OX=9606 GN=NHP2 PE=1 SV=1 - [D6RC52_HUMAN]	20.45	5	2	2	2				20.45	2	2	132	15.0079	9.24658
Q5RI15	Cytochrome c oxidase assembly protein COX20, mitochondrial OS=Homo sapiens OX=9606 GN=COX20 PE=1 SV=2 - [COX20_HUMAN]	20.34	1	2	2	3	20.34	2	2	10.17	1	1	118	13.2828	8.76318
A8K4W2	cDNA FLJ78635, highly similar to Homo sapiens ATP synthase, H+ transporting, mitochondrial F0 complex, subunit b, isoform 1 (ATP5F1), transcript variant 1, mRNA OS=Homo sapiens OX=9606 PE=2 SV=1 - [A8K4W2_HUMAN]	20.31	4	4	4	6	4.69	1	1	20.31	4	5	256	28.8623	9.36377
Q9Y5M8	Signal recognition particle receptor subunit beta OS=Homo sapiens OX=9606 GN=SRPRB PE=1 SV=3 - [SRPRB_HUMAN]	20.3	2	4	4	5	15.13	3	3	12.18	2	2	271	29.6838	9.0415
B2RNR6	Zinc finger RNA binding protein OS=Homo sapiens OX=9606 GN=ZFR PE=2 SV=1 - [B2RNR6_HUMAN]	20.3	6	17	17	36	15.83	14	17	16.95	14	19	1074	116.941	9.0415
P52209	6-phosphogluconate dehydrogenase, decarboxylating OS=Homo sapiens OX=9606 GN=PGD PE=1 SV=3 - [6PGD_HUMAN]	20.29	9	8	8	12	14.29	5	6	13.87	6	6	483	53.106	7.2251
Q9Y3F4	Serine-threonine kinase receptor-associated protein OS=Homo sapiens OX=9606 GN=STRAP PE=1 SV=1 - [STRAP_HUMAN]	20.29	3	5	5	7	20.29	5	5	8.29	2	2	350	38.414	5.12256
P63167	Dynein light chain 1, cytoplasmic OS=Homo sapiens OX=9606 GN=DYNLL1 PE=1 SV=1 - [DYL1_HUMAN]	20.22	3	1	2	6	20.22	2	3	20.22	2	3	89	10.3591	7.40088
Q96FJ2	Dynein light chain 2, cytoplasmic OS=Homo sapiens OX=9606 GN=DYNLL2 PE=1 SV=1 - [DYL2_HUMAN]	20.22	1	1	2	6	20.22	2	3	20.22	2	3	89	10.3431	7.37158
P48047	ATP synthase subunit O, mitochondrial OS=Homo sapiens OX=9606 GN=ATP5PO PE=1 SV=1 - [ATPO_HUMAN]	20.19	6	4	4	6	20.19	4	4	9.86	2	2	213	23.2627	9.96436
Q9NUW4	BRIX OS=Homo sapiens OX=9606 GN=BXDC2 PE=2 SV=1 - [Q9NUW4_HUMAN]	20.16	4	3	3	4	14.73	2	2	14.73	2	2	129	15.2859	9.80322
B3KYB6	Phosphatidylinositol transfer protein beta isoform (Fragment) OS=Homo sapiens OX=9606 GN=PITPNB PE=1 SV=1 - [B3KYB6_HUMAN]	20	5	2	2	2	10	1	1	10	1	1	120	13.7727	5.2749
F8W8I6	Nucleolysin TIA-1 isoform p40 OS=Homo sapiens OX=9606 GN=TIA1 PE=1 SV=1 - [F8W8I6_HUMAN]	20	8	6	8	14	14.55	5	7	15.32	7	7	385	42.8075	7.73779
J3QKU3	Epithelial-splicing regulatory protein 2 (Fragment) OS=Homo sapiens OX=9606 GN=ESRP2 PE=1 SV=1 - [J3QKU3_HUMAN]	20	4	1	1	1	20	1	1				65	7.33079	9.64209
A0A087WWF8	Mucin-like protein 1 OS=Homo sapiens OX=9606 GN=MUCL1 PE=1 SV=1 - [A0A087WWF8_HUMAN]	20	3	2	2	2	20	2	2				80	8.20322	4.64014
F8WCB4	Trafficking protein particle complex subunit 12 (Fragment) OS=Homo sapiens OX=9606 GN=TRAPPC12 PE=4 SV=1 - [F8WCB4_HUMAN]	20	1	1	1	1				20	1	1	55	6.19524	9.99365
P09327	Villin-1 OS=Homo sapiens OX=9606 GN=VIL1 PE=1 SV=4 - [VILI_HUMAN]	19.95	5	14	15	26	16.81	13	13	17.78	13	13	827	92.6367	6.39209
Q15717	ELAV-like protein 1 OS=Homo sapiens OX=9606 GN=ELAVL1 PE=1 SV=2 - [ELAV1_HUMAN]	19.94	3	6	6	9	13.8	4	4	15.64	5	5	326	36.0692	9.17334
B7Z4B2	Aminopeptidase OS=Homo sapiens OX=9606 PE=2 SV=1 - [B7Z4B2_HUMAN]	19.88	17	15	15	27	15.03	11	11	16.85	13	16	825	92.807	5.40186
Q53FR4	Vacuolar protein sorting 35 variant (Fragment) OS=Homo sapiens OX=9606 PE=2 SV=1 - [Q53FR4_HUMAN]	19.85	6	15	15	24	13.19	10	10	18.09	13	14	796	91.6229	5.49072
H0YMD0	Annexin (Fragment) OS=Homo sapiens OX=9606 GN=ANXA2 PE=1 SV=1 - [H0YMD0_HUMAN]	19.82	27	5	5	8	15.86	4	4	16.3	4	4	227	25.326	5.97314
B4DW25	Serine hydroxymethyltransferase OS=Homo sapiens OX=9606 PE=2 SV=1 - [B4DW25_HUMAN]	19.77	23	8	8	14	13.95	6	6	18.14	7	8	430	47.8137	9.0708
Q8WVC2	40S ribosomal protein S21 OS=Homo sapiens OX=9606 GN=RPS21 PE=1 SV=1 - [Q8WVC2_HUMAN]	19.75	3	2	2	2	8.64	1	1	11.11	1	1	81	8.84446	8.49951
Q96HS1	Serine/threonine-protein phosphatase PGAM5, mitochondrial OS=Homo sapiens OX=9606 GN=PGAM5 PE=1 SV=2 - [PGAM5_HUMAN]	19.72	5	6	6	9	12.46	4	4	15.57	5	5	289	31.9846	8.67529
K7ELJ4	Seizure protein 6 homolog (Fragment) OS=Homo sapiens OX=9606 GN=SEZ6 PE=1 SV=8 - [K7ELJ4_HUMAN]	19.64	1	1	1	1				19.64	1	1	56	5.78989	4.90674
Q9BZE1	39S ribosomal protein L37, mitochondrial OS=Homo sapiens OX=9606 GN=MRPL37 PE=1 SV=2 - [RM37_HUMAN]	19.62	5	8	8	12	11.82	4	4	19.62	8	8	423	48.0871	8.5874
Q1RMG2	Adenosylhomocysteinase OS=Homo sapiens OX=9606 GN=AHCY PE=2 SV=1 - [Q1RMG2_HUMAN]	19.61	2	5	5	10	19.61	5	6	15.69	4	4	306	33.7892	6.60986
B2R9J4	cDNA, FLJ94423, highly similar to Homo sapiens mitochondrial ribosomal protein L23 (MRPL23), nuclear gene encoding mitochondrial protein, mRNA OS=Homo sapiens OX=9606 PE=2 SV=1 - [B2R9J4_HUMAN]	19.61	6	3	3	4	5.23	1	1	19.61	3	3	153	17.7861	9.68604
J3QR48	Importin subunit beta-1 (Fragment) OS=Homo sapiens OX=9606 GN=KPNB1 PE=1 SV=8 - [J3QR48_HUMAN]	19.59	3	3	3	3	11.49	2	2	8.11	1	1	148	16.3876	5.56689
C9JLU1	DNA-directed RNA polymerases I, II, and III subunit RPABC3 (Fragment) OS=Homo sapiens OX=9606 GN=POLR2H PE=1 SV=8 - [C9JLU1_HUMAN]	19.59	2	2	2	3	8.78	1	1	19.59	2	2	148	16.9143	4.67822
O43776	Asparagine--tRNA ligase, cytoplasmic OS=Homo sapiens OX=9606 GN=NARS1 PE=1 SV=1 - [SYNC_HUMAN]	19.53	9	10	10	17	15.51	8	8	18.07	9	9	548	62.9025	6.25244
P62879	Guanine nucleotide-binding protein G(I)/G(S)/G(T) subunit beta-2 OS=Homo sapiens OX=9606 GN=GNB2 PE=1 SV=3 - [GBB2_HUMAN]	19.41	14	4	7	11	17.35	6	6	10.88	4	5	340	37.3071	5.99854
B2R6K4	cDNA, FLJ92996, highly similar to Homo sapiens guanine nucleotide binding protein (G protein), beta polypeptide 1 (GNB1), mRNA OS=Homo sapiens OX=9606 PE=2 SV=1 - [B2R6K4_HUMAN]	19.41	18	4	7	11	13.53	5	5	14.41	5	6	340	37.277	6.17627
B2R960	cDNA, FLJ94230, highly similar to Homo sapiens thioredoxin-like 1 (TXNL1), mRNA OS=Homo sapiens OX=9606 PE=2 SV=1 - [B2R960_HUMAN]	19.38	8	3	3	4	19.38	3	3	7.61	1	1	289	32.2167	4.95752
B2R7M3	cDNA, FLJ93510, highly similar to Homo sapiens JTV1 gene (JTV1), mRNA OS=Homo sapiens OX=9606 PE=2 SV=1 - [B2R7M3_HUMAN]	19.38	3	5	5	6	15.31	4	4	6.88	2	2	320	35.4254	8.41162
P31930	Cytochrome b-c1 complex subunit 1, mitochondrial OS=Homo sapiens OX=9606 GN=UQCRC1 PE=1 SV=3 - [QCR1_HUMAN]	19.38	3	6	7	14	19.38	7	8	11.88	5	6	480	52.6124	6.3667
A8MXL6	Protein SEC13 homolog OS=Homo sapiens OX=9606 GN=SEC13 PE=1 SV=1 - [A8MXL6_HUMAN]	19.37	4	4	4	6	3.17	1	2	19.37	4	4	284	31.5753	5.8208
Q9NY12	H/ACA ribonucleoprotein complex subunit 1 OS=Homo sapiens OX=9606 GN=GAR1 PE=1 SV=1 - [GAR1_HUMAN]	19.35	1	3	4	6	19.35	4	4	7.37	2	2	217	22.3342	10.9165
P43490	Nicotinamide phosphoribosyltransferase OS=Homo sapiens OX=9606 GN=NAMPT PE=1 SV=1 - [NAMPT_HUMAN]	19.35	6	9	9	15	19.35	9	9	12.63	6	6	491	55.4866	7.15186
Q07955	Serine/arginine-rich splicing factor 1 OS=Homo sapiens OX=9606 GN=SRSF1 PE=1 SV=2 - [SRSF1_HUMAN]	19.35	7	4	5	9	16.53	4	4	19.35	5	5	248	27.7278	10.3599
B4DE78	cDNA FLJ52141, highly similar to 14-3-3 protein gamma OS=Homo sapiens OX=9606 PE=2 SV=1 - [B4DE78_HUMAN]	19.32	9	1	4	7	12.56	3	3	19.32	4	4	207	23.4876	4.81787
H0YM70	Proteasome activator complex subunit 2 OS=Homo sapiens OX=9606 GN=PSME2 PE=1 SV=1 - [H0YM70_HUMAN]	19.3	6	4	4	6	11.4	2	2	19.3	4	4	228	25.9946	5.92236
Q9Y285	Phenylalanine--tRNA ligase alpha subunit OS=Homo sapiens OX=9606 GN=FARSA PE=1 SV=3 - [SYFA_HUMAN]	19.29	6	9	9	17	14.76	7	8	19.29	9	9	508	57.5275	7.79639
D5KJA2	Dehydrogenase/reductase (SDR family) member 4 like 2A OS=Homo sapiens OX=9606 GN=DHRS4L2 PE=2 SV=1 - [D5KJA2_HUMAN]	19.29	5	3	3	4	13.57	2	2	12.86	2	2	140	15.172	7.95752
B4DJ66	Proteasome (Prosome, macropain) 26S subunit, non-ATPase, 13, isoform CRA_d OS=Homo sapiens OX=9606 GN=PSMD13 PE=2 SV=1 - [B4DJ66_HUMAN]	19.29	11	6	6	9	16.08	5	6	10.29	3	3	311	35.3244	6.01123
A5PLK7	RCC2 protein (Fragment) OS=Homo sapiens OX=9606 GN=RCC2 PE=2 SV=1 - [A5PLK7_HUMAN]	19.26	2	6	6	10	9.63	3	4	17.51	5	6	457	49.6471	8.68994
P08243	Asparagine synthetase [glutamine-hydrolyzing] OS=Homo sapiens OX=9606 GN=ASNS PE=1 SV=4 - [ASNS_HUMAN]	19.25	6	1	10	16	12.3	6	7	13.73	8	9	561	64.3286	6.85889
F8WJN3	Cleavage and polyadenylation-specificity factor subunit 6 OS=Homo sapiens OX=9606 GN=CPSF6 PE=1 SV=1 - [F8WJN3_HUMAN]	19.25	7	6	6	9	14.02	5	5	12.76	4	4	478	52.2378	6.43018
P08559	Pyruvate dehydrogenase E1 component subunit alpha, somatic form, mitochondrial OS=Homo sapiens OX=9606 GN=PDHA1 PE=1 SV=3 - [ODPA_HUMAN]	19.23	15	8	8	13	14.62	6	6	13.85	6	7	390	43.2676	8.06006
J3KSI4	Mannose-P-dolichol utilization defect 1 protein OS=Homo sapiens OX=9606 GN=MPDU1 PE=1 SV=1 - [J3KSI4_HUMAN]	19.23	23	1	1	2	19.23	1	1	19.23	1	1	52	5.78196	4.80518
E5RIF1	Ubiquitin-conjugating enzyme E2 variant 2 (Fragment) OS=Homo sapiens OX=9606 GN=UBE2V2 PE=4 SV=1 - [E5RIF1_HUMAN]	19.23	6	1	1	1	19.23	1	1				52	5.8779	4.50049
F8VP53	2-methoxy-6-polyprenyl-1,4-benzoquinol methylase, mitochondrial (Fragment) OS=Homo sapiens OX=9606 GN=COQ5 PE=1 SV=1 - [F8VP53_HUMAN]	19.23	4	2	2	2	10	1	1	9.23	1	1	130	14.9085	6.31592
P82673	28S ribosomal protein S35, mitochondrial OS=Homo sapiens OX=9606 GN=MRPS35 PE=1 SV=1 - [RT35_HUMAN]	19.2	2	6	6	12	16.72	5	6	15.17	5	6	323	36.8211	8.23584
P41227	N-alpha-acetyltransferase 10 OS=Homo sapiens OX=9606 GN=NAA10 PE=1 SV=1 - [NAA10_HUMAN]	19.15	7	4	4	6	14.89	3	3	15.74	3	3	235	26.4419	5.64307
Q9BYJ9	YTH domain-containing family protein 1 OS=Homo sapiens OX=9606 GN=YTHDF1 PE=1 SV=1 - [YTHD1_HUMAN]	19.14	4	5	10	15	15.92	8	9	10.55	5	6	559	60.8358	8.79248
P54136	Arginine--tRNA ligase, cytoplasmic OS=Homo sapiens OX=9606 GN=RARS PE=1 SV=2 - [SYRC_HUMAN]	19.09	4	13	13	20	12.27	8	9	15.91	11	11	660	75.3309	6.68311
H0YE82	N-acetyl-D-glucosamine kinase (Fragment) OS=Homo sapiens OX=9606 GN=NAGK PE=1 SV=2 - [H0YE82_HUMAN]	19.05	6	1	1	2	19.05	1	1	19.05	1	1	84	8.82562	5.36377
A0A0B4J1Z1	Serine/arginine-rich-splicing factor 7 OS=Homo sapiens OX=9606 GN=SRSF7 PE=1 SV=1 - [A0A0B4J1Z1_HUMAN]	18.98	5	1	2	2				18.98	2	2	137	15.7528	9.80322
E7EU96	Casein kinase II subunit alpha OS=Homo sapiens OX=9606 GN=CSNK2A1 PE=1 SV=1 - [E7EU96_HUMAN]	18.96	26	5	5	8	11.95	4	4	16.1	4	4	385	45.2819	7.94287
H0Y6Y8	39S ribosomal protein L43, mitochondrial (Fragment) OS=Homo sapiens OX=9606 GN=MRPL43 PE=1 SV=1 - [H0Y6Y8_HUMAN]	18.93	5	2	4	5	4.14	1	1	18.93	4	4	169	18.7556	8.51416
C9JDH9	Serine/threonine-protein kinase 25 (Fragment) OS=Homo sapiens OX=9606 GN=STK25 PE=1 SV=1 - [C9JDH9_HUMAN]	18.92	20	2	2	2	10.14	1	1	8.78	1	1	148	16.3556	6.17627
B3KNH5	cDNA FLJ14622 fis, clone NT2RP2000147, highly similar to Adaptor-related protein complex 1 mu-1 subunit OS=Homo sapiens OX=9606 PE=2 SV=1 - [B3KNH5_HUMAN]	18.91	19	6	6	7	11.11	3	3	12.53	4	4	423	48.53	7.29834
Q59GS3	Proteasome 26S ATPase subunit 5 variant (Fragment) OS=Homo sapiens OX=9606 PE=2 SV=1 - [Q59GS3_HUMAN]	18.84	13	5	6	9	13.04	4	4	13.04	4	5	345	38.7364	6.46826
A0A5C2G816	IGH + IGL c16_heavy_IGHV3-48_IGHD3-3_IGHJ4 (Fragment) OS=Homo sapiens OX=9606 PE=2 SV=1 - [A0A5C2G816_HUMAN]	18.8	1	1	1	1				18.8	1	1	117	12.7042	7.95752
A8K6Q4	cDNA FLJ76888, highly similar to Homo sapiens RNA binding motif protein 6 (RBM6), mRNA OS=Homo sapiens OX=9606 PE=2 SV=1 - [A8K6Q4_HUMAN]	18.79	10	18	20	29	13.09	13	15	12.11	13	14	1123	128.539	6.31592
P49750	YLP motif-containing protein 1 OS=Homo sapiens OX=9606 GN=YLPM1 PE=1 SV=4 - [YLPM1_HUMAN]	18.78	18	39	40	91	17.01	36	48	16.78	34	43	2146	241.495	6.55127
P46778	60S ribosomal protein L21 OS=Homo sapiens OX=9606 GN=RPL21 PE=1 SV=2 - [RL21_HUMAN]	18.75	4	4	4	9	18.75	3	4	18.75	4	5	160	18.5531	10.4917
C9JQV0	Uncharacterized protein C7orf50 (Fragment) OS=Homo sapiens OX=9606 GN=C7orf50 PE=1 SV=1 - [C9JQV0_HUMAN]	18.75	5	2	2	2				18.75	2	2	192	21.8697	9.64209
Q9Y277	Voltage-dependent anion-selective channel protein 3 OS=Homo sapiens OX=9606 GN=VDAC3 PE=1 SV=1 - [VDAC3_HUMAN]	18.73	6	3	4	8	14.84	3	3	18.73	4	5	283	30.6393	8.66064
Q53SA6	Uncharacterized protein DNCI2 (Fragment) OS=Homo sapiens OX=9606 GN=DNCI2 PE=4 SV=1 - [Q53SA6_HUMAN]	18.67	15	1	1	1	18.67	1	1				75	8.84374	8.92432
J3QKQ1	Protein Njmu-R1 OS=Homo sapiens OX=9606 GN=C17orf75 PE=1 SV=1 - [J3QKQ1_HUMAN]	18.67	3	1	1	1	18.67	1	1				75	8.24563	4.36084
Q6IPH7	RPL14 protein OS=Homo sapiens OX=9606 GN=RPL14 PE=1 SV=1 - [Q6IPH7_HUMAN]	18.64	7	3	3	9	18.64	3	5	13.64	2	4	220	23.7722	10.9312
P54886	Delta-1-pyrroline-5-carboxylate synthase OS=Homo sapiens OX=9606 GN=ALDH18A1 PE=1 SV=2 - [P5CS_HUMAN]	18.62	1	14	14	26	18.62	14	16	11.57	10	10	795	87.2475	7.12256
P51812	Ribosomal protein S6 kinase alpha-3 OS=Homo sapiens OX=9606 GN=RPS6KA3 PE=1 SV=1 - [KS6A3_HUMAN]	18.51	47	13	14	24	13.78	11	12	14.32	11	12	740	83.6829	6.88818
B4E2Z6	Eukaryotic translation initiation factor 3 subunit C OS=Homo sapiens OX=9606 GN=EIF3C PE=2 SV=1 - [B4E2Z6_HUMAN]	18.49	12	15	15	26	14.54	10	11	16.71	14	15	784	90.4801	5.70654
O60884	DnaJ homolog subfamily A member 2 OS=Homo sapiens OX=9606 GN=DNAJA2 PE=1 SV=1 - [DNJA2_HUMAN]	18.45	2	6	6	10	16.5	5	5	10.68	4	5	412	45.7166	6.48096
A0A0S2Z430	Phosphoenolpyruvate carboxykinase 2 isoform 1 (Fragment) OS=Homo sapiens OX=9606 GN=PCK2 PE=2 SV=1 - [A0A0S2Z430_HUMAN]	18.44	12	10	10	15	12.81	7	7	13.28	7	8	640	70.6846	7.62061
B4DGF8	cDNA FLJ57877, highly similar to Cleavage and polyadenylation specificity factor 7 OS=Homo sapiens OX=9606 PE=2 SV=1 - [B4DGF8_HUMAN]	18.4	15	7	7	8	14.72	5	5	6.49	3	3	462	51.0748	7.78174
A6NMS2	Ribose-phosphate pyrophosphokinase 2 (Fragment) OS=Homo sapiens OX=9606 GN=PRPS2 PE=1 SV=2 - [A6NMS2_HUMAN]	18.37	5	1	2	3	18.37	2	2	10.2	1	1	147	16.1202	6.99072
P39023	60S ribosomal protein L3 OS=Homo sapiens OX=9606 GN=RPL3 PE=1 SV=2 - [RL3_HUMAN]	18.36	15	8	8	14	13.65	6	6	18.36	8	8	403	46.0798	10.1841
P23141	Liver carboxylesterase 1 OS=Homo sapiens OX=9606 GN=CES1 PE=1 SV=2 - [EST1_HUMAN]	18.34	6	8	8	13	18.34	8	8	10.41	5	5	567	62.4812	6.59521
Q9H9B4	Sideroflexin-1 OS=Homo sapiens OX=9606 GN=SFXN1 PE=1 SV=4 - [SFXN1_HUMAN]	18.32	6	5	6	11	12.73	4	5	18.32	6	6	322	35.5963	9.0708
P28066	Proteasome subunit alpha type-5 OS=Homo sapiens OX=9606 GN=PSMA5 PE=1 SV=3 - [PSA5_HUMAN]	18.26	2	4	4	6	10.37	3	3	12.03	2	3	241	26.3942	4.79248
E9PN51	NADH dehydrogenase [ubiquinone] iron-sulfur protein 8, mitochondrial (Fragment) OS=Homo sapiens OX=9606 GN=NDUFS8 PE=1 SV=1 - [E9PN51_HUMAN]	18.18	8	2	2	3	10	1	1	18.18	2	2	110	12.3973	9.979
F5H7F6	Microsomal glutathione S-transferase 1 (Fragment) OS=Homo sapiens OX=9606 GN=MGST1 PE=1 SV=1 - [F5H7F6_HUMAN]	18.18	4	2	2	3				18.18	2	3	77	8.88048	8.79248
A0A087WXK2	Retrotransposon-derived protein PEG10 OS=Homo sapiens OX=9606 GN=PEG10 PE=1 SV=1 - [A0A087WXK2_HUMAN]	18.1	7	9	9	12	13.01	7	8	9.48	4	4	707	80.0509	6.39209
P32189	Glycerol kinase OS=Homo sapiens OX=9606 GN=GK PE=1 SV=3 - [GLPK_HUMAN]	18.07	12	9	9	14	9.12	4	5	18.07	9	9	559	61.2051	6.53662
P15924	Desmoplakin OS=Homo sapiens OX=9606 GN=DSP PE=1 SV=3 - [DESP_HUMAN]	18.04	7	52	52	85	13.31	37	37	15.81	47	48	2871	331.569	6.81494
Q9UQ80	Proliferation-associated protein 2G4 OS=Homo sapiens OX=9606 GN=PA2G4 PE=1 SV=3 - [PA2G4_HUMAN]	18.02	8	6	6	12	13.45	5	5	18.02	6	7	394	43.7592	6.55127
H7C3T4	Peroxiredoxin-4 (Fragment) OS=Homo sapiens OX=9606 GN=PRDX4 PE=1 SV=1 - [H7C3T4_HUMAN]	18.01	2	1	3	5	18.01	3	3	9.32	2	2	161	18.3133	6.18896
J3QSX6	Actin-binding LIM protein 1 OS=Homo sapiens OX=9606 GN=ABLIM1 PE=1 SV=2 - [J3QSX6_HUMAN]	17.96	13	6	6	9	9.48	3	3	17.96	6	6	401	46.0421	8.39697
I3L1P8	Mitochondrial 2-oxoglutarate/malate carrier protein (Fragment) OS=Homo sapiens OX=9606 GN=SLC25A11 PE=1 SV=1 - [I3L1P8_HUMAN]	17.91	2	4	4	7	14.86	3	3	17.91	4	4	296	32.1618	9.77393
H0Y7X5	Plexin-B2 (Fragment) OS=Homo sapiens OX=9606 GN=PLXNB2 PE=1 SV=1 - [H0Y7X5_HUMAN]	17.86	1	1	1	1	17.86	1	1				84	9.2506	6.78564
V9GZ40	DNA endonuclease RBBP8 (Fragment) OS=Homo sapiens OX=9606 GN=RBBP8 PE=1 SV=1 - [V9GZ40_HUMAN]	17.78	6	1	1	1	17.78	1	1				45	5.18266	6.49365
P28331	NADH-ubiquinone oxidoreductase 75 kDa subunit, mitochondrial OS=Homo sapiens OX=9606 GN=NDUFS1 PE=1 SV=3 - [NDUS1_HUMAN]	17.74	6	11	11	16	9.08	6	6	15.54	10	10	727	79.4165	6.22705
R4GN98	Protein S100 (Fragment) OS=Homo sapiens OX=9606 GN=S100A6 PE=1 SV=1 - [R4GN98_HUMAN]	17.65	3	2	2	2				17.65	2	2	85	9.67506	5.45264
A0A590UK93	SUMO-activating enzyme subunit 1 OS=Homo sapiens OX=9606 GN=SAE1 PE=1 SV=1 - [A0A590UK93_HUMAN]	17.62	13	3	3	4	8.1	1	1	17.62	3	3	210	23.2329	5.71924
P05161	Ubiquitin-like protein ISG15 OS=Homo sapiens OX=9606 GN=ISG15 PE=1 SV=5 - [ISG15_HUMAN]	17.58	3	3	3	5	17.58	3	3	13.33	2	2	165	17.8763	7.44482
Q4ZG72	RNA helicase (Fragment) OS=Homo sapiens OX=9606 GN=DDX18 PE=3 SV=1 - [Q4ZG72_HUMAN]	17.58	5	10	10	14	10.62	6	6	15.75	8	8	546	61.5561	9.02686
Q52LJ0	Protein FAM98B OS=Homo sapiens OX=9606 GN=FAM98B PE=1 SV=2 - [FA98B_HUMAN]	17.55	1	4	6	10	15.94	5	5	13.16	5	5	433	45.5187	8.68994
A0A286YF37	F-box only protein 2 (Fragment) OS=Homo sapiens OX=9606 GN=FBXO2 PE=1 SV=1 - [A0A286YF37_HUMAN]	17.54	2	3	3	6	17.54	3	4	11.57	2	2	268	30.3907	4.57666
Q59G96	Dynamin 2 isoform 4 variant (Fragment) OS=Homo sapiens OX=9606 PE=2 SV=1 - [Q59G96_HUMAN]	17.45	19	8	8	13	13.96	6	6	15.61	7	7	487	55.0762	8.646
Q53T09	Uncharacterized protein XRCC5 (Fragment) OS=Homo sapiens OX=9606 GN=XRCC5 PE=4 SV=1 - [Q53T09_HUMAN]	17.43	2	9	9	14	10.56	6	6	15.67	8	8	568	64.2029	5.99854
Q15456	Protein-serine/threonine kinase (Fragment) OS=Homo sapiens OX=9606 PE=2 SV=1 - [Q15456_HUMAN]	17.39	4	1	1	2	17.39	1	1	17.39	1	1	46	5.13653	5.09717
A0A0S2Z377	Annexin (Fragment) OS=Homo sapiens OX=9606 GN=ANXA6 PE=2 SV=1 - [A0A0S2Z377_HUMAN]	17.39	15	10	10	16	12.44	7	8	13.34	8	8	667	75.2292	5.66846
Q5JZ02	EKC/KEOPS complex subunit TP53RK OS=Homo sapiens OX=9606 GN=TP53RK PE=1 SV=1 - [Q5JZ02_HUMAN]	17.36	3	1	1	1				17.36	1	1	121	13.6504	11.2241
J3QLI9	Small nuclear ribonucleoprotein Sm D1 OS=Homo sapiens OX=9606 GN=SNRPD1 PE=1 SV=1 - [J3QLI9_HUMAN]	17.33	3	1	1	1				17.33	1	1	75	8.38771	11.8394
A0A024R5H8	RAB6A, member RAS oncogene family, isoform CRA_b OS=Homo sapiens OX=9606 GN=RAB6A PE=4 SV=1 - [A0A024R5H8_HUMAN]	17.31	49	2	3	6	10.58	2	3	12.02	2	3	208	23.5339	5.5415
F5GYQ2	Multifunctional methyltransferase subunit TRM112-like protein OS=Homo sapiens OX=9606 GN=TRMT112 PE=1 SV=1 - [F5GYQ2_HUMAN]	17.28	3	1	1	1	17.28	1	1				81	9.2496	4.41162
J3QLW7	60S ribosome subunit biogenesis protein NIP7 homolog OS=Homo sapiens OX=9606 GN=NIP7 PE=1 SV=1 - [J3QLW7_HUMAN]	17.27	3	2	2	3	8.18	1	1	17.27	2	2	110	12.4454	8.26514
B7Z7P8	Eukaryotic peptide chain release factor subunit 1 OS=Homo sapiens OX=9606 GN=ETF1 PE=1 SV=1 - [B7Z7P8_HUMAN]	17.26	5	7	7	13	11.82	5	6	14.89	6	7	423	47.4462	5.56689
Q14784	Myosin (Fragment) OS=Homo sapiens OX=9606 PE=2 SV=1 - [Q14784_HUMAN]	17.24	15	1	1	1				17.24	1	1	87	9.57988	6.53662
Q05DH1	Proteasome subunit alpha type (Fragment) OS=Homo sapiens OX=9606 GN=PSMA7 PE=2 SV=1 - [Q05DH1_HUMAN]	17.23	6	4	4	7	11.34	3	3	17.23	4	4	238	26.6971	8.86572
G3V1I3	Family with sequence similarity 9, member C, isoform CRA_a OS=Homo sapiens OX=9606 GN=FAM9C PE=1 SV=1 - [G3V1I3_HUMAN]	17.19	3	1	1	1	17.19	1	1				128	14.759	4.41162
F8WBV5	Thioredoxin domain-containing protein 9 OS=Homo sapiens OX=9606 GN=TXNDC9 PE=1 SV=1 - [F8WBV5_HUMAN]	17.19	6	1	1	1				17.19	1	1	64	7.5889	4.99561
Q5QPP3	UDP-glucose 4-epimerase (Fragment) OS=Homo sapiens OX=9606 GN=GALE PE=1 SV=1 - [Q5QPP3_HUMAN]	17.18	6	4	4	7	17.18	4	4	10.57	2	3	227	25.0146	8.06006
Q53GW1	Vesicle transport-related protein isoform a variant (Fragment) OS=Homo sapiens OX=9606 PE=2 SV=1 - [Q53GW1_HUMAN]	17.13	8	8	8	13	13.55	6	6	15.89	7	7	642	72.262	6.37939
P15531	Nucleoside diphosphate kinase A OS=Homo sapiens OX=9606 GN=NME1 PE=1 SV=1 - [NDKA_HUMAN]	17.11	8	2	2	4	9.21	1	1	17.11	2	3	152	17.1377	6.18896
H0YCY6	Triokinase/FMN cyclase (Fragment) OS=Homo sapiens OX=9606 GN=TKFC PE=1 SV=1 - [H0YCY6_HUMAN]	17.07	6	8	8	13	14.45	7	7	12.76	6	6	533	54.6268	7.72314
Q8NEW0	Zinc transporter 7 OS=Homo sapiens OX=9606 GN=SLC30A7 PE=2 SV=1 - [ZNT7_HUMAN]	17.02	2	6	6	11	17.02	6	6	14.63	5	5	376	41.5993	6.94678
B5MD47	Septin-2 (Fragment) OS=Homo sapiens OX=9606 GN=SEPTIN2 PE=1 SV=1 - [B5MD47_HUMAN]	17.02	11	1	1	1				17.02	1	1	94	10.3254	5.09717
B4DIG4	cDNA FLJ57115, highly similar to 39S ribosomal protein L19, mitochondrial OS=Homo sapiens OX=9606 PE=2 SV=1 - [B4DIG4_HUMAN]	17.01	6	3	3	4	3.61	1	1	17.01	3	3	194	22.7809	8.95361
P09234	U1 small nuclear ribonucleoprotein C OS=Homo sapiens OX=9606 GN=SNRPC PE=1 SV=1 - [RU1C_HUMAN]	16.98	4	2	2	3	11.32	1	1	16.98	2	2	159	17.3812	9.67139
A0A5C2FT75	IGL c19_light_IGKV3-15_IGKJ2 (Fragment) OS=Homo sapiens OX=9606 PE=2 SV=1 - [A0A5C2FT75_HUMAN]	16.98	2	1	1	1	16.98	1	1				106	11.4977	9.29053
A0A5C2G0S1	IGL c2732_light_IGKV1-12_IGKJ5 (Fragment) OS=Homo sapiens OX=9606 PE=2 SV=1 - [A0A5C2G0S1_HUMAN]	16.98	1	1	1	1	16.98	1	1				106	11.4096	8.51416
A0A0B4J273	T cell receptor alpha variable 34 OS=Homo sapiens OX=9606 GN=TRAV34 PE=3 SV=1 - [TVA34_HUMAN]	16.96	1	1	1	1				16.96	1	1	112	12.4574	6.771
P08754	Guanine nucleotide-binding protein G(i) subunit alpha OS=Homo sapiens OX=9606 GN=GNAI3 PE=1 SV=3 - [GNAI3_HUMAN]	16.95	22	3	5	9	9.6	3	3	16.95	5	6	354	40.5063	5.69385
I3L172	MAPK-regulated corepressor-interacting protein 2 OS=Homo sapiens OX=9606 GN=MCRIP2 PE=1 SV=1 - [I3L172_HUMAN]	16.92	2	1	1	2	16.92	1	1	16.92	1	1	65	7.02772	10.9458
P12956	X-ray repair cross-complementing protein 6 OS=Homo sapiens OX=9606 GN=XRCC6 PE=1 SV=2 - [XRCC6_HUMAN]	16.91	6	8	8	11	12.48	6	6	10.51	5	5	609	69.7991	6.63916
P24534	Elongation factor 1-beta OS=Homo sapiens OX=9606 GN=EEF1B2 PE=1 SV=3 - [EF1B_HUMAN]	16.89	5	3	4	8	16.89	4	4	16.89	4	4	225	24.7483	4.66553
Q5QP19	NFS1 nitrogen fixation 1 (S. cerevisiae), isoform CRA_b OS=Homo sapiens OX=9606 GN=NFS1 PE=2 SV=1 - [Q5QP19_HUMAN]	16.88	14	6	6	13	16.88	6	7	13.85	5	6	397	43.9894	7.10791
Q5JRI1	Serine/arginine-rich-splicing factor 10 OS=Homo sapiens OX=9606 GN=SRSF10 PE=1 SV=1 - [Q5JRI1_HUMAN]	16.86	5	3	3	6	12.79	2	3	10.47	2	3	172	20.9005	10.4771
A0A5C2FX45	IGL c1539_light_IGKV3-15_IGKJ1 (Fragment) OS=Homo sapiens OX=9606 PE=2 SV=1 - [A0A5C2FX45_HUMAN]	16.82	1	1	1	1	16.82	1	1				107	11.6808	6.55127
A0A5C2GB27	IGH + IGL c285_light_IGKV1-5_IGKJ2 (Fragment) OS=Homo sapiens OX=9606 PE=2 SV=1 - [A0A5C2GB27_HUMAN]	16.82	1	1	1	1	16.82	1	1				107	11.7107	5.0083
A0A5C2FYS4	IGL c1814_light_IGKV3-15_IGKJ2 (Fragment) OS=Homo sapiens OX=9606 PE=2 SV=1 - [A0A5C2FYS4_HUMAN]	16.82	1	1	1	1				16.82	1	1	107	11.4787	8.49951
A0A5C2G561	IGL c3566_light_IGKV4-1_IGKJ2 (Fragment) OS=Homo sapiens OX=9606 PE=2 SV=1 - [A0A5C2G561_HUMAN]	16.81	379	2	2	2	16.81	2	2				113	12.5991	6.56592
K7EK33	DAZ-associated protein 1 OS=Homo sapiens OX=9606 GN=DAZAP1 PE=1 SV=2 - [K7EK33_HUMAN]	16.75	6	5	5	12	12.81	4	6	16.75	5	6	406	43.228	8.55811
A8K651	cDNA FLJ75700, highly similar to Homo sapiens complement component 1, q subcomponent binding protein (C1QBP), nuclear gene encoding mitochondrial protein, mRNA OS=Homo sapiens OX=9606 PE=2 SV=1 - [A8K651_HUMAN]	16.67	4	4	4	8	16.67	4	4	16.67	4	4	282	31.3606	4.84326
Q9BTT5	Similar to NADH dehydrogenase (Ubiquinone) 1 alpha subcomplex, 9 (39kD) (Fragment) OS=Homo sapiens OX=9606 PE=2 SV=1 - [Q9BTT5_HUMAN]	16.57	7	5	5	6	6.21	2	2	12.72	4	4	338	38.4175	9.67139
A0A286YF22	D-3-phosphoglycerate dehydrogenase OS=Homo sapiens OX=9606 GN=PHGDH PE=1 SV=1 - [A0A286YF22_HUMAN]	16.54	21	7	7	11	12.74	5	5	12.93	6	6	526	55.903	6.7124
B4DFG6	cDNA FLJ54285, highly similar to 28S ribosomal protein S18b, mitochondrial OS=Homo sapiens OX=9606 PE=2 SV=1 - [B4DFG6_HUMAN]	16.53	4	2	2	4	16.53	2	2	16.53	2	2	121	14.0392	9.5835
B4E0N9	Glutamate dehydrogenase OS=Homo sapiens OX=9606 PE=2 SV=1 - [B4E0N9_HUMAN]	16.53	11	7	7	13	10.82	4	5	16.53	7	8	490	54.2245	7.57666
A0A087WVD7	Adenylate kinase isoenzyme 6 OS=Homo sapiens OX=9606 GN=AK6 PE=1 SV=1 - [A0A087WVD7_HUMAN]	16.51	4	2	2	2	8.26	1	1	8.26	1	1	109	12.5372	4.56396
Q8NBL6	cDNA PSEC0127 fis, clone PLACE1003724, highly similar to Mitochondrial 28S ribosomal protein S22 OS=Homo sapiens OX=9606 PE=2 SV=1 - [Q8NBL6_HUMAN]	16.51	8	3	4	5	5.05	1	1	16.51	4	4	218	25.1233	9.45166
Q9NP72	Ras-related protein Rab-18 OS=Homo sapiens OX=9606 GN=RAB18 PE=1 SV=1 - [RAB18_HUMAN]	16.5	7	3	3	4	12.62	2	2	11.17	2	2	206	22.9626	5.23682
P62269	40S ribosomal protein S18 OS=Homo sapiens OX=9606 GN=RPS18 PE=1 SV=3 - [RS18_HUMAN]	16.45	4	3	3	4	11.18	2	2	11.18	2	2	152	17.7079	10.9897
I3L397	Eukaryotic translation initiation factor 5A (Fragment) OS=Homo sapiens OX=9606 GN=EIF5A PE=1 SV=8 - [I3L397_HUMAN]	16.44	8	3	3	7	16.44	3	4	16.44	3	3	146	16.0089	4.99561
Q86XP3	ATP-dependent RNA helicase DDX42 OS=Homo sapiens OX=9606 GN=DDX42 PE=1 SV=1 - [DDX42_HUMAN]	16.42	10	12	12	18	10.55	7	7	12.58	10	11	938	102.912	7.02002
A0A383S2M3	MHC class I antigen OS=Homo sapiens OX=9606 GN=HLA-C PE=3 SV=1 - [A0A383S2M3_HUMAN]	16.39	5428	1	3	5	10.11	2	2	16.39	3	3	366	40.8061	6.30322
P46087	Probable 28S rRNA (cytosine(4447)-C(5))-methyltransferase OS=Homo sapiens OX=9606 GN=NOP2 PE=1 SV=2 - [NOP2_HUMAN]	16.38	7	11	11	15	10.47	7	8	10.1	7	7	812	89.2471	9.23193
B4DEW9	cDNA FLJ52478, highly similar to Eukaryotic translation initiation factor 3 subunit 5 OS=Homo sapiens OX=9606 PE=2 SV=1 - [B4DEW9_HUMAN]	16.35	5	3	3	4	12.02	2	2	12.5	2	2	208	23.1518	5.79541
P51570	Galactokinase OS=Homo sapiens OX=9606 GN=GALK1 PE=1 SV=1 - [GALK1_HUMAN]	16.33	11	6	6	12	16.33	6	6	12.24	5	6	392	42.2456	6.45557
P09382	Galectin-1 OS=Homo sapiens OX=9606 GN=LGALS1 PE=1 SV=2 - [LEG1_HUMAN]	16.3	1	2	2	5	16.3	2	2	16.3	2	3	135	14.7062	5.50342
H0YAS9	ER membrane protein complex subunit 2 (Fragment) OS=Homo sapiens OX=9606 GN=EMC2 PE=1 SV=1 - [H0YAS9_HUMAN]	16.3	4	2	2	4	16.3	2	2	16.3	2	2	135	16.0313	6.80029
Q5T093	Protein RER1 OS=Homo sapiens OX=9606 GN=RER1 PE=1 SV=1 - [Q5T093_HUMAN]	16.24	7	1	1	1	16.24	1	1				117	13.4308	10.4038
A0A384NL74	Epididymis secretory sperm binding protein OS=Homo sapiens OX=9606 PE=2 SV=1 - [A0A384NL74_HUMAN]	16.24	4	6	6	10	10.12	4	4	16.24	6	6	425	48.0339	10.1401
V9GYA1	Cytochrome P450 4F3 (Fragment) OS=Homo sapiens OX=9606 GN=CYP4F3 PE=4 SV=1 - [V9GYA1_HUMAN]	16.22	15	1	1	1	16.22	1	1				74	8.52562	8.83643
H0YGZ6	Matrix Gla protein (Fragment) OS=Homo sapiens OX=9606 GN=MGP PE=4 SV=1 - [H0YGZ6_HUMAN]	16.22	1	1	1	1				16.22	1	1	74	8.00976	4.58936
O43402	ER membrane protein complex subunit 8 OS=Homo sapiens OX=9606 GN=EMC8 PE=1 SV=1 - [EMC8_HUMAN]	16.19	2	3	3	4	9.05	2	2	11.43	2	2	210	23.7577	6.40479
Q9NUQ6	SPATS2-like protein OS=Homo sapiens OX=9606 GN=SPATS2L PE=1 SV=2 - [SPS2L_HUMAN]	16.13	14	8	8	17	11.11	5	7	16.13	8	10	558	61.6907	9.64209
D6RFI1	Drebrin (Fragment) OS=Homo sapiens OX=9606 GN=DBN1 PE=1 SV=1 - [D6RFI1_HUMAN]	16.13	3	1	1	1	16.13	1	1				124	13.4285	4.52588
P40939	Trifunctional enzyme subunit alpha, mitochondrial OS=Homo sapiens OX=9606 GN=HADHA PE=1 SV=2 - [ECHA_HUMAN]	16.12	8	11	11	17	12.45	9	10	11.66	7	7	763	82.9469	9.0415
C9JLJ5	E3 ubiquitin-protein ligase TRIP12 (Fragment) OS=Homo sapiens OX=9606 GN=TRIP12 PE=1 SV=1 - [C9JLJ5_HUMAN]	16.11	7	2	2	2				16.11	2	2	149	16.0741	10.8579
A0A5C2G7I4	IGH c572_heavy__IGHV3-21_IGHD5-18_IGHJ5 (Fragment) OS=Homo sapiens OX=9606 PE=2 SV=1 - [A0A5C2G7I4_HUMAN]	16.1	1	1	1	1	16.1	1	1				118	12.6673	5.40186
B4DGN8	cDNA FLJ53377, highly similar to Procollagen-lysine, 2-oxoglutarate 5-dioxygenase 1 OS=Homo sapiens OX=9606 PE=2 SV=1 - [B4DGN8_HUMAN]	16.09	6	9	9	16	10.14	6	7	13.91	8	9	690	79.3492	7.02002
B2R4I8	cDNA, FLJ92106, highly similar to Homo sapiens adaptor-related protein complex 3, sigma 1 subunit(AP3S1), mRNA OS=Homo sapiens OX=9606 PE=2 SV=1 - [B2R4I8_HUMAN]	16.06	3	3	3	4	7.77	1	1	16.06	3	3	193	21.6911	5.38916
H0YNX5	Signal peptidase complex catalytic subunit SEC11 (Fragment) OS=Homo sapiens OX=9606 GN=SEC11A PE=1 SV=1 - [H0YNX5_HUMAN]	16.04	6	2	2	3	7.55	1	1	16.04	2	2	106	11.9784	8.57275
C9JRU6	DCN1-like protein (Fragment) OS=Homo sapiens OX=9606 GN=DCUN1D1 PE=1 SV=1 - [C9JRU6_HUMAN]	16	6	1	1	2	16	1	1	16	1	1	75	8.77432	5.10986
Q9H7Q4	FLJ00013 protein (Fragment) OS=Homo sapiens OX=9606 GN=FLJ00013 PE=2 SV=1 - [Q9H7Q4_HUMAN]	16	5	1	1	1				16	1	1	75	8.54157	9.78857
Q9P0J0	NADH dehydrogenase [ubiquinone] 1 alpha subcomplex subunit 13 OS=Homo sapiens OX=9606 GN=NDUFA13 PE=1 SV=3 - [NDUAD_HUMAN]	15.97	6	2	2	4	15.97	2	2	6.94	1	2	144	16.6876	8.42627
A8K5W7	cDNA FLJ75180, highly similar to Homo sapiens mitochondrial isoleucine tRNA synthetase, mRNA OS=Homo sapiens OX=9606 PE=2 SV=1 - [A8K5W7_HUMAN]	15.96	2	12	12	20	13.62	10	12	8.94	7	8	940	105.873	6.41748
Q00534	Cyclin-dependent kinase 6 OS=Homo sapiens OX=9606 GN=CDK6 PE=1 SV=1 - [CDK6_HUMAN]	15.95	102	3	4	5	2.45	1	1	15.95	4	4	326	36.915	6.45557
A0A087WT27	Phosphoacetylglucosamine mutase OS=Homo sapiens OX=9606 GN=PGM3 PE=1 SV=2 - [A0A087WT27_HUMAN]	15.95	14	7	7	10	12.14	5	5	10.24	5	5	420	46.5843	6.0874
P19623	Spermidine synthase OS=Homo sapiens OX=9606 GN=SRM PE=1 SV=1 - [SPEE_HUMAN]	15.89	4	4	4	6	12.58	3	3	11.59	3	3	302	33.8027	5.49072
P53004	Biliverdin reductase A OS=Homo sapiens OX=9606 GN=BLVRA PE=1 SV=2 - [BIEA_HUMAN]	15.88	2	5	5	6	10.81	3	3	8.78	3	3	296	33.4073	6.44287
F8WBH7	Proteasome assembly chaperone 1 OS=Homo sapiens OX=9606 GN=PSMG1 PE=1 SV=1 - [F8WBH7_HUMAN]	15.87	3	1	1	1				15.87	1	1	63	7.17748	4.66553
Q9NX63	MICOS complex subunit MIC19 OS=Homo sapiens OX=9606 GN=CHCHD3 PE=1 SV=1 - [MIC19_HUMAN]	15.86	5	3	3	3	6.61	1	1	9.25	2	2	227	26.1362	8.27979
B4DV79	Eukaryotic translation initiation factor 3 subunit B OS=Homo sapiens OX=9606 GN=EIF3B PE=2 SV=1 - [B4DV79_HUMAN]	15.85	9	11	11	20	10.7	8	10	12.74	9	10	738	85.0814	5.26221
P20339	Ras-related protein Rab-5A OS=Homo sapiens OX=9606 GN=RAB5A PE=1 SV=2 - [RAB5A_HUMAN]	15.81	11	1	3	6	15.81	3	3	15.81	3	3	215	23.6438	8.14795
B4DE01	F-actin-capping protein subunit alpha OS=Homo sapiens OX=9606 PE=2 SV=1 - [B4DE01_HUMAN]	15.79	3	1	2	2	8.13	1	1	7.66	1	1	209	24.1521	7.35693
E7ESU7	C-terminal-binding protein 1 (Fragment) OS=Homo sapiens OX=9606 GN=CTBP1 PE=1 SV=1 - [E7ESU7_HUMAN]	15.79	11	2	2	3	15.79	2	2	11.11	1	1	171	18.6118	6.37939
A0A024R1T5	2',3'-cyclic-nucleotide 3'-phosphodiesterase OS=Homo sapiens OX=9606 GN=CNP PE=3 SV=1 - [A0A024R1T5_HUMAN]	15.71	19	6	7	10	8.48	4	5	12.22	5	5	401	45.0703	8.52881
A0A024QZJ5	Apobec-1 complementation factor, isoform CRA_b OS=Homo sapiens OX=9606 GN=ACF PE=4 SV=1 - [A0A024QZJ5_HUMAN]	15.7	8	7	8	9	11.77	6	6	5.97	3	3	586	64.2158	8.5874
K7EJC1	26S proteasome non-ATPase regulatory subunit 8 OS=Homo sapiens OX=9606 GN=PSMD8 PE=1 SV=1 - [K7EJC1_HUMAN]	15.7	7	3	3	6	15.7	3	3	15.7	3	3	172	19.7682	6.93213
A0A5C2GE53	IGH + IGL c327_heavy_IGHV3-21_IGHD6-6_IGHJ2 (Fragment) OS=Homo sapiens OX=9606 PE=2 SV=1 - [A0A5C2GE53_HUMAN]	15.7	1	1	1	1				15.7	1	1	121	13.4345	9.0708
Q6UN15	Pre-mRNA 3'-end-processing factor FIP1 OS=Homo sapiens OX=9606 GN=FIP1L1 PE=1 SV=1 - [FIP1_HUMAN]	15.66	4	7	7	12	15.66	7	7	11.11	5	5	594	66.4865	5.59229
D6RBF6	3-hydroxybutyrate dehydrogenase type 2 OS=Homo sapiens OX=9606 GN=BDH2 PE=1 SV=1 - [D6RBF6_HUMAN]	15.63	8	1	1	1	15.63	1	1				64	6.86167	8.1626
A8K4W7	Succinate--CoA ligase [ADP/GDP-forming] subunit alpha, mitochondrial OS=Homo sapiens OX=9606 GN=SUCLG1 PE=2 SV=1 - [A8K4W7_HUMAN]	15.62	7	4	4	5	8.41	2	2	12.01	3	3	333	35.0262	8.79248
A0A024R599	Solute carrier family 3 (Activators of dibasic and neutral amino acid transport), member 2, isoform CRA_e OS=Homo sapiens OX=9606 GN=SLC3A2 PE=4 SV=1 - [A0A024R599_HUMAN]	15.58	11	6	6	9	11.06	4	4	12.81	5	5	398	43.4916	5.49072
P00352	Retinal dehydrogenase 1 OS=Homo sapiens OX=9606 GN=ALDH1A1 PE=1 SV=2 - [AL1A1_HUMAN]	15.57	11	5	8	13	13.37	7	7	11.38	6	6	501	54.827	6.72705
K7EKE5	Tubulin gamma-1 chain OS=Homo sapiens OX=9606 GN=TUBG1 PE=4 SV=1 - [K7EKE5_HUMAN]	15.56	5	2	2	2	8.89	1	1	6.67	1	1	135	15.1633	4.51318
B4DQC9	cDNA FLJ52017, moderately similar to Protein FAM61B OS=Homo sapiens OX=9606 PE=2 SV=1 - [B4DQC9_HUMAN]	15.49	4	1	1	2	15.49	1	1	15.49	1	1	142	14.4654	9.46631
P36578	60S ribosomal protein L4 OS=Homo sapiens OX=9606 GN=RPL4 PE=1 SV=5 - [RL4_HUMAN]	15.46	10	5	5	8	12.65	4	4	10.3	4	4	427	47.6674	11.063
P61927	60S ribosomal protein L37 OS=Homo sapiens OX=9606 GN=RPL37 PE=1 SV=2 - [RL37_HUMAN]	15.46	4	2	2	3	15.46	2	2	7.22	1	1	97	11.0709	11.7368
C9J0J7	Profilin OS=Homo sapiens OX=9606 GN=PFN2 PE=1 SV=1 - [C9J0J7_HUMAN]	15.38	8	1	1	2	15.38	1	1	15.38	1	1	91	9.83408	9.17334
C9J2R5	Lipoma-preferred partner (Fragment) OS=Homo sapiens OX=9606 GN=LPP PE=1 SV=8 - [C9J2R5_HUMAN]	15.38	1	1	1	1	15.38	1	1				52	5.57186	9.99365
O75396	Vesicle-trafficking protein SEC22b OS=Homo sapiens OX=9606 GN=SEC22B PE=1 SV=4 - [SC22B_HUMAN]	15.35	3	3	3	6	15.35	3	3	15.35	3	3	215	24.5775	6.91748
C9JDR0	Sterol-4-alpha-carboxylate 3-dehydrogenase, decarboxylating (Fragment) OS=Homo sapiens OX=9606 GN=NSDHL PE=1 SV=1 - [C9JDR0_HUMAN]	15.35	2	4	4	7	10.24	3	3	15.35	4	4	254	28.1284	6.53662
Q9UBX3	Mitochondrial dicarboxylate carrier OS=Homo sapiens OX=9606 GN=SLC25A10 PE=1 SV=2 - [DIC_HUMAN]	15.33	7	4	4	9	11.5	3	4	15.33	4	5	287	31.2623	9.53955
S6B2A6	IgG H chain OS=Homo sapiens OX=9606 PE=2 SV=1 - [S6B2A6_HUMAN]	15.33	4	2	2	2	3.33	1	1	12	1	1	300	32.1469	7.25439
A0A140VJJ6	Testicular tissue protein Li 70 OS=Homo sapiens OX=9606 PE=2 SV=1 - [A0A140VJJ6_HUMAN]	15.33	8	6	6	13	13.27	5	7	15.33	5	6	437	49.465	6.0874
Q8NE71	ATP-binding cassette sub-family F member 1 OS=Homo sapiens OX=9606 GN=ABCF1 PE=1 SV=2 - [ABCF1_HUMAN]	15.27	8	10	10	19	11.72	8	9	13.73	9	10	845	95.8665	6.80029
A0A087X0Q1	YTH domain-containing family protein 3 OS=Homo sapiens OX=9606 GN=YTHDF3 PE=1 SV=1 - [A0A087X0Q1_HUMAN]	15.27	11	2	8	14	13.72	7	8	10.29	5	6	583	63.6357	9.0415
A0A590UJC0	Calmodulin-2 (Fragment) OS=Homo sapiens OX=9606 GN=CALM2 PE=3 SV=1 - [A0A590UJC0_HUMAN]	15.25	11	1	1	2	15.25	1	1	15.25	1	1	59	6.81017	4.36084
P28838	Cytosol aminopeptidase OS=Homo sapiens OX=9606 GN=LAP3 PE=1 SV=3 - [AMPL_HUMAN]	15.22	5	7	7	12	13.1	6	6	13.87	6	6	519	56.1308	7.92822
K7EMV3	Histone H3 OS=Homo sapiens OX=9606 GN=H3-3B PE=1 SV=1 - [K7EMV3_HUMAN]	15.22	16	1	2	6	15.22	2	3	15.22	2	3	92	10.3278	11.8247
P06730	Eukaryotic translation initiation factor 4E OS=Homo sapiens OX=9606 GN=EIF4E PE=1 SV=2 - [IF4E_HUMAN]	15.21	4	3	3	6	15.21	3	3	10.14	2	3	217	25.0815	6.15088
P62851	40S ribosomal protein S25 OS=Homo sapiens OX=9606 GN=RPS25 PE=1 SV=1 - [RS25_HUMAN]	15.2	1	2	2	3	7.2	1	1	15.2	2	2	125	13.7337	10.1108
A0A5C2GEG6	IGH + IGL c447_heavy_IGHV3-15_IGHD3-3_IGHJ3 (Fragment) OS=Homo sapiens OX=9606 PE=2 SV=1 - [A0A5C2GEG6_HUMAN]	15.2	1	1	1	1	15.2	1	1				125	13.8447	7.29834
P60981	Destrin OS=Homo sapiens OX=9606 GN=DSTN PE=1 SV=3 - [DEST_HUMAN]	15.15	3	2	2	4	15.15	2	2	15.15	2	2	165	18.4935	7.85498
A0A0A0MR28	High density lipoprotein binding protein (Vigilin), isoform CRA_a OS=Homo sapiens OX=9606 GN=HDLBP PE=1 SV=1 - [A0A0A0MR28_HUMAN]	15.14	29	19	19	29	14.98	18	18	8.2	11	11	1268	141.352	6.87354
P62318	Small nuclear ribonucleoprotein Sm D3 OS=Homo sapiens OX=9606 GN=SNRPD3 PE=1 SV=1 - [SMD3_HUMAN]	15.08	1	2	2	3	7.94	1	1	15.08	2	2	126	13.9073	10.3159
Q0KKI6	Immunoblobulin light chain (Fragment) OS=Homo sapiens OX=9606 PE=1 SV=1 - [Q0KKI6_HUMAN]	15.07	216	1	2	7	15.07	2	3	5.94	1	4	219	24.015	8.06006
Q0VGA5	SARS protein OS=Homo sapiens OX=9606 GN=SARS PE=2 SV=1 - [Q0VGA5_HUMAN]	15.07	4	7	7	9	8.61	4	4	10.76	5	5	511	58.3698	6.43018
A0A087X2D5	39S ribosomal protein L45, mitochondrial OS=Homo sapiens OX=9606 GN=MRPL45 PE=1 SV=1 - [A0A087X2D5_HUMAN]	15.03	6	5	5	8	8.82	3	3	15.03	5	5	306	35.2681	9.02686
Q8IWR8	Ribosomal protein L19 (Fragment) OS=Homo sapiens OX=9606 PE=2 SV=1 - [Q8IWR8_HUMAN]	15.03	5	2	2	3	5.2	1	1	15.03	2	2	173	20.8068	11.4438
Q9NX14	NADH dehydrogenase [ubiquinone] 1 beta subcomplex subunit 11, mitochondrial OS=Homo sapiens OX=9606 GN=NDUFB11 PE=1 SV=1 - [NDUBB_HUMAN]	15.03	2	1	1	2	15.03	1	1	15.03	1	1	153	17.3057	5.22412
A2VCR0	MAPRE1 protein (Fragment) OS=Homo sapiens OX=9606 GN=MAPRE1 PE=2 SV=1 - [A2VCR0_HUMAN]	15.03	6	3	3	5	9.25	2	2	10.98	2	3	173	19.396	9.26123
A0A0S2Z423	Nucleotide diphosphatase (Fragment) OS=Homo sapiens OX=9606 GN=ITPA PE=2 SV=1 - [A0A0S2Z423_HUMAN]	15.03	2	2	2	3	15.03	2	2	5.88	1	1	153	16.8225	7.18115
C9JBL1	Signal peptidase complex subunit 1 OS=Homo sapiens OX=9606 GN=SPCS1 PE=1 SV=1 - [C9JBL1_HUMAN]	15	3	1	1	1				15	1	1	80	9.26888	9.64209
O76003	Glutaredoxin-3 OS=Homo sapiens OX=9606 GN=GLRX3 PE=1 SV=2 - [GLRX3_HUMAN]	14.93	1	3	3	4	11.64	2	2	7.16	2	2	335	37.4082	5.38916
A0A2R8YD50	Peroxisomal multifunctional enzyme type 2 OS=Homo sapiens OX=9606 GN=HSD17B4 PE=1 SV=1 - [A0A2R8YD50_HUMAN]	14.91	19	9	9	18	11.95	7	9	14.91	9	9	711	76.7897	8.51416
B4DP65	EMG1 nucleolar protein homolog (S. cerevisiae), isoform CRA_a OS=Homo sapiens OX=9606 GN=EMG1 PE=2 SV=1 - [B4DP65_HUMAN]	14.89	8	2	2	4	14.89	2	2	14.89	2	2	141	15.6413	9.80322
B3KUJ0	cDNA FLJ39996 fis, clone STOMA2002166, highly similar to Splicing factor 3B subunit 4 OS=Homo sapiens OX=9606 PE=2 SV=1 - [B3KUJ0_HUMAN]	14.86	4	4	4	5	11.56	3	3	5.19	2	2	424	44.4552	8.23584
Q8WUA2	Peptidyl-prolyl cis-trans isomerase-like 4 OS=Homo sapiens OX=9606 GN=PPIL4 PE=1 SV=1 - [PPIL4_HUMAN]	14.84	7	7	7	9	9.15	4	4	10.77	5	5	492	57.1895	5.92236
A8K3Y8	cDNA FLJ76141 OS=Homo sapiens OX=9606 PE=2 SV=1 - [A8K3Y8_HUMAN]	14.81	4	4	4	8	14.81	4	5	9.09	3	3	297	33.7305	7.31299
J3QL26	Serine/threonine-protein phosphatase 4 regulatory subunit 1 (Fragment) OS=Homo sapiens OX=9606 GN=PPP4R1 PE=1 SV=1 - [J3QL26_HUMAN]	14.81	9	2	2	2	7.41	1	1	7.41	1	1	135	15.4671	5.03369
A0A384N647	Adenylate kinase 4, mitochondrial OS=Homo sapiens OX=9606 GN=AK4 PE=2 SV=1 - [A0A384N647_HUMAN]	14.8	3	3	3	5	4.93	1	1	14.8	3	4	223	25.2362	8.55811
A6PVH9	Copine-1 OS=Homo sapiens OX=9606 GN=CPNE1 PE=1 SV=1 - [A6PVH9_HUMAN]	14.76	20	7	7	12	13.31	6	6	10.6	6	6	481	53.0135	5.8208
P62906	60S ribosomal protein L10a OS=Homo sapiens OX=9606 GN=RPL10A PE=1 SV=2 - [RL10A_HUMAN]	14.75	3	3	3	4	3.69	1	1	14.75	3	3	217	24.8155	9.93506
B0QYK0	RNA-binding protein EWS OS=Homo sapiens OX=9606 GN=EWSR1 PE=1 SV=1 - [B0QYK0_HUMAN]	14.72	11	7	7	27	14.72	7	14	14.72	7	13	618	64.8891	9.37842
Q9BUN6	MRPS30 protein (Fragment) OS=Homo sapiens OX=9606 GN=MRPS30 PE=2 SV=2 - [Q9BUN6_HUMAN]	14.71	4	5	5	6	5.98	2	2	11.49	4	4	435	49.9726	8.01611
Q13177	Serine/threonine-protein kinase PAK 2 OS=Homo sapiens OX=9606 GN=PAK2 PE=1 SV=3 - [PAK2_HUMAN]	14.69	13	6	6	10	12.21	5	5	11.64	5	5	524	58.0059	5.96045
A0A024R326	60S ribosomal protein L29 OS=Homo sapiens OX=9606 GN=RPL29 PE=1 SV=1 - [A0A024R326_HUMAN]	14.65	4	2	2	6	14.65	2	3	14.65	2	3	157	17.5419	11.6636
Q9Y678	Coatomer subunit gamma-1 OS=Homo sapiens OX=9606 GN=COPG1 PE=1 SV=1 - [COPG1_HUMAN]	14.65	8	11	11	21	13.84	10	12	10.64	8	9	874	97.6555	5.46533
A0A2R8YGH5	AP complex subunit sigma OS=Homo sapiens OX=9606 GN=AP1S1 PE=1 SV=1 - [A0A2R8YGH5_HUMAN]	14.65	19	2	2	2				14.65	2	2	157	18.5896	5.73193
Q59E88	DnaJ (Hsp40) homolog, subfamily A, member 3 variant (Fragment) OS=Homo sapiens OX=9606 PE=2 SV=1 - [Q59E88_HUMAN]	14.64	4	5	5	8	12.13	4	4	11.3	4	4	478	52.2534	9.26123
B4DEX8	S-adenosylmethionine synthase OS=Homo sapiens OX=9606 GN=MAT2A PE=2 SV=1 - [B4DEX8_HUMAN]	14.64	5	5	5	6	10.5	4	4	8.29	2	2	362	39.6853	6.03662
Q2Q1W2	E3 ubiquitin-protein ligase TRIM71 OS=Homo sapiens OX=9606 GN=TRIM71 PE=1 SV=1 - [LIN41_HUMAN]	14.63	1	10	10	17	11.75	8	9	10.6	8	8	868	93.326	7.60596
B3KMB7	Pyrroline-5-carboxylate reductase family, member 2, isoform CRA_a OS=Homo sapiens OX=9606 GN=PYCR2 PE=2 SV=1 - [B3KMB7_HUMAN]	14.62	9	2	3	4	13.68	2	2	8.49	2	2	212	22.2735	6.18896
Q9BYD1	39S ribosomal protein L13, mitochondrial OS=Homo sapiens OX=9606 GN=MRPL13 PE=1 SV=1 - [RM13_HUMAN]	14.61	3	3	3	3	14.61	3	3				178	20.6787	9.15869
P11498	Pyruvate carboxylase, mitochondrial OS=Homo sapiens OX=9606 GN=PC PE=1 SV=2 - [PYC_HUMAN]	14.6	6	14	14	23	9.76	10	11	12.99	12	12	1178	129.551	6.84424
A0A384P5L2	Epididymis secretory sperm binding protein OS=Homo sapiens OX=9606 PE=2 SV=1 - [A0A384P5L2_HUMAN]	14.59	4	4	4	5	12.16	3	3	7.6	2	2	329	35.1745	8.44092
A0A384NQ35	Epididymis secretory sperm binding protein (Fragment) OS=Homo sapiens OX=9606 PE=2 SV=1 - [A0A384NQ35_HUMAN]	14.57	6	3	3	4	14.57	3	3	4.05	1	1	247	28.5029	6.02393
D3DN77	HCG2022736, isoform CRA_a OS=Homo sapiens OX=9606 GN=hCG_2022736 PE=4 SV=1 - [D3DN77_HUMAN]	14.55	13	4	4	7	10.82	3	3	14.55	4	4	268	30.749	5.75732
L0R8D2	Alternative protein RCOR1 OS=Homo sapiens OX=9606 GN=RCOR1 PE=4 SV=1 - [L0R8D2_HUMAN]	14.49	1	1	1	1	14.49	1	1				69	7.68676	8.52881
A0A3B3ITX7	Acylglycerol kinase, mitochondrial OS=Homo sapiens OX=9606 GN=AGK PE=1 SV=1 - [A0A3B3ITX7_HUMAN]	14.49	13	3	3	3	8.41	2	2	6.07	1	1	214	23.4084	8.88037
L0R6G9	Alternative protein FUNDC2 OS=Homo sapiens OX=9606 GN=FUNDC2 PE=4 SV=1 - [L0R6G9_HUMAN]	14.49	1	1	1	1				14.49	1	1	69	7.96299	6.49365
Q16762	Thiosulfate sulfurtransferase OS=Homo sapiens OX=9606 GN=TST PE=1 SV=4 - [THTR_HUMAN]	14.48	4	3	3	3	4.04	1	1	10.44	2	2	297	33.4078	7.25439
P49756	RNA-binding protein 25 OS=Homo sapiens OX=9606 GN=RBM25 PE=1 SV=3 - [RBM25_HUMAN]	14.47	3	10	10	14	8.42	6	7	10.2	7	7	843	100.124	6.31592
Q96LU5	Mitochondrial inner membrane protease subunit 1 OS=Homo sapiens OX=9606 GN=IMMP1L PE=2 SV=1 - [IMP1L_HUMAN]	14.46	1	1	1	1	14.46	1	1				166	18.4922	8.08936
A0A087WUD3	Oligosaccharyltransferase complex subunit OS=Homo sapiens OX=9606 GN=OSTC PE=1 SV=1 - [A0A087WUD3_HUMAN]	14.46	2	1	1	2	14.46	1	1	14.46	1	1	83	9.36286	7.43018
A0A1W2PS52	Cystatin-B OS=Homo sapiens OX=9606 GN=CSTB PE=1 SV=1 - [A0A1W2PS52_HUMAN]	14.46	2	1	1	1				14.46	1	1	83	9.01258	9.29053
J3KS14	SAP30-binding protein (Fragment) OS=Homo sapiens OX=9606 GN=SAP30BP PE=1 SV=1 - [J3KS14_HUMAN]	14.42	8	1	1	2	14.42	1	1	14.42	1	1	104	11.6972	4.24658
J3KTG4	tRNA pseudouridine synthase (Fragment) OS=Homo sapiens OX=9606 GN=PUSL1 PE=1 SV=8 - [J3KTG4_HUMAN]	14.4	2	1	1	1				14.4	1	1	125	13.6572	10.2573
P05023	Sodium/potassium-transporting ATPase subunit alpha-1 OS=Homo sapiens OX=9606 GN=ATP1A1 PE=1 SV=1 - [AT1A1_HUMAN]	14.37	36	15	15	23	11.14	10	10	12.81	12	13	1023	112.824	5.49072
Q584P1	Uncharacterized protein PCYOX1 (Fragment) OS=Homo sapiens OX=9606 GN=PCYOX1 PE=4 SV=1 - [Q584P1_HUMAN]	14.32	8	5	5	11	11.56	4	5	14.32	5	6	398	45.1098	5.94775
B3KUR4	cDNA FLJ40462 fis, clone TESTI2042062, highly similar to Transcription initiation factor TFIID subunit 6 OS=Homo sapiens OX=9606 PE=2 SV=1 - [B3KUR4_HUMAN]	14.31	12	7	7	10	4.66	3	3	14.31	7	7	601	64.1776	9.12939
P56537	Eukaryotic translation initiation factor 6 OS=Homo sapiens OX=9606 GN=EIF6 PE=1 SV=1 - [IF6_HUMAN]	14.29	6	3	3	4	4.08	1	1	14.29	3	3	245	26.5822	4.67822
D6RGW1	Macrophage colony-stimulating factor 1 receptor (Fragment) OS=Homo sapiens OX=9606 GN=CSF1R PE=1 SV=1 - [D6RGW1_HUMAN]	14.29	7	1	1	1				14.29	1	1	49	5.76794	10.6235
A0A0U1RQF0	Fatty acid synthase OS=Homo sapiens OX=9606 GN=FASN PE=1 SV=1 - [A0A0U1RQF0_HUMAN]	14.19	3	31	31	46	11.32	24	26	8.49	20	20	2509	273.026	6.46826
Q7Z612	Acidic ribosomal phosphoprotein P1 OS=Homo sapiens OX=9606 PE=2 SV=1 - [Q7Z612_HUMAN]	14.16	4	1	1	1				14.16	1	1	113	11.3917	4.36084
P63172	Dynein light chain Tctex-type 1 OS=Homo sapiens OX=9606 GN=DYNLT1 PE=1 SV=1 - [DYLT1_HUMAN]	14.16	1	1	1	1				14.16	1	1	113	12.444	5.08447
A0A0A1HAW1	H.sapiens ras-related Hrab2 protein OS=Homo sapiens OX=9606 PE=2 SV=1 - [A0A0A1HAW1_HUMAN]	14.15	5	3	3	4	4.25	1	1	14.15	3	3	212	23.6318	6.53662
Q7Z4R8	UPF0669 protein C6orf120 OS=Homo sapiens OX=9606 GN=C6orf120 PE=1 SV=1 - [CF120_HUMAN]	14.14	2	1	1	2	14.14	1	1	14.14	1	1	191	20.7594	4.84326
H3BQN4	Fructose-bisphosphate aldolase OS=Homo sapiens OX=9606 GN=ALDOA PE=1 SV=1 - [H3BQN4_HUMAN]	14.13	23	6	6	6	6.09	3	3	8.03	3	3	361	39.3154	8.39697
C9JVB6	tRNA methyltransferase 10 homolog C (Fragment) OS=Homo sapiens OX=9606 GN=TRMT10C PE=1 SV=1 - [C9JVB6_HUMAN]	14.1	2	4	4	5	8.01	2	2	11.54	3	3	312	36.805	9.15869
Q8TAS0	ATP synthase subunit gamma (Fragment) OS=Homo sapiens OX=9606 PE=2 SV=1 - [Q8TAS0_HUMAN]	14.09	4	4	4	9	14.09	4	5	10.65	3	4	291	32.2269	9.11475
P16152	Carbonyl reductase [NADPH] 1 OS=Homo sapiens OX=9606 GN=CBR1 PE=1 SV=3 - [CBR1_HUMAN]	14.08	5	3	3	4	10.83	2	2	8.3	2	2	277	30.3559	8.32373
P04899	Guanine nucleotide-binding protein G(i) subunit alpha-2 OS=Homo sapiens OX=9606 GN=GNAI2 PE=1 SV=3 - [GNAI2_HUMAN]	14.08	27	2	4	7	10.42	3	3	9.86	3	4	355	40.4251	5.5415
A0A087X020	Ribosome maturation protein SBDS OS=Homo sapiens OX=9606 GN=SBDS PE=1 SV=1 - [A0A087X020_HUMAN]	14	4	4	4	6	7.6	2	2	14	4	4	250	28.8463	8.74854
R4GMQ7	Exosome complex component CSL4 (Fragment) OS=Homo sapiens OX=9606 GN=EXOSC1 PE=1 SV=1 - [R4GMQ7_HUMAN]	13.99	1	1	1	1	13.99	1	1				143	15.805	8.80713
Q86YZ3	Hornerin OS=Homo sapiens OX=9606 GN=HRNR PE=1 SV=2 - [HORN_HUMAN]	13.96	1	12	12	28	13.96	12	17	8.53	8	11	2850	282.228	10.0376
H0Y580	Translation initiation factor eIF-2B subunit gamma (Fragment) OS=Homo sapiens OX=9606 GN=EIF2B3 PE=1 SV=1 - [H0Y580_HUMAN]	13.96	3	2	2	3	13.96	2	2	9.46	1	1	222	24.9368	8.104
E9PE17	28S ribosomal protein S17, mitochondrial (Fragment) OS=Homo sapiens OX=9606 GN=MRPS17 PE=1 SV=1 - [E9PE17_HUMAN]	13.95	4	2	2	3	6.98	1	1	13.95	2	2	129	14.3649	9.84717
P56134	ATP synthase subunit f, mitochondrial OS=Homo sapiens OX=9606 GN=ATP5MF PE=1 SV=3 - [ATPK_HUMAN]	13.83	2	1	1	2	13.83	1	1	13.83	1	1	94	10.9107	9.67139
Q7Z7K6	Centromere protein V OS=Homo sapiens OX=9606 GN=CENPV PE=1 SV=1 - [CENPV_HUMAN]	13.82	1	2	2	2				13.82	2	2	275	29.9271	9.72998
A8K7W3	cDNA FLJ75780, highly similar to Homo sapiens SGT1, suppressor of G2 allele of SKP1 (SUGT1), mRNA OS=Homo sapiens OX=9606 PE=2 SV=1 - [A8K7W3_HUMAN]	13.81	5	4	4	4	6.31	2	2	7.51	2	2	333	37.8099	5.14795
P55060	Exportin-2 OS=Homo sapiens OX=9606 GN=CSE1L PE=1 SV=3 - [XPO2_HUMAN]	13.8	6	12	12	15	9.58	8	8	7.83	7	7	971	110.346	5.77002
C9JXG8	Ran-specific GTPase-activating protein (Fragment) OS=Homo sapiens OX=9606 GN=RANBP1 PE=1 SV=2 - [C9JXG8_HUMAN]	13.79	11	2	2	3	6.21	1	1	13.79	2	2	145	16.8897	8.52881
P07814	Bifunctional glutamate/proline--tRNA ligase OS=Homo sapiens OX=9606 GN=EPRS PE=1 SV=5 - [SYEP_HUMAN]	13.76	6	17	17	28	12.63	15	15	9.52	13	13	1512	170.483	7.32764
U3KQC1	WD repeat-containing protein 18 (Fragment) OS=Homo sapiens OX=9606 GN=WDR18 PE=1 SV=1 - [U3KQC1_HUMAN]	13.71	8	4	4	9	13.71	4	5	8.12	3	4	394	43.32	6.85889
A0A0S2Z3B0	Argininosuccinate lyase isoform 3 (Fragment) OS=Homo sapiens OX=9606 GN=ASL PE=2 SV=1 - [A0A0S2Z3B0_HUMAN]	13.65	10	5	5	7	6.41	2	2	13.65	5	5	359	39.7641	6.26514
Q96EY7	Pentatricopeptide repeat domain-containing protein 3, mitochondrial OS=Homo sapiens OX=9606 GN=PTCD3 PE=1 SV=3 - [PTCD3_HUMAN]	13.64	4	7	7	10	13.64	7	7	4.06	3	3	689	78.4997	6.41748
X5CN11	Interferon regulatory factor 1 isoform delta4 OS=Homo sapiens OX=9606 GN=IRF-1 PE=2 SV=1 - [X5CN11_HUMAN]	13.61	1	1	1	1	13.61	1	1				147	16.9345	10.1987
P14324	Farnesyl pyrophosphate synthase OS=Homo sapiens OX=9606 GN=FDPS PE=1 SV=4 - [FPPS_HUMAN]	13.6	7	5	5	8	10.74	4	4	9.31	4	4	419	48.2446	6.15088
H0YJ87	Zinc finger CCCH domain-containing protein 14 (Fragment) OS=Homo sapiens OX=9606 GN=ZC3H14 PE=1 SV=1 - [H0YJ87_HUMAN]	13.58	7	1	1	1	13.58	1	1				81	8.62935	9.99365
M0R174	Lysosomal alpha-mannosidase (Fragment) OS=Homo sapiens OX=9606 GN=MAN2B1 PE=1 SV=1 - [M0R174_HUMAN]	13.57	1	1	1	1	13.57	1	1				140	15.135	10.272
A0A024R1T4	Trinucleotide repeat containing 6B, isoform CRA_b OS=Homo sapiens OX=9606 GN=TNRC6B PE=4 SV=1 - [A0A024R1T4_HUMAN]	13.56	6	15	15	22	8.51	9	9	11.72	13	13	1527	162.068	6.52197
B7Z792	cDNA FLJ53932, highly similar to NADH-ubiquinone oxidoreductase 49 kDa subunit, mitochondrial OS=Homo sapiens OX=9606 PE=2 SV=1 - [B7Z792_HUMAN]	13.55	4	5	5	9	13.55	5	5	9.11	4	4	406	46.3666	7.34229
B4DZ08	Aconitate hydratase, mitochondrial OS=Homo sapiens OX=9606 PE=2 SV=1 - [B4DZ08_HUMAN]	13.53	11	8	8	10	6.44	4	4	10.91	6	6	761	83.361	7.72314
B4DLN6	cDNA FLJ59033, highly similar to Protein disulfide-isomerase OS=Homo sapiens OX=9606 PE=2 SV=1 - [B4DLN6_HUMAN]	13.53	15	6	6	7	7.54	3	3	9.53	4	4	451	51.1556	4.93213
O15042	U2 snRNP-associated SURP motif-containing protein OS=Homo sapiens OX=9606 GN=U2SURP PE=1 SV=2 - [SR140_HUMAN]	13.51	9	12	12	25	11.86	10	14	10.79	10	11	1029	118.219	8.47021
J3QQY2	Calcium load-activated calcium channel OS=Homo sapiens OX=9606 GN=TMCO1 PE=1 SV=1 - [J3QQY2_HUMAN]	13.46	3	1	1	2	13.46	1	1	13.46	1	1	104	11.3648	9.65674
Q9NVF8	cDNA FLJ10762 fis, clone NT2RP4000008, moderately similar to CHLORINE CHANNEL PROTEIN P64 OS=Homo sapiens OX=9606 PE=2 SV=1 - [Q9NVF8_HUMAN]	13.46	3	2	2	4	5.77	1	1	13.46	2	3	208	23.3792	5.50342
B2R9I9	cDNA, FLJ94417, highly similar to Homo sapiens WD repeat domain 57 (U5 snRNP specific) (WDR57), mRNA OS=Homo sapiens OX=9606 PE=2 SV=1 - [B2R9I9_HUMAN]	13.45	3	4	4	6	6.16	2	2	13.45	4	4	357	39.2417	8.41162
A0A4V0NP58	MHC class I antigen OS=Homo sapiens OX=9606 GN=HLA-A PE=3 SV=1 - [A0A4V0NP58_HUMAN]	13.42	639	1	2	3	13.42	2	2	6.58	1	1	365	41.0752	5.87158
B0AZT2	cDNA, FLJ79522, highly similar to Protein-lysine 6-oxidase (EC1.4.3.13) OS=Homo sapiens OX=9606 PE=2 SV=1 - [B0AZT2_HUMAN]	13.33	6	1	1	1	13.33	1	1				120	13.5382	5.40186
B4DNS4	cDNA FLJ59139, highly similar to Vesicle-associated membrane protein-associated protein B/C OS=Homo sapiens OX=9606 PE=2 SV=1 - [B4DNS4_HUMAN]	13.33	5	1	1	2	13.33	1	1	13.33	1	1	120	13.3512	8.11865
H0YII9	Acyl-CoA synthetase short-chain family member 3, mitochondrial (Fragment) OS=Homo sapiens OX=9606 GN=ACSS3 PE=1 SV=1 - [H0YII9_HUMAN]	13.33	3	1	1	1				13.33	1	1	75	8.45339	8.92432
Q9Y5A9	YTH domain-containing family protein 2 OS=Homo sapiens OX=9606 GN=YTHDF2 PE=1 SV=2 - [YTHD2_HUMAN]	13.3	4	5	7	10	9.84	5	5	8.46	4	5	579	62.2957	8.79248
A8K1E9	cDNA FLJ78497 OS=Homo sapiens OX=9606 PE=2 SV=1 - [A8K1E9_HUMAN]	13.29	11	5	6	8	3.68	2	2	13.29	6	6	489	54.2155	7.10791
H0YJX6	Protein arginine N-methyltransferase 5 (Fragment) OS=Homo sapiens OX=9606 GN=PRMT5 PE=1 SV=1 - [H0YJX6_HUMAN]	13.26	9	3	3	5	9.68	2	2	13.26	3	3	279	32.2913	5.90967
B7Z6D5	Probable ATP-dependent RNA helicase DDX27 OS=Homo sapiens OX=9606 GN=DDX27 PE=1 SV=1 - [B7Z6D5_HUMAN]	13.2	7	11	11	15	6.27	5	5	12.16	10	10	765	86.5506	9.24658
O95880	Uncharacterized protein OS=Homo sapiens OX=9606 PE=2 SV=1 - [O95880_HUMAN]	13.18	1	1	1	1				13.18	1	1	129	15.0338	9.89111
B3KUM0	cDNA FLJ40205 fis, clone TESTI2020840, highly similar to Homo sapiens NOL1/NOP2/Sun domain family, member 4 (NSUN4), mRNA OS=Homo sapiens OX=9606 PE=2 SV=1 - [B3KUM0_HUMAN]	13.15	3	3	3	6	13.15	3	4	8.76	2	2	251	28.0434	6.84424
Q96QC0	Serine/threonine-protein phosphatase 1 regulatory subunit 10 OS=Homo sapiens OX=9606 GN=PPP1R10 PE=1 SV=1 - [PP1RA_HUMAN]	13.09	2	11	11	23	11.28	10	12	12.13	10	11	940	98.996	9.17334
H3BPJ9	NADH dehydrogenase [ubiquinone] 1 beta subcomplex subunit 10 OS=Homo sapiens OX=9606 GN=NDUFB10 PE=1 SV=1 - [H3BPJ9_HUMAN]	13.04	2	2	2	3	6.21	1	1	13.04	2	2	161	19.2456	8.70459
A0A0B4J1Y6	Sterile alpha motif domain-containing protein 9-like (Fragment) OS=Homo sapiens OX=9606 GN=SAMD9L PE=1 SV=5 - [A0A0B4J1Y6_HUMAN]	13.04	2	1	1	1	13.04	1	1				69	7.98623	4.88135
Q8IUH3	RNA-binding protein 45 OS=Homo sapiens OX=9606 GN=RBM45 PE=1 SV=1 - [RBM45_HUMAN]	13.03	1	5	5	6	8.61	3	3	6.09	3	3	476	53.4688	7.1665
F5GX09	Protein FAM76B OS=Homo sapiens OX=9606 GN=FAM76B PE=1 SV=1 - [F5GX09_HUMAN]	13.02	3	4	4	5	2.66	1	1	13.02	4	4	338	38.5963	9.24658
E9PQK6	Apoptosis inhibitor 5 OS=Homo sapiens OX=9606 GN=API5 PE=1 SV=1 - [E9PQK6_HUMAN]	13.01	4	1	1	1				13.01	1	1	123	13.8321	5.45264
Q9Y2Z4	Tyrosine--tRNA ligase, mitochondrial OS=Homo sapiens OX=9606 GN=YARS2 PE=1 SV=2 - [SYYM_HUMAN]	13	2	5	5	6	2.73	1	1	13	5	5	477	53.1657	8.98291
A0A087WUE0	Dehydrogenase/reductase SDR family member 12 (Fragment) OS=Homo sapiens OX=9606 GN=DHRS12 PE=4 SV=1 - [A0A087WUE0_HUMAN]	13	2	1	1	1	13	1	1				100	10.7795	6.50732
B4E0E1	Poly [ADP-ribose] polymerase OS=Homo sapiens OX=9606 PE=2 SV=1 - [B4E0E1_HUMAN]	12.99	6	10	10	15	9.37	7	7	10.07	8	8	993	111.056	8.86572
B4DTB1	cDNA FLJ52936, weakly similar to Tropomyosin alpha-4 chain OS=Homo sapiens OX=9606 PE=2 SV=1 - [B4DTB1_HUMAN]	12.99	46	1	2	2				12.99	2	2	154	17.6241	4.75439
Q9UKD2	mRNA turnover protein 4 homolog OS=Homo sapiens OX=9606 GN=MRTO4 PE=1 SV=2 - [MRT4_HUMAN]	12.97	1	3	3	4	8.37	2	2	8.37	2	2	239	27.5429	8.29443
P67809	Y-box-binding protein 1 OS=Homo sapiens OX=9606 GN=YBX1 PE=1 SV=3 - [YBOX1_HUMAN]	12.96	6	2	2	3	12.96	2	2	7.1	1	1	324	35.9027	9.87646
Q9NQ88	Fructose-2,6-bisphosphatase TIGAR OS=Homo sapiens OX=9606 GN=TIGAR PE=1 SV=1 - [TIGAR_HUMAN]	12.96	2	3	3	5	6.67	2	2	12.96	3	3	270	30.0431	7.69385
B4DEN1	Ribosomal protein L15 OS=Homo sapiens OX=9606 PE=2 SV=1 - [B4DEN1_HUMAN]	12.96	9	2	2	2				12.96	2	2	108	12.691	11.6343
P51151	Ras-related protein Rab-9A OS=Homo sapiens OX=9606 GN=RAB9A PE=1 SV=1 - [RAB9A_HUMAN]	12.94	1	2	2	3	6.97	1	1	12.94	2	2	201	22.8232	5.46533
I3L2A8	Tigger transposable element-derived protein 7 (Fragment) OS=Homo sapiens OX=9606 GN=TIGD7 PE=4 SV=1 - [I3L2A8_HUMAN]	12.93	2	1	1	1	12.93	1	1				116	13.294	9.90576
P42704	Leucine-rich PPR motif-containing protein, mitochondrial OS=Homo sapiens OX=9606 GN=LRPPRC PE=1 SV=3 - [LPPRC_HUMAN]	12.91	5	15	15	20	6.17	7	7	10.83	13	13	1394	157.805	6.12549
A0A0S2Z3S5	GNAS complex locus isoform 2 (Fragment) OS=Homo sapiens OX=9606 GN=GNAS PE=2 SV=1 - [A0A0S2Z3S5_HUMAN]	12.89	51	3	4	7	12.89	4	4	9.47	3	3	380	44.2383	6.29053
O00505	Importin subunit alpha-4 OS=Homo sapiens OX=9606 GN=KPNA3 PE=1 SV=2 - [IMA4_HUMAN]	12.86	3	4	6	9	9.79	4	4	10.17	5	5	521	57.7748	4.94482
B3KM36	cDNA FLJ10153 fis, clone HEMBA1003417, highly similar to BAG family molecular chaperone regulator 2 OS=Homo sapiens OX=9606 PE=2 SV=1 - [B3KM36_HUMAN]	12.8	3	3	3	3	8.06	2	2	4.74	1	1	211	23.6972	6.69775
Q53EP0	Fibronectin type III domain-containing protein 3B OS=Homo sapiens OX=9606 GN=FNDC3B PE=1 SV=2 - [FND3B_HUMAN]	12.79	2	13	13	21	9.72	9	10	10.88	11	11	1204	132.803	5.94775
Q08J23	RNA cytosine C(5)-methyltransferase NSUN2 OS=Homo sapiens OX=9606 GN=NSUN2 PE=1 SV=2 - [NSUN2_HUMAN]	12.78	2	7	7	13	10.3	6	6	11.86	6	7	767	86.4158	6.771
Q9NZJ9	Diphosphoinositol polyphosphate phosphohydrolase 2 OS=Homo sapiens OX=9606 GN=NUDT4 PE=1 SV=2 - [NUDT4_HUMAN]	12.78	8	2	2	4	12.78	2	2	12.78	2	2	180	20.2932	6.354
Q59FN3	Acyl-Coenzyme A dehydrogenase family, member 9 variant (Fragment) OS=Homo sapiens OX=9606 PE=2 SV=1 - [Q59FN3_HUMAN]	12.77	4	3	3	4	4.01	1	1	12.77	3	3	274	29.6452	5.21143
M0R2S2	Epidermal growth factor receptor substrate 15-like 1 OS=Homo sapiens OX=9606 GN=EPS15L1 PE=1 SV=1 - [M0R2S2_HUMAN]	12.75	8	5	5	6	3.58	1	1	12.75	5	5	447	49.8263	5.13525
G3V4P2	Methyltransferase-like protein 17, mitochondrial (Fragment) OS=Homo sapiens OX=9606 GN=METTL17 PE=1 SV=1 - [G3V4P2_HUMAN]	12.75	6	1	1	2	12.75	1	1	12.75	1	1	102	11.9302	8.54346
Q6NVY0	Calcyclin binding protein OS=Homo sapiens OX=9606 GN=CACYBP PE=2 SV=1 - [Q6NVY0_HUMAN]	12.72	2	3	3	4	4.82	1	1	12.72	3	3	228	26.1656	7.86963
Q9NWH9	SAFB-like transcription modulator OS=Homo sapiens OX=9606 GN=SLTM PE=1 SV=2 - [SLTM_HUMAN]	12.67	13	14	14	21	8.9	8	8	10.74	12	13	1034	117.079	7.86963
B4DFY5	Mitogen-activated protein kinase kinase 1, isoform CRA_d OS=Homo sapiens OX=9606 GN=MAP2K1 PE=2 SV=1 - [B4DFY5_HUMAN]	12.67	4	5	5	7	6.47	3	3	10.78	4	4	371	41.3523	6.62451
C9J931	GTP-binding protein Rheb OS=Homo sapiens OX=9606 GN=RHEB PE=1 SV=1 - [C9J931_HUMAN]	12.66	4	1	1	1	12.66	1	1				79	8.66837	6.02393
O75533	Splicing factor 3B subunit 1 OS=Homo sapiens OX=9606 GN=SF3B1 PE=1 SV=3 - [SF3B1_HUMAN]	12.65	6	13	13	25	7.9	9	10	11.58	12	15	1304	145.738	7.09326
B7Z4K7	cDNA FLJ52868, highly similar to Single-stranded DNA-binding protein 2 OS=Homo sapiens OX=9606 PE=2 SV=1 - [B7Z4K7_HUMAN]	12.65	1	1	1	1	12.65	1	1				332	34.7833	6.63916
A8K9U6	cDNA FLJ76121, highly similar to Homo sapiens zinc finger CCCH-type, antiviral 1 (ZC3HAV1), transcript variant 1, mRNA OS=Homo sapiens OX=9606 PE=2 SV=1 - [A8K9U6_HUMAN]	12.64	6	9	9	12	5.99	4	4	10.64	8	8	902	101.392	8.35303
H3BS50	E3 ubiquitin protein ligase (Fragment) OS=Homo sapiens OX=9606 GN=RNF40 PE=1 SV=1 - [H3BS50_HUMAN]	12.64	7	2	2	2	6.32	1	1	6.32	1	1	174	20.0301	5.22412
Q9P0I2	ER membrane protein complex subunit 3 OS=Homo sapiens OX=9606 GN=EMC3 PE=1 SV=3 - [EMC3_HUMAN]	12.64	3	2	2	3	5.36	1	1	12.64	2	2	261	29.9324	6.81494
P61956	Small ubiquitin-related modifier 2 OS=Homo sapiens OX=9606 GN=SUMO2 PE=1 SV=3 - [SUMO2_HUMAN]	12.63	5	1	1	1				12.63	1	1	95	10.8644	5.50342
M0QZK8	Uncharacterized protein OS=Homo sapiens OX=9606 PE=4 SV=1 - [M0QZK8_HUMAN]	12.62	4	1	1	1	12.62	1	1				103	11.5708	4.91943
B3KW79	Carboxypeptidase OS=Homo sapiens OX=9606 PE=2 SV=1 - [B3KW79_HUMAN]	12.61	9	5	5	10	10.08	4	5	12.61	5	5	476	54.1381	5.60498
Q59FM5	Guanine nucleotide-binding protein G, alpha subunit variant (Fragment) OS=Homo sapiens OX=9606 PE=2 SV=1 - [Q59FM5_HUMAN]	12.61	9	4	4	6	8.96	3	3	8.12	3	3	357	41.8644	5.69385
Q5T6V5	Queuosine salvage protein OS=Homo sapiens OX=9606 GN=C9orf64 PE=1 SV=1 - [QSPP_HUMAN]	12.61	2	5	5	9	9.68	4	4	12.61	5	5	341	39.0038	5.88428
A0A5C2H0G0	IG c1560_light_IGLV2-14_IGLJ3 (Fragment) OS=Homo sapiens OX=9606 PE=2 SV=1 - [A0A5C2H0G0_HUMAN]	12.61	1	1	1	1	12.61	1	1				111	11.7247	8.85107
Q14157	Ubiquitin-associated protein 2-like OS=Homo sapiens OX=9606 GN=UBAP2L PE=1 SV=2 - [UBP2L_HUMAN]	12.6	11	11	11	19	7.73	7	7	11.78	10	12	1087	114.465	7.10791
P82675	28S ribosomal protein S5, mitochondrial OS=Homo sapiens OX=9606 GN=MRPS5 PE=1 SV=2 - [RT05_HUMAN]	12.56	1	5	5	9	7.67	3	4	10.93	4	5	430	47.9761	9.92041
A0A3B3ITC2	Beta-1-syntrophin OS=Homo sapiens OX=9606 GN=SNTB1 PE=1 SV=1 - [A0A3B3ITC2_HUMAN]	12.56	3	3	3	5	12.56	3	3	7.25	2	2	414	44.2221	9.11475
B4DNN3	cDNA FLJ54453, highly similar to Glutaminyl-tRNA synthetase OS=Homo sapiens OX=9606 PE=2 SV=1 - [B4DNN3_HUMAN]	12.55	25	8	8	13	12.55	8	8	7.17	4	5	725	82.1931	7.78174
H0Y5F5	Polyadenylate-binding protein (Fragment) OS=Homo sapiens OX=9606 GN=PABPC4 PE=1 SV=1 - [H0Y5F5_HUMAN]	12.55	14	3	6	9	7.45	4	4	10.73	5	5	550	60.2058	9.40771
P53007	Tricarboxylate transport protein, mitochondrial OS=Homo sapiens OX=9606 GN=SLC25A1 PE=1 SV=2 - [TXTP_HUMAN]	12.54	4	4	4	8	12.54	4	4	9.65	3	4	311	33.991	9.89111
A0A024RB10	Cyclin-dependent kinase 2, isoform CRA_a OS=Homo sapiens OX=9606 GN=CDK2 PE=3 SV=1 - [A0A024RB10_HUMAN]	12.5	110	1	3	6	12.5	3	3	12.5	3	3	264	30.0161	9.14404
A0A087WYR0	Signal recognition particle 19 kDa protein OS=Homo sapiens OX=9606 GN=SRP19 PE=1 SV=1 - [A0A087WYR0_HUMAN]	12.5	2	1	1	2	12.5	1	1	12.5	1	1	120	13.6452	10.228
B4DJQ7	cDNA FLJ60602, moderately similar to D-dopachrome decarboxylase OS=Homo sapiens OX=9606 PE=2 SV=1 - [B4DJQ7_HUMAN]	12.5	5	1	1	1	12.5	1	1				112	11.6678	5.78271
Q59F72	Proteasome alpha 6 subunit variant (Fragment) OS=Homo sapiens OX=9606 PE=2 SV=1 - [Q59F72_HUMAN]	12.5	4	1	1	2	12.5	1	1	12.5	1	1	80	8.92346	5.36377
A0A5C2GRH5	IG c622_light_IGKV2D-29_IGKJ4 (Fragment) OS=Homo sapiens OX=9606 PE=2 SV=1 - [A0A5C2GRH5_HUMAN]	12.5	53	1	2	4	12.5	2	2	12.5	2	2	112	12.1192	8.45557
O75934	Pre-mRNA-splicing factor SPF27 OS=Homo sapiens OX=9606 GN=BCAS2 PE=1 SV=1 - [SPF27_HUMAN]	12.44	2	1	1	1	12.44	1	1				225	26.115	5.65576
Q9HCC0	Methylcrotonoyl-CoA carboxylase beta chain, mitochondrial OS=Homo sapiens OX=9606 GN=MCCC2 PE=1 SV=1 - [MCCB_HUMAN]	12.43	7	6	6	11	7.64	4	4	10.83	5	7	563	61.2944	7.6792
O15371	Eukaryotic translation initiation factor 3 subunit D OS=Homo sapiens OX=9606 GN=EIF3D PE=1 SV=1 - [EIF3D_HUMAN]	12.41	6	6	6	13	9.85	5	6	12.41	6	7	548	63.9324	6.04932
H0YER2	Activating signal cointegrator 1 complex subunit 1 (Fragment) OS=Homo sapiens OX=9606 GN=ASCC1 PE=1 SV=1 - [H0YER2_HUMAN]	12.41	11	2	2	2				12.41	2	2	145	16.7125	6.55127
A0A590UJK4	Serine/arginine-rich-splicing factor 6 OS=Homo sapiens OX=9606 GN=SRSF6 PE=1 SV=1 - [A0A590UJK4_HUMAN]	12.39	20	3	3	5	7.08	2	2	12.39	3	3	226	26.2903	10.3599
Q8IVT2	Mitotic interactor and substrate of PLK1 OS=Homo sapiens OX=9606 GN=MISP PE=1 SV=1 - [MISP_HUMAN]	12.37	1	7	7	10	8.54	5	5	9.87	5	5	679	75.311	6.82959
B4DKR1	MICOS complex subunit MIC60 OS=Homo sapiens OX=9606 PE=2 SV=1 - [B4DKR1_HUMAN]	12.33	13	7	7	12	8.31	4	5	11.39	6	7	746	82.4647	6.39209
F6KPG5	Albumin (Fragment) OS=Homo sapiens OX=9606 PE=2 SV=1 - [F6KPG5_HUMAN]	12.31	14	8	8	14	10.6	7	9	8.72	5	5	585	66.488	6.03662
G3V5F2	Peptidyl-prolyl cis-trans isomerase FKBP3 OS=Homo sapiens OX=9606 GN=FKBP3 PE=1 SV=1 - [G3V5F2_HUMAN]	12.31	3	1	1	2	12.31	1	1	12.31	1	1	65	7.22069	8.57275
Q3T1A9	Cellular communication network factor 6 OS=Homo sapiens OX=9606 GN=CCN6 PE=2 SV=1 - [Q3T1A9_HUMAN]	12.31	4	1	1	1				12.31	1	1	130	14.9023	8.74854
Q53GR7	Solute carrier family 25, member 13 (Citrin) variant (Fragment) OS=Homo sapiens OX=9606 PE=2 SV=1 - [Q53GR7_HUMAN]	12.3	6	5	9	13	5.04	4	4	12.3	9	9	675	74.0696	8.38232
E9PQ48	Gasdermin-D (Fragment) OS=Homo sapiens OX=9606 GN=GSDMD PE=1 SV=1 - [E9PQ48_HUMAN]	12.28	8	1	1	1	12.28	1	1				114	12.4542	6.53662
Q12972	Nuclear inhibitor of protein phosphatase 1 OS=Homo sapiens OX=9606 GN=PPP1R8 PE=1 SV=2 - [PP1R8_HUMAN]	12.25	6	3	3	5	9.12	2	2	12.25	3	3	351	38.4548	7.37158
A8K8B9	cDNA FLJ77368, highly similar to Homo sapiens protein kinase, cAMP-dependent, catalytic, alpha (PRKACA), transcript variant 2, mRNA OS=Homo sapiens OX=9606 PE=2 SV=1 - [A8K8B9_HUMAN]	12.24	18	4	4	7	10.2	3	3	12.24	4	4	343	39.8546	8.47021
Q9H993	Damage-control phosphatase ARMT1 OS=Homo sapiens OX=9606 GN=ARMT1 PE=1 SV=1 - [ARMT1_HUMAN]	12.24	3	7	7	11	11.79	6	6	7.48	5	5	441	51.1399	5.75732
A0A3B3IS84	Coatomer subunit alpha OS=Homo sapiens OX=9606 GN=COPA PE=1 SV=1 - [A0A3B3IS84_HUMAN]	12.21	11	14	14	26	8.55	10	12	11.63	13	14	1204	136.024	7.51807
B7WPG3	Heterogeneous nuclear ribonucleoprotein L-like OS=Homo sapiens OX=9606 GN=HNRNPLL PE=1 SV=1 - [B7WPG3_HUMAN]	12.2	10	5	6	10	8.07	4	4	12.2	6	6	508	56.4151	7.79639
D6RDM7	Ubiquitin-conjugating enzyme E2 K (Fragment) OS=Homo sapiens OX=9606 GN=UBE2K PE=1 SV=1 - [D6RDM7_HUMAN]	12.2	3	1	1	1				12.2	1	1	123	14.0262	7.18115
P52298	Nuclear cap-binding protein subunit 2 OS=Homo sapiens OX=9606 GN=NCBP2 PE=1 SV=1 - [NCBP2_HUMAN]	12.18	5	2	2	4	12.18	2	2	12.18	2	2	156	17.9898	8.20654
A0A024R159	Hydroxysteroid dehydrogenase like 2, isoform CRA_c OS=Homo sapiens OX=9606 GN=HSDL2 PE=4 SV=1 - [A0A024R159_HUMAN]	12.17	3	3	3	4	12.17	3	3	3.77	1	1	345	37.2962	6.1001
H3BMT0	Jupiter microtubule-associated homolog 2 (Fragment) OS=Homo sapiens OX=9606 GN=JPT2 PE=1 SV=1 - [H3BMT0_HUMAN]	12.17	7	1	1	1	12.17	1	1				115	12.2231	8.19189
B4DWS6	cDNA FLJ61181, highly similar to Homo sapiens hydroxysteroid (17-beta) dehydrogenase 12 (HSD17B12), mRNA OS=Homo sapiens OX=9606 PE=2 SV=1 - [B4DWS6_HUMAN]	12.17	7	3	3	5	7.57	2	2	12.17	3	3	304	33.5068	9.39307
B7Z855	cDNA FLJ50427, highly similar to Ubiquitin carboxyl-terminal hydrolase 7 (EC3.1.2.15) OS=Homo sapiens OX=9606 PE=2 SV=1 - [B7Z855_HUMAN]	12.16	8	11	11	20	9.37	8	8	11.17	10	12	1003	116.952	5.89697
G3V0F3	Chromosome 3 open reading frame 31, isoform CRA_e OS=Homo sapiens OX=9606 GN=TAMM41 PE=1 SV=1 - [G3V0F3_HUMAN]	12.15	4	1	1	1				12.15	1	1	107	11.8191	7.34229
H0YD16	Torsin-1A-interacting protein 1 (Fragment) OS=Homo sapiens OX=9606 GN=TOR1AIP1 PE=1 SV=1 - [H0YD16_HUMAN]	12.12	6	2	2	3	12.12	2	2	5.56	1	1	198	22.3278	5.66846
A0A087WUG8	Tubulin polyglutamylase TTLL11 (Fragment) OS=Homo sapiens OX=9606 GN=TTLL11 PE=4 SV=1 - [A0A087WUG8_HUMAN]	12.12	1	1	1	2				12.12	1	2	66	7.61485	9.71533
K7EIN2	Tudor-interacting repair regulator protein (Fragment) OS=Homo sapiens OX=9606 GN=NUDT16L1 PE=1 SV=1 - [K7EIN2_HUMAN]	12.12	5	2	2	2				12.12	2	2	198	21.9054	8.92432
O75380	NADH dehydrogenase [ubiquinone] iron-sulfur protein 6, mitochondrial OS=Homo sapiens OX=9606 GN=NDUFS6 PE=1 SV=1 - [NDUS6_HUMAN]	12.1	2	1	1	1	12.1	1	1				124	13.7028	8.27979
H7BZJ2	Putative deoxyribonuclease TATDN2 (Fragment) OS=Homo sapiens OX=9606 GN=TATDN2 PE=1 SV=1 - [H7BZJ2_HUMAN]	12.09	4	1	1	1	12.09	1	1				182	20.861	8.66064
B3KVN0	cDNA FLJ16785 fis, clone NT2RI2015342, highly similar to Solute carrier family 2, facilitated glucose transporter member 1 OS=Homo sapiens OX=9606 PE=2 SV=1 - [B3KVN0_HUMAN]	12.02	5	5	5	8	11.06	4	4	12.02	4	4	416	45.8393	8.60205
B0QYT5	Ran GTPase-activating protein 1 (Fragment) OS=Homo sapiens OX=9606 GN=RANGAP1 PE=1 SV=1 - [B0QYT5_HUMAN]	12	4	1	1	1				12	1	1	100	10.9368	6.12549
P61962	DDB1- and CUL4-associated factor 7 OS=Homo sapiens OX=9606 GN=DCAF7 PE=1 SV=1 - [DCAF7_HUMAN]	11.99	3	4	4	7	11.99	4	4	9.36	3	3	342	38.9011	5.51611
P11177	Pyruvate dehydrogenase E1 component subunit beta, mitochondrial OS=Homo sapiens OX=9606 GN=PDHB PE=1 SV=3 - [ODPB_HUMAN]	11.98	4	4	4	7	11.98	4	5	6.13	2	2	359	39.208	6.65381
A0A024R1X8	Junction plakoglobin, isoform CRA_a OS=Homo sapiens OX=9606 GN=JUP PE=4 SV=1 - [A0A024R1X8_HUMAN]	11.95	8	8	9	13	11.95	9	9	5.37	4	4	745	81.6748	6.13818
C9JD19	Zinc finger protein DZIP1L (Fragment) OS=Homo sapiens OX=9606 GN=DZIP1L PE=4 SV=1 - [C9JD19_HUMAN]	11.94	3	1	1	1				11.94	1	1	67	7.4707	5.23682
E9PF06	39S ribosomal protein L3, mitochondrial (Fragment) OS=Homo sapiens OX=9606 GN=MRPL3 PE=1 SV=1 - [E9PF06_HUMAN]	11.93	5	2	2	2	7.95	1	1	3.98	1	1	176	19.5674	9.20264
E5RGU4	Eukaryotic translation initiation factor 3 subunit H (Fragment) OS=Homo sapiens OX=9606 GN=EIF3H PE=1 SV=1 - [E5RGU4_HUMAN]	11.91	13	2	2	3	8.09	1	1	11.91	2	2	235	26.1842	5.60498
B4DH12	cDNA FLJ60514, highly similar to Fructosamine-3-kinase OS=Homo sapiens OX=9606 PE=2 SV=1 - [B4DH12_HUMAN]	11.88	3	2	2	3	5.94	1	1	11.88	2	2	202	22.3145	8.70459
P00568	Adenylate kinase isoenzyme 1 OS=Homo sapiens OX=9606 GN=AK1 PE=1 SV=3 - [KAD1_HUMAN]	11.86	4	2	2	4	11.86	2	2	11.86	2	2	194	21.6213	8.63135
J3KRY3	Small nuclear ribonucleoprotein-associated protein N (Fragment) OS=Homo sapiens OX=9606 GN=SNRPN PE=4 SV=1 - [J3KRY3_HUMAN]	11.86	12	1	1	2	11.86	1	1	11.86	1	1	59	6.95557	9.5249
A0A5C2GAH8	IGH c293_heavy__IGHV1-18_IGHD4-17_IGHJ4 (Fragment) OS=Homo sapiens OX=9606 PE=2 SV=1 - [A0A5C2GAH8_HUMAN]	11.86	6	1	1	3	11.86	1	1	11.86	1	2	118	13.1113	7.12256
O43823	A-kinase anchor protein 8 OS=Homo sapiens OX=9606 GN=AKAP8 PE=1 SV=1 - [AKAP8_HUMAN]	11.85	5	6	6	11	10.55	5	5	8.96	5	6	692	76.0611	5.14795
A0A024R725	Inosine-5'-monophosphate dehydrogenase OS=Homo sapiens OX=9606 GN=IMPDH1 PE=3 SV=1 - [A0A024R725_HUMAN]	11.84	9	2	4	5	3.16	1	1	11.84	4	4	380	40.9582	8.76318
P05109	Protein S100-A8 OS=Homo sapiens OX=9606 GN=S100A8 PE=1 SV=1 - [S10A8_HUMAN]	11.83	1	1	1	2	11.83	1	1	11.83	1	1	93	10.8276	7.03467
H0YHF8	5'-AMP-activated protein kinase subunit gamma-1 (Fragment) OS=Homo sapiens OX=9606 GN=PRKAG1 PE=1 SV=1 - [H0YHF8_HUMAN]	11.83	5	1	1	1				11.83	1	1	93	10.7065	5.19873
Q6UXN9	WD repeat-containing protein 82 OS=Homo sapiens OX=9606 GN=WDR82 PE=1 SV=1 - [WDR82_HUMAN]	11.82	2	4	4	8	7.35	3	3	11.82	4	5	313	35.0565	7.69385
I1SRC5	UBE2L3/KRAS fusion protein OS=Homo sapiens OX=9606 PE=2 SV=1 - [I1SRC5_HUMAN]	11.82	16	1	3	4	8.78	2	2	6.76	2	2	296	33.9615	8.104
A0A0F7L0Q8	Fragile X mental retardation autosomal homolog variant p5FK OS=Homo sapiens OX=9606 GN=FXR1 PE=2 SV=1 - [A0A0F7L0Q8_HUMAN]	11.76	15	4	5	6	7.56	4	4	5.55	2	2	595	67.2296	7.28369
Q75MU1	Uncharacterized protein WBSCR1 (Fragment) OS=Homo sapiens OX=9606 GN=WBSCR1 PE=4 SV=1 - [Q75MU1_HUMAN]	11.76	5	2	2	2				11.76	2	2	136	14.9513	5.42725
P30048	Thioredoxin-dependent peroxide reductase, mitochondrial OS=Homo sapiens OX=9606 GN=PRDX3 PE=1 SV=3 - [PRDX3_HUMAN]	11.72	2	3	3	6	11.72	3	4	7.42	2	2	256	27.6752	7.78174
P39019	40S ribosomal protein S19 OS=Homo sapiens OX=9606 GN=RPS19 PE=1 SV=2 - [RS19_HUMAN]	11.72	6	3	3	5	11.72	3	3	6.9	2	2	145	16.0505	10.3159
A0A0S2Z476	Proteasome 26S subunit non-ATPase 12 isoform 2 OS=Homo sapiens OX=9606 GN=PSMD12 PE=2 SV=1 - [A0A0S2Z476_HUMAN]	11.71	2	4	4	6	5.06	2	2	11.71	4	4	316	36.5641	7.56201
B4DWX6	cDNA FLJ53936, highly similar to Medium-chain specific acyl-CoA dehydrogenase, mitochondrial OS=Homo sapiens OX=9606 PE=2 SV=1 - [B4DWX6_HUMAN]	11.69	11	4	4	7	11.69	4	4	8.57	3	3	385	42.4595	6.43018
D3DP46	Signal peptidase complex subunit 3 OS=Homo sapiens OX=9606 GN=SPCS3 PE=3 SV=1 - [D3DP46_HUMAN]	11.67	2	2	2	3	5	1	1	11.67	2	2	180	20.2996	8.96826
A8K132	cDNA FLJ75476, highly similar to Homo sapiens glutaminase (GLS), mRNA OS=Homo sapiens OX=9606 PE=2 SV=1 - [A8K132_HUMAN]	11.66	10	6	6	8	8.97	4	4	6.28	4	4	669	73.4619	7.76709
Q5JUV6	Cytosolic purine 5'-nucleotidase (Fragment) OS=Homo sapiens OX=9606 GN=NT5C2 PE=1 SV=8 - [Q5JUV6_HUMAN]	11.64	4	1	1	1				11.64	1	1	146	16.4635	6.41748
E5RFT8	28S ribosomal protein S28, mitochondrial OS=Homo sapiens OX=9606 GN=MRPS28 PE=1 SV=1 - [E5RFT8_HUMAN]	11.63	6	1	1	2	11.63	1	1	11.63	1	1	86	9.36488	9.979
J3QRQ2	L-xylulose reductase (Fragment) OS=Homo sapiens OX=9606 GN=DCXR PE=1 SV=1 - [J3QRQ2_HUMAN]	11.63	1	2	2	4	11.63	2	3	11.63	1	1	86	9.25564	7.44482
B4DQF1	cDNA FLJ55810, highly similar to Golgi reassembly-stacking protein 2 OS=Homo sapiens OX=9606 PE=2 SV=1 - [B4DQF1_HUMAN]	11.61	4	2	2	3	11.61	2	2	3.87	1	1	310	31.7743	4.56396
Q96EL3	39S ribosomal protein L53, mitochondrial OS=Homo sapiens OX=9606 GN=MRPL53 PE=1 SV=1 - [RM53_HUMAN]	11.61	1	1	1	1				11.61	1	1	112	12.0992	8.76318
B3KN45	Cleavage and polyadenylation specificity factor subunit 2 OS=Homo sapiens OX=9606 PE=2 SV=1 - [B3KN45_HUMAN]	11.59	4	7	7	8	8.26	5	5	4.49	3	3	690	78.1424	5.07178
A4UCU0	DEAD box polypeptide 47 isoform 1 variant (Fragment) OS=Homo sapiens OX=9606 PE=2 SV=1 - [A4UCU0_HUMAN]	11.54	6	2	2	3	6.59	1	1	11.54	2	2	182	19.7895	4.83057
J3QLN1	Hexosaminidase D (Fragment) OS=Homo sapiens OX=9606 GN=HEXD PE=1 SV=1 - [J3QLN1_HUMAN]	11.54	3	1	1	1				11.54	1	1	78	8.8276	6.354
A0A5C2GEZ9	IGH + IGL c587_heavy_IGHV1-69_IGHD3-9_IGHJ3 (Fragment) OS=Homo sapiens OX=9606 PE=2 SV=1 - [A0A5C2GEZ9_HUMAN]	11.48	2	1	1	2	11.48	1	1	11.48	1	1	122	12.9747	9.1001
Q12962	Transcription initiation factor TFIID subunit 10 OS=Homo sapiens OX=9606 GN=TAF10 PE=1 SV=1 - [TAF10_HUMAN]	11.47	1	1	1	1				11.47	1	1	218	21.6979	6.56592
H0UID5	AP complex subunit beta OS=Homo sapiens OX=9606 GN=AP2B1 PE=3 SV=1 - [H0UID5_HUMAN]	11.46	23	11	11	13	6.75	7	7	6.64	6	6	934	104.157	5.33838
A0A087X1K9	Acyl-protein thioesterase 1 OS=Homo sapiens OX=9606 GN=LYPLA1 PE=1 SV=1 - [A0A087X1K9_HUMAN]	11.45	7	2	2	3	6.63	1	1	11.45	2	2	166	17.9691	5.05908
B2R4M6	Protein S100 OS=Homo sapiens OX=9606 PE=2 SV=1 - [B2R4M6_HUMAN]	11.4	2	1	1	3	11.4	1	2	11.4	1	1	114	13.2015	6.12549
Q66I49	Uncharacterized protein (Fragment) OS=Homo sapiens OX=9606 PE=2 SV=1 - [Q66I49_HUMAN]	11.39	1	1	1	1	11.39	1	1				202	21.8449	6.12549
A0A0S2Z575	Retinol dehydrogenase 11 isoform 2 OS=Homo sapiens OX=9606 GN=RDH11 PE=2 SV=1 - [A0A0S2Z575_HUMAN]	11.39	4	2	2	2				11.39	2	2	237	26.3151	9.59814
Q96I24	Far upstream element-binding protein 3 OS=Homo sapiens OX=9606 GN=FUBP3 PE=1 SV=2 - [FUBP3_HUMAN]	11.36	2	4	8	12	8.22	5	6	8.57	5	6	572	61.6022	8.38232
P07477	Trypsin-1 OS=Homo sapiens OX=9606 GN=PRSS1 PE=1 SV=1 - [TRY1_HUMAN]	11.34	20	2	2	5	11.34	2	3	3.24	1	2	247	26.5411	6.50732
Q8WWC4	m-AAA protease-interacting protein 1, mitochondrial OS=Homo sapiens OX=9606 GN=MAIP1 PE=1 SV=1 - [MAIP1_HUMAN]	11.34	2	3	3	4	11.34	3	3	4.81	1	1	291	32.524	9.17334
B4DRB6	cDNA FLJ59394, highly similar to Homo sapiens ubiquitin associated protein 2 (UBAP2), transcript variant 1, mRNA OS=Homo sapiens OX=9606 PE=2 SV=1 - [B4DRB6_HUMAN]	11.33	10	2	7	14	11.33	7	7	11.33	7	7	874	90.2762	7.34229
B3KRM2	Serine/threonine-protein phosphatase OS=Homo sapiens OX=9606 PE=2 SV=1 - [B3KRM2_HUMAN]	11.33	14	4	4	5	6.15	2	2	8.74	3	3	309	35.5363	5.42725
Q59FU5	Ligatin variant (Fragment) OS=Homo sapiens OX=9606 PE=2 SV=1 - [Q59FU5_HUMAN]	11.32	3	1	1	1	11.32	1	1				106	11.2754	4.44971
B3KN05	cDNA FLJ13129 fis, clone NT2RP3002969, highly similar to Long-chain-fatty-acid--CoA ligase 3 OS=Homo sapiens OX=9606 PE=2 SV=1 - [B3KN05_HUMAN]	11.28	6	5	6	10	7.33	4	5	6.91	4	5	709	79.1717	8.32373
P62070	Ras-related protein R-Ras2 OS=Homo sapiens OX=9606 GN=RRAS2 PE=1 SV=1 - [RRAS2_HUMAN]	11.27	5	2	2	3	5.88	1	1	11.27	2	2	204	23.3847	6.01123
H3BTK3	Calcium-regulated heat-stable protein 1 (Fragment) OS=Homo sapiens OX=9606 GN=CARHSP1 PE=1 SV=1 - [H3BTK3_HUMAN]	11.27	7	1	1	1	11.27	1	1				71	7.66492	10.77
E9PRJ5	NADH dehydrogenase [ubiquinone] 1 subunit C2 OS=Homo sapiens OX=9606 GN=NDUFC2 PE=1 SV=1 - [E9PRJ5_HUMAN]	11.27	2	1	1	1				11.27	1	1	71	8.2605	9.87646
E5RJN7	Double-stranded RNA-binding protein Staufen homolog 2 (Fragment) OS=Homo sapiens OX=9606 GN=STAU2 PE=1 SV=1 - [E5RJN7_HUMAN]	11.25	11	1	4	8	4.69	2	2	11.25	4	6	320	34.8401	9.5249
F8VVL1	Density-regulated protein OS=Homo sapiens OX=9606 GN=DENR PE=1 SV=1 - [F8VVL1_HUMAN]	11.25	2	1	1	1				11.25	1	1	160	17.759	9.0415
Q14697	Neutral alpha-glucosidase AB OS=Homo sapiens OX=9606 GN=GANAB PE=1 SV=3 - [GANAB_HUMAN]	11.23	10	10	10	17	7.31	8	8	9.32	8	9	944	106.807	6.13818
Q6IBG5	MYL6 protein OS=Homo sapiens OX=9606 GN=MYL6 PE=2 SV=1 - [Q6IBG5_HUMAN]	11.21	11	1	1	2	11.21	1	1	11.21	1	1	116	12.9614	4.70361
P02671	Fibrinogen alpha chain OS=Homo sapiens OX=9606 GN=FGA PE=1 SV=2 - [FIBA_HUMAN]	11.2	9	9	9	15	8.08	6	7	10.28	8	8	866	94.9144	6.01123
L8E9V7	Alternative protein C2CD4A OS=Homo sapiens OX=9606 GN=C2CD4A PE=4 SV=1 - [L8E9V7_HUMAN]	11.2	1	1	1	1				11.2	1	1	125	14.4296	9.72998
P22102	Trifunctional purine biosynthetic protein adenosine-3 OS=Homo sapiens OX=9606 GN=GART PE=1 SV=1 - [PUR2_HUMAN]	11.19	13	10	10	14	8.51	8	8	6.04	6	6	1010	107.699	6.69775
Q13573	SNW domain-containing protein 1 OS=Homo sapiens OX=9606 GN=SNW1 PE=1 SV=1 - [SNW1_HUMAN]	11.19	12	4	4	6	5.22	2	2	11.19	4	4	536	61.4565	9.5249
B4DH72	cDNA FLJ53596, highly similar to Conserved oligomeric Golgi complex component 3 OS=Homo sapiens OX=9606 PE=2 SV=1 - [B4DH72_HUMAN]	11.19	2	1	1	1				11.19	1	1	134	14.9795	4.37354
Q9Y305	Acyl-coenzyme A thioesterase 9, mitochondrial OS=Homo sapiens OX=9606 GN=ACOT9 PE=1 SV=2 - [ACOT9_HUMAN]	11.16	5	5	5	6	4.56	2	2	8.66	4	4	439	49.8695	8.60205
B3KWK5	cDNA FLJ43230 fis, clone HCHON2001269, highly similar to Connective tissue growth factor OS=Homo sapiens OX=9606 PE=2 SV=1 - [B3KWK5_HUMAN]	11.16	6	1	1	1				11.16	1	1	215	24.1944	8.03076
F1T0I1	Protein transport protein sec16 OS=Homo sapiens OX=9606 GN=SEC16A PE=1 SV=1 - [F1T0I1_HUMAN]	11.14	13	4	18	32	7.46	13	15	9.38	15	17	2334	249.328	5.84619
Q12792	Twinfilin-1 OS=Homo sapiens OX=9606 GN=TWF1 PE=1 SV=3 - [TWF1_HUMAN]	11.14	3	3	3	4	7.43	2	2	7.43	2	2	350	40.2577	6.96143
A0A024R588	Splicing factor 1, isoform CRA_d OS=Homo sapiens OX=9606 GN=SF1 PE=4 SV=1 - [A0A024R588_HUMAN]	11.13	9	4	4	7	11.13	4	5	4.93	2	2	548	59.6739	9.49561
Q8N1H4	cDNA FLJ40872 fis, clone TUTER2000283, highly similar to Homo sapiens transformer-2-beta (SFRS10) gene OS=Homo sapiens OX=9606 PE=2 SV=1 - [Q8N1H4_HUMAN]	11.11	7	3	3	6	7.14	2	2	11.11	3	4	252	29.1832	10.6528
A0A5C2GFG5	IGH + IGL c629_heavy_IGHV1-69_IGHD2-21_IGHJ6 (Fragment) OS=Homo sapiens OX=9606 PE=2 SV=1 - [A0A5C2GFG5_HUMAN]	11.11	1	1	1	1	11.11	1	1				126	13.4115	8.85107
H3BST5	Mitochondrial Rho GTPase 2 (Fragment) OS=Homo sapiens OX=9606 GN=RHOT2 PE=1 SV=2 - [H3BST5_HUMAN]	11.06	6	2	2	3	4.33	1	1	11.06	2	2	208	23.0718	4.71631
B4DV94	cDNA FLJ58285, highly similar to Homo sapiens pre-B-cell leukemia transcription factor interacting protein 1 (PBXIP1), mRNA OS=Homo sapiens OX=9606 PE=2 SV=1 - [B4DV94_HUMAN]	11.05	4	5	5	5	3.75	2	2	7.3	3	3	507	57.555	6.75635
A0A1J0GNC2	Glycine cleavage system P protein OS=Homo sapiens OX=9606 PE=2 SV=1 - [A0A1J0GNC2_HUMAN]	11.05	8	10	10	15	8.64	8	8	7.22	7	7	914	101.329	6.60986
Q8NFH4	Nucleoporin Nup37 OS=Homo sapiens OX=9606 GN=NUP37 PE=1 SV=1 - [NUP37_HUMAN]	11.04	3	3	3	4	11.04	3	3	3.68	1	1	326	36.684	5.92236
H0YDP7	39S ribosomal protein L49, mitochondrial (Fragment) OS=Homo sapiens OX=9606 GN=MRPL49 PE=1 SV=1 - [H0YDP7_HUMAN]	11.02	3	1	1	2	11.02	1	1	11.02	1	1	127	14.6728	10.2134
P12931	Proto-oncogene tyrosine-protein kinase Src OS=Homo sapiens OX=9606 GN=SRC PE=1 SV=3 - [SRC_HUMAN]	11.01	3	4	6	9	4.85	3	3	11.01	6	6	536	59.797	7.41553
H0YBT3	CCR4-NOT transcription complex subunit 7 (Fragment) OS=Homo sapiens OX=9606 GN=CNOT7 PE=1 SV=1 - [H0YBT3_HUMAN]	10.99	5	1	1	2	10.99	1	1	10.99	1	1	91	10.501	4.80518
K7EIN4	Transmembrane emp24 domain-containing protein 1 OS=Homo sapiens OX=9606 GN=TMED1 PE=1 SV=1 - [K7EIN4_HUMAN]	10.98	3	1	1	2	10.98	1	1	10.98	1	1	82	9.62916	8.96826
B3KU99	cDNA FLJ39449 fis, clone PROST2008360, highly similar to Homo sapiens pyruvate dehydrogenase phosphatase regulatory subunit (PDPR), mRNA OS=Homo sapiens OX=9606 PE=2 SV=1 - [B3KU99_HUMAN]	10.96	5	3	3	4	4.11	1	1	10.96	3	3	292	31.9635	9.53955
A0A024RC87	Ribonuclease/angiogenin inhibitor 1, isoform CRA_a OS=Homo sapiens OX=9606 GN=RNH1 PE=4 SV=1 - [A0A024RC87_HUMAN]	10.96	6	4	4	8	10.96	4	4	10.96	4	4	456	49.3848	4.84326
O94906	Pre-mRNA-processing factor 6 OS=Homo sapiens OX=9606 GN=PRPF6 PE=1 SV=1 - [PRP6_HUMAN]	10.95	1	9	9	15	6.91	6	7	10.2	8	8	941	106.858	8.25049
H3BSQ1	WD repeat and HMG-box DNA-binding protein 1 (Fragment) OS=Homo sapiens OX=9606 GN=WDHD1 PE=1 SV=1 - [H3BSQ1_HUMAN]	10.94	1	1	1	2	10.94	1	1	10.94	1	1	64	7.09348	6.25244
M0R0Y2	Alpha-soluble NSF attachment protein OS=Homo sapiens OX=9606 GN=NAPA PE=1 SV=1 - [M0R0Y2_HUMAN]	10.94	4	2	2	3	3.91	1	1	10.94	2	2	256	29.1443	5.16064
Q49AN9	Small nuclear ribonucleoprotein G OS=Homo sapiens OX=9606 GN=SNRPG PE=1 SV=1 - [Q49AN9_HUMAN]	10.94	5	1	1	1				10.94	1	1	64	7.09667	7.18115
F8VRD2	Rac GTPase-activating protein 1 (Fragment) OS=Homo sapiens OX=9606 GN=RACGAP1 PE=1 SV=8 - [F8VRD2_HUMAN]	10.92	6	2	2	3	5.46	1	1	10.92	2	2	293	33.246	8.86572
H0YFV1	Probable cysteine--tRNA ligase, mitochondrial (Fragment) OS=Homo sapiens OX=9606 GN=CARS2 PE=1 SV=1 - [H0YFV1_HUMAN]	10.92	3	1	1	1				10.92	1	1	119	12.9336	9.33447
O43837	Isocitrate dehydrogenase [NAD] subunit beta, mitochondrial OS=Homo sapiens OX=9606 GN=IDH3B PE=1 SV=2 - [IDH3B_HUMAN]	10.91	5	4	4	10	10.91	4	5	10.91	4	5	385	42.1566	8.45557
O00231	26S proteasome non-ATPase regulatory subunit 11 OS=Homo sapiens OX=9606 GN=PSMD11 PE=1 SV=3 - [PSD11_HUMAN]	10.9	4	4	4	5	3.08	1	1	10.9	4	4	422	47.434	6.48096
A8K492	cDNA FLJ76789, highly similar to Homo sapiens methionine-tRNA synthetase (MARS), mRNA OS=Homo sapiens OX=9606 PE=2 SV=1 - [A8K492_HUMAN]	10.89	12	9	9	17	6.89	6	8	9.67	8	9	900	101.08	6.16357
Q9BYD2	39S ribosomal protein L9, mitochondrial OS=Homo sapiens OX=9606 GN=MRPL9 PE=1 SV=2 - [RM09_HUMAN]	10.86	2	3	3	3	7.87	2	2	3	1	1	267	30.2244	10.0815
A2A2P1	Beta-catenin-like protein 1 (Fragment) OS=Homo sapiens OX=9606 GN=CTNNBL1 PE=1 SV=1 - [A2A2P1_HUMAN]	10.84	3	1	1	2	10.84	1	1	10.84	1	1	166	19.2146	4.44971
A0A5C2GUY1	IG c1609_heavy_IGHV3-21_IGHD3-10_IGHJ4 (Fragment) OS=Homo sapiens OX=9606 PE=2 SV=1 - [A0A5C2GUY1_HUMAN]	10.83	4	1	1	1	10.83	1	1				120	13.0342	8.39697
B4DJV2	Citrate synthase OS=Homo sapiens OX=9606 GN=CS PE=1 SV=1 - [B4DJV2_HUMAN]	10.82	20	5	5	8	7.06	3	3	10.82	5	5	453	50.3997	7.89893
A4QN18	Protein transport protein sec16 (Fragment) OS=Homo sapiens OX=9606 GN=SEC16A PE=2 SV=1 - [A4QN18_HUMAN]	10.81	10	1	15	27	7.65	11	13	9.28	13	14	1961	210.944	5.49072
A0A2R8Y648	Glutamate--cysteine ligase catalytic subunit OS=Homo sapiens OX=9606 GN=GCLC PE=1 SV=1 - [A0A2R8Y648_HUMAN]	10.8	5	4	4	6	5.26	2	2	10.8	4	4	361	41.3176	5.21143
H3BTH6	F-box only protein 22 (Fragment) OS=Homo sapiens OX=9606 GN=FBXO22 PE=1 SV=1 - [H3BTH6_HUMAN]	10.79	4	2	2	4	10.79	2	2	10.79	2	2	241	26.3917	7.03467
Q9H2U2	Inorganic pyrophosphatase 2, mitochondrial OS=Homo sapiens OX=9606 GN=PPA2 PE=1 SV=2 - [IPYR2_HUMAN]	10.78	7	3	3	4	7.49	2	2	7.19	2	2	334	37.896	7.38623
D6RC06	Histidine triad nucleotide-binding protein 1 OS=Homo sapiens OX=9606 GN=HINT1 PE=1 SV=1 - [D6RC06_HUMAN]	10.77	5	1	1	1				10.77	1	1	65	7.31895	9.40771
B2RDP6	cDNA, FLJ96709, highly similar to Homo sapiens glutamate rich WD repeat protein GRWD (GRWD), mRNA OS=Homo sapiens OX=9606 PE=2 SV=1 - [B2RDP6_HUMAN]	10.76	6	4	4	5	8.74	3	3	5.61	2	2	446	49.3582	4.91943
C9JE25	Transcription termination factor 1, mitochondrial (Fragment) OS=Homo sapiens OX=9606 GN=MTERF1 PE=1 SV=1 - [C9JE25_HUMAN]	10.76	3	1	1	1				10.76	1	1	158	18.2435	9.93506
Q15542	Transcription initiation factor TFIID subunit 5 OS=Homo sapiens OX=9606 GN=TAF5 PE=1 SV=3 - [TAF5_HUMAN]	10.75	1	5	5	7	2.5	2	2	10.75	5	5	800	86.7763	5.64307
D3DVL7	Transforming growth factor beta regulator 4, isoform CRA_b OS=Homo sapiens OX=9606 GN=TBRG4 PE=4 SV=1 - [D3DVL7_HUMAN]	10.75	11	5	5	7	7.28	3	3	8.84	4	4	577	64.9673	6.80029
Q8NCW8	3-oxoacyl-CoA thiolase (Fragment) OS=Homo sapiens OX=9606 PE=2 SV=1 - [Q8NCW8_HUMAN]	10.74	8	3	3	4	6.75	2	2	6.75	2	2	326	34.1747	8.51416
A0A5C2G6C8	IGH c227_heavy__IGHV1-2_IGHD3-22_IGHJ4 (Fragment) OS=Homo sapiens OX=9606 PE=2 SV=1 - [A0A5C2G6C8_HUMAN]	10.74	2	1	1	1	10.74	1	1				121	13.6645	7.37158
Q65ZG9	CAGH16 OS=Homo sapiens OX=9606 GN=CAGH16 PE=2 SV=1 - [Q65ZG9_HUMAN]	10.74	1	1	1	6				10.74	1	6	326	36.6451	10.272
B4E2T4	cDNA FLJ54121, highly similar to Cysteine and glycine-rich protein 1 OS=Homo sapiens OX=9606 PE=2 SV=1 - [B4E2T4_HUMAN]	10.71	10	1	1	1	10.71	1	1				140	14.9612	8.57275
B2RBA6	DNA replication licensing factor MCM7 OS=Homo sapiens OX=9606 GN=MCM7 PE=2 SV=1 - [B2RBA6_HUMAN]	10.71	7	7	7	12	8.9	6	6	8.9	6	6	719	81.2286	6.45557
Q9ULC5	Long-chain-fatty-acid--CoA ligase 5 OS=Homo sapiens OX=9606 GN=ACSL5 PE=1 SV=1 - [ACSL5_HUMAN]	10.69	2	7	7	11	8.05	5	5	8.78	6	6	683	75.9422	6.91748
B3KRK2	DEAD (Asp-Glu-Ala-Asp) box polypeptide 41, isoform CRA_a OS=Homo sapiens OX=9606 GN=DDX41 PE=2 SV=1 - [B3KRK2_HUMAN]	10.69	5	5	5	6	4.44	2	2	8.47	4	4	496	55.3737	8.17725
Q96HE7	ERO1-like protein alpha OS=Homo sapiens OX=9606 GN=ERO1A PE=1 SV=2 - [ERO1A_HUMAN]	10.68	8	4	4	7	8.97	3	3	10.68	4	4	468	54.3581	5.68115
B2R5I8	cDNA, FLJ92490, highly similar to Homo sapiens RAB32, member RAS oncogene family (RAB32), mRNA OS=Homo sapiens OX=9606 PE=2 SV=1 - [B2R5I8_HUMAN]	10.67	2	2	2	2	6.22	1	1	4.44	1	1	225	24.9407	6.68311
C9JJZ8	WD repeat-containing protein 53 OS=Homo sapiens OX=9606 GN=WDR53 PE=1 SV=1 - [C9JJZ8_HUMAN]	10.66	3	1	1	1				10.66	1	1	197	21.731	7.40088
Q7L9L4	MOB kinase activator 1B OS=Homo sapiens OX=9606 GN=MOB1B PE=1 SV=3 - [MOB1B_HUMAN]	10.65	5	2	2	2	5.56	1	1	5.09	1	1	216	25.0746	6.72705
B4DVB5	cDNA FLJ56724, highly similar to Polycomb complex protein RING1 OS=Homo sapiens OX=9606 PE=2 SV=1 - [B4DVB5_HUMAN]	10.64	7	2	2	4	5.67	1	1	10.64	2	3	282	29.7215	6.23975
J3QSB5	60S ribosomal protein L36 OS=Homo sapiens OX=9606 GN=RPL36 PE=1 SV=1 - [J3QSB5_HUMAN]	10.64	2	1	1	1	10.64	1	1				94	10.7819	11.605
A0A0J9YXU7	Serum paraoxonase/arylesterase 2 (Fragment) OS=Homo sapiens OX=9606 GN=PON2 PE=1 SV=1 - [A0A0J9YXU7_HUMAN]	10.62	5	1	1	1	10.62	1	1				113	13.1706	5.45264
A0A5C2FUQ0	IGL c748_light_IGKV4-1_IGKJ1 (Fragment) OS=Homo sapiens OX=9606 PE=2 SV=1 - [A0A5C2FUQ0_HUMAN]	10.62	1	1	1	1	10.62	1	1				113	12.5911	7.97217
Q96ME4	cDNA FLJ32471 fis, clone SKNMC2000322, highly similar to Peptidyl-tRNA hydrolase 2, mitochondrial OS=Homo sapiens OX=9606 PE=2 SV=2 - [Q96ME4_HUMAN]	10.61	3	1	1	1				10.61	1	1	179	19.151	8.73389
A0A494C001	RNA-binding protein 15 OS=Homo sapiens OX=9606 GN=RBM15 PE=1 SV=2 - [A0A494C001_HUMAN]	10.6	5	7	7	11	8.04	5	5	9.82	6	6	896	97.9552	10.0522
H0Y9X3	Programmed cell death protein 6 (Fragment) OS=Homo sapiens OX=9606 GN=PDCD6 PE=1 SV=1 - [H0Y9X3_HUMAN]	10.58	5	1	1	1				10.58	1	1	104	12.1631	5.17334
B4E2D4	cDNA FLJ61065, highly similar to Pleckstrin homology-like domain family A member 1 OS=Homo sapiens OX=9606 PE=2 SV=1 - [B4E2D4_HUMAN]	10.55	5	3	3	3	7.34	2	2	3.21	1	1	218	24.8946	9.08545
A0A0C4DGY7	E3 ubiquitin-protein ligase MYCBP2 OS=Homo sapiens OX=9606 GN=MYCBP2 PE=1 SV=1 - [A0A0C4DGY7_HUMAN]	10.55	1	1	1	1				10.55	1	1	275	31.2559	7.56201
Q9H9J2	39S ribosomal protein L44, mitochondrial OS=Homo sapiens OX=9606 GN=MRPL44 PE=1 SV=1 - [RM44_HUMAN]	10.54	1	3	3	4	7.53	2	2	5.42	2	2	332	37.5117	8.39697
Q6IRX3	RNA binding motif protein 7 OS=Homo sapiens OX=9606 GN=RBM7 PE=2 SV=1 - [Q6IRX3_HUMAN]	10.53	10	3	3	6	10.53	3	3	10.53	3	3	266	30.5128	9.5835
B4DHY8	Elongation factor Ts, mitochondrial OS=Homo sapiens OX=9606 GN=TSFM PE=2 SV=1 - [B4DHY8_HUMAN]	10.53	3	3	3	4	7.37	2	2	7.72	2	2	285	31.0047	5.65576
Q9UMB6	p24B protein (Fragment) OS=Homo sapiens OX=9606 PE=2 SV=1 - [Q9UMB6_HUMAN]	10.53	2	1	1	2	10.53	1	1	10.53	1	1	95	10.7546	7.44482
Q5JQ44	Uncharacterized protein DKFZp547A0616 (Fragment) OS=Homo sapiens OX=9606 GN=DKFZp547A0616 PE=2 SV=1 - [Q5JQ44_HUMAN]	10.5	2	2	2	3	6.63	1	1	10.5	2	2	181	20.2811	4.80518
A0A024R5L7	Phosphatidylinositol binding clathrin assembly protein, isoform CRA_c OS=Homo sapiens OX=9606 GN=PICALM PE=4 SV=1 - [A0A024R5L7_HUMAN]	10.49	17	5	5	8	7.21	4	4	8.85	4	4	610	66.3508	8.80713
O15143	Actin-related protein 2/3 complex subunit 1B OS=Homo sapiens OX=9606 GN=ARPC1B PE=1 SV=3 - [ARC1B_HUMAN]	10.48	5	3	3	5	5.65	2	2	10.48	3	3	372	40.9234	8.35303
B4E327	cDNA FLJ58830, highly similar to Homo sapiens zinc finger protein 289, ID1 regulated (ZNF289), mRNA OS=Homo sapiens OX=9606 PE=2 SV=1 - [B4E327_HUMAN]	10.47	9	4	4	4	5.5	2	2	4.97	2	2	382	41.1517	8.14795
Q9BT70	SORBS3 protein (Fragment) OS=Homo sapiens OX=9606 GN=SORBS3 PE=2 SV=1 - [Q9BT70_HUMAN]	10.45	5	2	2	2	5.6	1	1	4.85	1	1	268	30.002	6.94678
Q2TSD2	Aging-associated gene 7 protein OS=Homo sapiens OX=9606 PE=2 SV=1 - [Q2TSD2_HUMAN]	10.43	10	2	4	6	5.08	2	2	10.43	4	4	374	41.4361	7.73779
F2Z388	60S ribosomal protein L35 OS=Homo sapiens OX=9606 GN=RPL35 PE=1 SV=1 - [F2Z388_HUMAN]	10.42	3	1	1	2	10.42	1	1	10.42	1	1	96	10.638	10.2866
Q6RGG0	p40 (Fragment) OS=Homo sapiens OX=9606 PE=2 SV=1 - [Q6RGG0_HUMAN]	10.4	17	1	1	1	10.4	1	1				125	14.623	10.4331
P80404	4-aminobutyrate aminotransferase, mitochondrial OS=Homo sapiens OX=9606 GN=ABAT PE=1 SV=3 - [GABT_HUMAN]	10.4	6	4	4	5	5.2	2	2	8.2	3	3	500	56.4026	7.95752
B2R894	Mitochondrial ribosomal protein L38, isoform CRA_b OS=Homo sapiens OX=9606 GN=MRPL38 PE=1 SV=1 - [B2R894_HUMAN]	10.4	2	5	5	7	7.51	3	3	7.23	4	4	346	40.7314	6.66846
R4GN08	Actin-related protein 2/3 complex subunit 4 (Fragment) OS=Homo sapiens OX=9606 GN=ARPC4 PE=1 SV=1 - [R4GN08_HUMAN]	10.39	4	1	1	1	10.39	1	1				77	9.39878	7.51807
Q9H857	5'-nucleotidase domain-containing protein 2 OS=Homo sapiens OX=9606 GN=NT5DC2 PE=1 SV=1 - [NT5D2_HUMAN]	10.38	3	5	5	9	10.38	5	5	7.5	4	4	520	60.6797	6.771
A0A344AJR7	NADH-ubiquinone oxidoreductase chain 2 (Fragment) OS=Homo sapiens OX=9606 GN=ND2 PE=3 SV=1 - [A0A344AJR7_HUMAN]	10.37	1	1	1	6	10.37	1	6				270	30.3371	9.84717
Q5T8A0	28S ribosomal protein S2, mitochondrial (Fragment) OS=Homo sapiens OX=9606 GN=MRPS2 PE=1 SV=1 - [Q5T8A0_HUMAN]	10.37	3	3	3	3				10.37	3	3	270	30.4597	9.59814
B4DPA3	Cartilage associated protein, isoform CRA_a OS=Homo sapiens OX=9606 GN=CRTAP PE=2 SV=1 - [B4DPA3_HUMAN]	10.36	9	2	2	3	5.86	1	1	10.36	2	2	222	26.1725	4.60205
B7Z7P2	cDNA FLJ61633, highly similar to Homo sapiens ubiquitin associated protein 2 (UBAP2), transcript variant 1, mRNA OS=Homo sapiens OX=9606 PE=2 SV=1 - [B7Z7P2_HUMAN]	10.35	7	1	5	12	10.35	5	6	10.35	5	6	686	73.037	7.1958
D6R9J7	Ufm1-specific protease 2 OS=Homo sapiens OX=9606 GN=UFSP2 PE=1 SV=1 - [D6R9J7_HUMAN]	10.34	5	1	1	1	10.34	1	1				87	9.66314	8.17725
Q16543	Hsp90 co-chaperone Cdc37 OS=Homo sapiens OX=9606 GN=CDC37 PE=1 SV=1 - [CDC37_HUMAN]	10.32	6	3	3	4	7.94	2	2	7.94	2	2	378	44.44	5.24951
Q9BRN2	OSBPL9 protein (Fragment) OS=Homo sapiens OX=9606 GN=OSBPL9 PE=2 SV=2 - [Q9BRN2_HUMAN]	10.32	6	1	1	1				10.32	1	1	126	14.9777	7.95752
B2RE46	Dolichyl-diphosphooligosaccharide--protein glycosyltransferase subunit 2 OS=Homo sapiens OX=9606 PE=2 SV=1 - [B2RE46_HUMAN]	10.3	7	5	5	11	8.08	4	5	10.3	5	6	631	69.2911	5.78271
J3KRV4	Dual-specificity mitogen-activated protein kinase kinase 3 (Fragment) OS=Homo sapiens OX=9606 GN=MAP2K3 PE=1 SV=1 - [J3KRV4_HUMAN]	10.29	5	1	1	1	10.29	1	1				136	14.9952	6.49365
A0A5C2H3N5	IG c1636_light_IGKV1-5_IGKJ3 (Fragment) OS=Homo sapiens OX=9606 PE=2 SV=1 - [A0A5C2H3N5_HUMAN]	10.28	1	1	1	1	10.28	1	1				107	11.7067	7.28369
A0A5C2G3V7	IGL c983_light_IGKV1-9_IGKJ2 (Fragment) OS=Homo sapiens OX=9606 PE=2 SV=1 - [A0A5C2G3V7_HUMAN]	10.28	1	1	1	1	10.28	1	1				107	11.7589	8.44092
Q9BU76	Multiple myeloma tumor-associated protein 2 OS=Homo sapiens OX=9606 GN=MMTAG2 PE=1 SV=1 - [MMTA2_HUMAN]	10.27	1	2	2	4	10.27	2	2	10.27	2	2	263	29.3939	10.0229
B7ZKK7	eIF2AK2 protein OS=Homo sapiens OX=9606 GN=EIF2AK2 PE=2 SV=1 - [B7ZKK7_HUMAN]	10.26	7	5	5	7	6.04	3	3	5.68	3	4	546	61.4723	8.29443
Q08426	Peroxisomal bifunctional enzyme OS=Homo sapiens OX=9606 GN=EHHADH PE=1 SV=3 - [ECHP_HUMAN]	10.24	3	6	6	10	7.05	4	4	10.24	6	6	723	79.4447	9.14404
P04792	Heat shock protein beta-1 OS=Homo sapiens OX=9606 GN=HSPB1 PE=1 SV=2 - [HSPB1_HUMAN]	10.24	3	3	3	3	9.27	2	2	5.37	1	1	205	22.7685	6.40479
Q9NVD7	Alpha-parvin OS=Homo sapiens OX=9606 GN=PARVA PE=1 SV=1 - [PARVA_HUMAN]	10.22	3	3	3	3	10.22	3	3				372	42.2174	5.94775
P62258	14-3-3 protein epsilon OS=Homo sapiens OX=9606 GN=YWHAE PE=1 SV=1 - [1433E_HUMAN]	10.2	11	1	3	5	10.2	3	3	7.06	2	2	255	29.1554	4.7417
P61964	WD repeat-containing protein 5 OS=Homo sapiens OX=9606 GN=WDR5 PE=1 SV=1 - [WDR5_HUMAN]	10.18	2	3	3	6	10.18	3	3	10.18	3	3	334	36.5655	8.26514
Q9Y4P1	Cysteine protease ATG4B OS=Homo sapiens OX=9606 GN=ATG4B PE=1 SV=2 - [ATG4B_HUMAN]	10.18	10	3	3	4	6.87	2	2	7.63	2	2	393	44.2657	5.07178
B2R858	cDNA, FLJ93750, Homo sapiens DEAD (Asp-Glu-Ala-Asp) box polypeptide 6 (DDX6), mRNA OS=Homo sapiens OX=9606 PE=2 SV=1 - [B2R858_HUMAN]	10.17	3	4	4	6	10.17	4	4	5.93	2	2	472	53.1827	8.66064
A8K781	cDNA FLJ75299, highly similar to Xenopus laevis proteasome (prosome, macropain) 26S subunit, ATPase 3, mRNA OS=Homo sapiens OX=9606 PE=2 SV=1 - [A8K781_HUMAN]	10.17	8	3	3	5	5.91	2	2	10.17	3	3	423	47.2925	5.22412
K7ERT2	Mitogen-activated protein kinase kinase kinase kinase 1 (Fragment) OS=Homo sapiens OX=9606 GN=MAP4K1 PE=1 SV=1 - [K7ERT2_HUMAN]	10.14	1	1	1	1	10.14	1	1				69	7.52083	4.71631
B5BTZ6	Signal transducer and activator of transcription OS=Homo sapiens OX=9606 GN=STAT3 PE=2 SV=1 - [B5BTZ6_HUMAN]	10.14	6	6	6	8	2.86	2	2	10.14	6	6	769	87.9433	6.20166
V6A6E5	MHC class I antigen OS=Homo sapiens OX=9606 GN=HLA-C PE=3 SV=1 - [V6A6E5_HUMAN]	10.11	637	1	2	3	10.11	2	2	6.56	1	1	366	40.8891	6.30322
O15427	Monocarboxylate transporter 4 OS=Homo sapiens OX=9606 GN=SLC16A3 PE=1 SV=1 - [MOT4_HUMAN]	10.11	12	4	4	6	4.52	2	2	10.11	4	4	465	49.4369	7.95752
H0Y550	Trafficking protein particle complex subunit 12 (Fragment) OS=Homo sapiens OX=9606 GN=TRAPPC12 PE=1 SV=1 - [H0Y550_HUMAN]	10.09	8	1	1	2	10.09	1	1	10.09	1	1	109	12.0709	6.68311
X6RGJ2	Heterochromatin protein 1-binding protein 3 (Fragment) OS=Homo sapiens OX=9606 GN=HP1BP3 PE=1 SV=1 - [X6RGJ2_HUMAN]	10.09	6	3	3	4	6.73	2	2	7.34	2	2	327	36.4923	9.33447
B2RB23	cDNA, FLJ95265, highly similar to Homo sapiens acetyl-Coenzyme A acyltransferase 2 (mitochondrial 3-oxoacyl-Coenzyme A thiolase) (ACAA2), nuclear gene encoding mitochondrial protein, mRNA OS=Homo sapiens OX=9606 PE=2 SV=1 - [B2RB23_HUMAN]	10.08	8	5	5	9	10.08	5	5	8.06	4	4	397	41.9827	8.25049
J3QQK2	Transmembrane protein 104 (Fragment) OS=Homo sapiens OX=9606 GN=TMEM104 PE=1 SV=1 - [J3QQK2_HUMAN]	10.08	4	1	1	1				10.08	1	1	129	14.3967	4.29736
E9PKL9	GDP-L-fucose synthase (Fragment) OS=Homo sapiens OX=9606 GN=TSTA3 PE=1 SV=1 - [E9PKL9_HUMAN]	10.07	8	2	2	4	10.07	2	2	10.07	2	2	268	29.6479	6.01123
B4DGM4	cDNA FLJ61114, highly similar to Homo sapiens intersex-lik (IXL), mRNA OS=Homo sapiens OX=9606 PE=2 SV=1 - [B4DGM4_HUMAN]	10.07	4	1	1	1				10.07	1	1	139	14.9646	6.27783
K7EP07	Tubulin-folding cofactor B (Fragment) OS=Homo sapiens OX=9606 GN=TBCB PE=1 SV=8 - [K7EP07_HUMAN]	10.06	4	2	2	3	5.92	1	1	10.06	2	2	169	19.2394	5.33838
P51398	28S ribosomal protein S29, mitochondrial OS=Homo sapiens OX=9606 GN=DAP3 PE=1 SV=1 - [RT29_HUMAN]	10.05	9	3	3	6	5.03	1	2	10.05	3	4	398	45.5376	8.88037
Q9Y3A4	Ribosomal RNA-processing protein 7 homolog A OS=Homo sapiens OX=9606 GN=RRP7A PE=1 SV=2 - [RRP7A_HUMAN]	10	2	3	3	5	10	2	2	10	3	3	280	32.314	9.5835
A0A087WU10	Nucleolar protein 16 OS=Homo sapiens OX=9606 GN=NOP16 PE=1 SV=1 - [A0A087WU10_HUMAN]	10	7	1	1	2	10	1	1	10	1	1	70	8.12136	11.6196
A0A590UJL9	Coiled-coil domain-containing protein 30 OS=Homo sapiens OX=9606 GN=CCDC30 PE=4 SV=1 - [A0A590UJL9_HUMAN]	10	17	1	1	1				10	1	1	80	9.1236	5.79541
B4DUT7	cDNA FLJ57604, highly similar to GMP synthase (glutamine-hydrolyzing) OS=Homo sapiens OX=9606 PE=2 SV=1 - [B4DUT7_HUMAN]	9.97	3	6	6	9	7.01	4	4	8.41	5	5	642	71.1962	7.15186
A0A024R3J7	HCG2032701, isoform CRA_a OS=Homo sapiens OX=9606 GN=hCG_2032701 PE=4 SV=1 - [A0A024R3J7_HUMAN]	9.96	7	8	8	11	7.54	6	6	6.69	5	5	703	80.3757	7.81104
Q9H2R7	NPD011 OS=Homo sapiens OX=9606 GN=NPD011 PE=2 SV=1 - [Q9H2R7_HUMAN]	9.95	4	2	2	4	9.95	2	2	9.95	2	2	211	24.3385	5.96045
B4DWC1	cDNA FLJ51345, highly similar to Histamine N-methyltransferase OS=Homo sapiens OX=9606 PE=2 SV=1 - [B4DWC1_HUMAN]	9.94	5	2	2	4	9.94	2	2	9.94	2	2	161	18.4233	6.80029
A8K690	cDNA FLJ76863, highly similar to Homo sapiens stress-induced-phosphoprotein 1 (Hsp70/Hsp90-organizing protein) (STIP1), mRNA OS=Homo sapiens OX=9606 PE=2 SV=1 - [A8K690_HUMAN]	9.94	5	6	6	9	9.94	6	6	5.16	3	3	543	62.6154	6.80029
Q13435	Splicing factor 3B subunit 2 OS=Homo sapiens OX=9606 GN=SF3B2 PE=1 SV=2 - [SF3B2_HUMAN]	9.94	8	8	8	12	9.94	8	8	4.69	4	4	895	100.165	5.66846
C9JU35	Complex I assembly factor TIMMDC1, mitochondrial OS=Homo sapiens OX=9606 GN=TIMMDC1 PE=1 SV=1 - [C9JU35_HUMAN]	9.93	2	1	1	1				9.93	1	1	151	17.448	5.32568
J3QL14	V-type proton ATPase subunit d 1 (Fragment) OS=Homo sapiens OX=9606 GN=ATP6V0D1 PE=1 SV=1 - [J3QL14_HUMAN]	9.91	7	2	2	2	5.6	1	1	4.31	1	1	232	26.7983	4.94482
P25490	Transcriptional repressor protein YY1 OS=Homo sapiens OX=9606 GN=YY1 PE=1 SV=2 - [TYY1_HUMAN]	9.9	5	3	3	3	4.83	2	2	5.07	1	1	414	44.6847	6.25244
B5LFX8	MHC class I antigen (Fragment) OS=Homo sapiens OX=9606 GN=HLA-G PE=3 SV=1 - [B5LFX8_HUMAN]	9.89	3113	1	2	3	9.89	2	2	4.76	1	1	273	31.503	5.41455
B2RD27	cDNA, FLJ96428, highly similar to Homo sapiens proteasome (prosome, macropain) 26S subunit, non-ATPase, 7 (Mov34 homolog) (PSMD7), mRNA OS=Homo sapiens OX=9606 PE=2 SV=1 - [B2RD27_HUMAN]	9.88	5	3	3	4	9.88	3	3	3.7	1	1	324	36.9885	6.771
A0A024R5A3	Calpain 1, (Mu/I) large subunit, isoform CRA_b OS=Homo sapiens OX=9606 GN=CAPN1 PE=3 SV=1 - [A0A024R5A3_HUMAN]	9.86	15	7	7	10	7.32	5	5	7.32	5	5	710	81.416	5.74463
E9LUX2	Hemoglobin alpha-2 chain variant (Fragment) OS=Homo sapiens OX=9606 GN=HBA2 PE=3 SV=1 - [E9LUX2_HUMAN]	9.86	27	1	1	1				9.86	1	1	71	7.72112	7.62061
Q68E00	Uncharacterized protein DKFZp686G2045 (Fragment) OS=Homo sapiens OX=9606 GN=DKFZp686G2045 PE=4 SV=2 - [Q68E00_HUMAN]	9.84	5	2	2	4	9.84	2	2	9.84	2	2	315	32.5593	6.771
B4DZC3	5'-3' exoribonuclease OS=Homo sapiens OX=9606 PE=2 SV=1 - [B4DZC3_HUMAN]	9.82	4	7	7	8	0.89	1	1	9.82	7	7	896	102.351	7.63525
A8K4Z2	cDNA FLJ77120, highly similar to Homo sapiens replication factor C (activator 1) 5, 36.5kDa (RFC5), transcript variant 2, mRNA OS=Homo sapiens OX=9606 PE=2 SV=1 - [A8K4Z2_HUMAN]	9.8	8	2	2	4	5.88	1	1	9.8	2	3	255	28.7681	6.55127
Q9UEI6	Polio virus related protein 2, alpha isoform (Fragment) OS=Homo sapiens OX=9606 PE=4 SV=1 - [Q9UEI6_HUMAN]	9.8	1	1	1	1	9.8	1	1				449	48.1223	5.04639
B4E324	cDNA FLJ60397, highly similar to Lysosomal protective protein OS=Homo sapiens OX=9606 PE=2 SV=1 - [B4E324_HUMAN]	9.79	6	4	4	5	5.63	2	2	6.88	3	3	480	54.235	6.97607
Q9H6S3	Epidermal growth factor receptor kinase substrate 8-like protein 2 OS=Homo sapiens OX=9606 GN=EPS8L2 PE=1 SV=2 - [ES8L2_HUMAN]	9.79	9	6	6	10	8.53	5	5	8.11	5	5	715	80.5701	6.84424
I3L4G9	Phosphoribosyl pyrophosphate synthase-associated protein 2 (Fragment) OS=Homo sapiens OX=9606 GN=PRPSAP2 PE=1 SV=1 - [I3L4G9_HUMAN]	9.79	8	1	1	1				9.79	1	1	143	15.7531	4.89404
C9J173	Inositol polyphosphate 1-phosphatase (Fragment) OS=Homo sapiens OX=9606 GN=INPP1 PE=1 SV=1 - [C9J173_HUMAN]	9.79	9	1	1	1				9.79	1	1	143	16.1222	4.77979
E9PPQ5	Cysteine and histidine-rich domain-containing protein 1 OS=Homo sapiens OX=9606 GN=CHORDC1 PE=1 SV=1 - [E9PPQ5_HUMAN]	9.78	4	1	1	1				9.78	1	1	184	20.7103	7.28369
D6RDI2	Luc7-like protein 3 (Fragment) OS=Homo sapiens OX=9606 GN=LUC7L3 PE=1 SV=1 - [D6RDI2_HUMAN]	9.78	7	1	1	1				9.78	1	1	184	20.6644	8.26514
P62191	26S proteasome regulatory subunit 4 OS=Homo sapiens OX=9606 GN=PSMC1 PE=1 SV=1 - [PRS4_HUMAN]	9.77	4	3	4	8	6.82	3	3	9.77	4	5	440	49.1537	6.21436
O43819	Protein SCO2 homolog, mitochondrial OS=Homo sapiens OX=9606 GN=SCO2 PE=1 SV=3 - [SCO2_HUMAN]	9.77	2	2	2	2				9.77	2	2	266	29.7914	8.85107
Q08AR5	DNAJC2 protein OS=Homo sapiens OX=9606 GN=DNAJC2 PE=2 SV=1 - [Q08AR5_HUMAN]	9.76	2	3	3	4	3.66	1	1	9.76	3	3	246	27.8393	8.52881
Q96AB3	Isochorismatase domain-containing protein 2 OS=Homo sapiens OX=9606 GN=ISOC2 PE=1 SV=1 - [ISOC2_HUMAN]	9.76	1	1	1	1	9.76	1	1				205	22.3228	7.76709
B4DZB1	cDNA FLJ59645, highly similar to 116 kDa U5 small nuclear ribonucleoprotein component OS=Homo sapiens OX=9606 PE=2 SV=1 - [B4DZB1_HUMAN]	9.75	9	6	7	11	7.26	5	5	7.04	5	6	923	103.756	5.37646
Q9ULX6	A-kinase anchor protein 8-like OS=Homo sapiens OX=9606 GN=AKAP8L PE=1 SV=4 - [AKP8L_HUMAN]	9.75	7	5	5	8	5.73	3	4	7.74	4	4	646	71.5947	5.04639
B4DSN3	cDNA FLJ60345, highly similar to Protein transport protein Sec24C OS=Homo sapiens OX=9606 PE=2 SV=1 - [B4DSN3_HUMAN]	9.74	4	9	9	13	6.26	5	5	8.92	8	8	975	106.492	6.96143
E5RIE8	Mediator of RNA polymerase II transcription subunit 7 (Fragment) OS=Homo sapiens OX=9606 GN=MED7 PE=1 SV=1 - [E5RIE8_HUMAN]	9.74	2	1	1	1	9.74	1	1				195	22.8276	5.97314
B4DLL3	cDNA FLJ56683, highly similar to Peroxisomal 3,2-trans-enoyl-CoA isomerase OS=Homo sapiens OX=9606 PE=2 SV=1 - [B4DLL3_HUMAN]	9.74	13	2	2	2				9.74	2	2	195	21.5519	8.77783
J3KRH9	Chromodomain-helicase-DNA-binding protein 9 (Fragment) OS=Homo sapiens OX=9606 GN=CHD9 PE=1 SV=1 - [J3KRH9_HUMAN]	9.73	8	1	1	1	9.73	1	1				113	13.117	9.99365
F5H702	39S ribosomal protein L48, mitochondrial OS=Homo sapiens OX=9606 GN=MRPL48 PE=1 SV=1 - [F5H702_HUMAN]	9.73	3	1	1	1				9.73	1	1	113	12.7616	5.23682
Q9NWU5	39S ribosomal protein L22, mitochondrial OS=Homo sapiens OX=9606 GN=MRPL22 PE=1 SV=1 - [RM22_HUMAN]	9.71	5	2	2	2				9.71	2	2	206	23.6256	9.93506
Q9NVS2	39S ribosomal protein S18a, mitochondrial OS=Homo sapiens OX=9606 GN=MRPS18A PE=1 SV=1 - [RT18A_HUMAN]	9.69	2	2	2	3	5.61	1	1	9.69	2	2	196	22.1698	10.3306
Q9UBB4	Ataxin-10 OS=Homo sapiens OX=9606 GN=ATXN10 PE=1 SV=1 - [ATX10_HUMAN]	9.68	6	3	3	4	6.11	2	2	6.74	2	2	475	53.4548	5.24951
F5H2C9	N-alpha-acetyltransferase 40 OS=Homo sapiens OX=9606 GN=NAA40 PE=1 SV=1 - [F5H2C9_HUMAN]	9.68	3	1	1	2	9.68	1	1	9.68	1	1	124	13.8666	8.55811
B4DY46	cDNA FLJ53447, highly similar to Syntaxin-binding protein 2 OS=Homo sapiens OX=9606 PE=2 SV=1 - [B4DY46_HUMAN]	9.66	11	4	4	6	7.69	3	3	6.8	3	3	559	62.6595	6.50732
A0A087WT96	E3 ubiquitin-protein ligase ARIH1 (Fragment) OS=Homo sapiens OX=9606 GN=ARIH1 PE=1 SV=1 - [A0A087WT96_HUMAN]	9.65	3	1	1	1	9.65	1	1				114	14.1018	6.68311
X6RC47	PC-esterase domain-containing protein 1A (Fragment) OS=Homo sapiens OX=9606 GN=PCED1A PE=4 SV=1 - [X6RC47_HUMAN]	9.61	5	1	1	2	9.61	1	2				229	26.3264	6.63916
H3BU54	Alanine aminotransferase 2 (Fragment) OS=Homo sapiens OX=9606 GN=GPT2 PE=1 SV=1 - [H3BU54_HUMAN]	9.6	2	2	2	4	4.52	1	1	9.6	2	3	177	19.2728	6.63916
P49755	Transmembrane emp24 domain-containing protein 10 OS=Homo sapiens OX=9606 GN=TMED10 PE=1 SV=2 - [TMEDA_HUMAN]	9.59	5	2	2	4	5.48	1	1	9.59	2	3	219	24.96	7.44482
P53582	Methionine aminopeptidase 1 OS=Homo sapiens OX=9606 GN=METAP1 PE=1 SV=2 - [MAP11_HUMAN]	9.59	5	3	3	5	6.48	2	2	9.59	3	3	386	43.1873	7.1665
B4DJ90	cDNA FLJ51865, highly similar to RNA-binding protein 28 OS=Homo sapiens OX=9606 PE=2 SV=1 - [B4DJ90_HUMAN]	9.56	4	3	3	4	6.98	2	2	6.46	2	2	387	43.4829	5.17334
B4DKB4	cDNA FLJ59917 OS=Homo sapiens OX=9606 PE=2 SV=1 - [B4DKB4_HUMAN]	9.55	4	1	1	1				9.55	1	1	178	20.943	4.98291
P61221	ATP-binding cassette sub-family E member 1 OS=Homo sapiens OX=9606 GN=ABCE1 PE=1 SV=1 - [ABCE1_HUMAN]	9.52	4	5	5	6	5.84	3	3	5.84	3	3	599	67.271	8.33838
D3DWL9	Cleavage and polyadenylation specific factor 1, 160kDa, isoform CRA_a OS=Homo sapiens OX=9606 GN=CPSF1 PE=4 SV=1 - [D3DWL9_HUMAN]	9.52	6	9	9	18	6.15	6	6	9.52	9	12	1365	151.89	6.32861
P39748	Flap endonuclease 1 OS=Homo sapiens OX=9606 GN=FEN1 PE=1 SV=1 - [FEN1_HUMAN]	9.47	3	3	3	5	9.47	3	3	5.26	2	2	380	42.5661	8.6167
F8W0V3	Extracellular glycoprotein lacritin OS=Homo sapiens OX=9606 GN=LACRT PE=1 SV=1 - [F8W0V3_HUMAN]	9.45	2	1	1	1	9.45	1	1				127	13.0247	6.06201
A8K7D9	Importin subunit alpha OS=Homo sapiens OX=9606 PE=2 SV=1 - [A8K7D9_HUMAN]	9.45	5	3	3	4	3.4	1	1	9.45	3	3	529	57.7979	5.40186
K4DIB5	Zinc transporter ZIP13 (Fragment) OS=Homo sapiens OX=9606 GN=SLC39A13 PE=1 SV=1 - [K4DIB5_HUMAN]	9.42	8	1	1	1				9.42	1	1	138	14.5655	6.99072
O75083	WD repeat-containing protein 1 OS=Homo sapiens OX=9606 GN=WDR1 PE=1 SV=4 - [WDR1_HUMAN]	9.41	8	5	5	5	1.65	1	1	7.76	4	4	606	66.1519	6.65381
H0Y959	TBC domain-containing protein kinase-like protein (Fragment) OS=Homo sapiens OX=9606 GN=TBCK PE=1 SV=1 - [H0Y959_HUMAN]	9.41	3	1	1	1				9.41	1	1	85	9.56186	8.30908
B5BUP0	Acrosomal vesicle protein 1 isoform b (Fragment) OS=Homo sapiens OX=9606 GN=ACRV1 PE=2 SV=1 - [B5BUP0_HUMAN]	9.39	2	1	1	1	9.39	1	1				245	26.2968	4.71631
A0A087X0G9	Cyclin-Q (Fragment) OS=Homo sapiens OX=9606 GN=CCNQ PE=1 SV=1 - [A0A087X0G9_HUMAN]	9.38	1	1	1	1	9.38	1	1				96	10.304	7.92822
H0YEL5	Peptidyl-prolyl cis-trans isomerase (Fragment) OS=Homo sapiens OX=9606 GN=PPIH PE=1 SV=1 - [H0YEL5_HUMAN]	9.38	4	1	1	2	9.38	1	1	9.38	1	1	96	10.2741	8.19189
M0QYE0	Endophilin-A2 (Fragment) OS=Homo sapiens OX=9606 GN=SH3GL1 PE=1 SV=8 - [M0QYE0_HUMAN]	9.38	11	1	1	1	9.38	1	1				128	14.2364	6.78564
Q9NXG2	THUMP domain-containing protein 1 OS=Homo sapiens OX=9606 GN=THUMPD1 PE=1 SV=2 - [THUM1_HUMAN]	9.35	5	3	3	5	9.35	3	3	6.23	2	2	353	39.2908	7.88428
H0Y9I3	Exportin-5 (Fragment) OS=Homo sapiens OX=9606 GN=XPO5 PE=1 SV=1 - [H0Y9I3_HUMAN]	9.35	4	1	1	1				9.35	1	1	107	12.0823	8.67529
Q59F54	Solute carrier family 2 (Facilitated glucose transporter), member 3 variant (Fragment) OS=Homo sapiens OX=9606 PE=2 SV=1 - [Q59F54_HUMAN]	9.34	6	3	3	5	5.54	2	2	9.34	3	3	289	31.8533	5.92236
Q6ZU61	cDNA FLJ43977 fis, clone TESTI4018382 OS=Homo sapiens OX=9606 PE=2 SV=1 - [Q6ZU61_HUMAN]	9.3	1	1	1	1				9.3	1	1	129	14.0651	6.49365
Q5QPM9	Proteasome inhibitor PI31 subunit (Fragment) OS=Homo sapiens OX=9606 GN=PSMF1 PE=1 SV=1 - [Q5QPM9_HUMAN]	9.29	4	1	1	2	9.29	1	1	9.29	1	1	183	20.5804	6.26514
K7EKW3	Transmembrane and ubiquitin-like domain-containing protein 2 (Fragment) OS=Homo sapiens OX=9606 GN=TMUB2 PE=1 SV=1 - [K7EKW3_HUMAN]	9.28	1	1	1	1				9.28	1	1	194	20.8948	7.89893
P43034	Platelet-activating factor acetylhydrolase IB subunit alpha OS=Homo sapiens OX=9606 GN=PAFAH1B1 PE=1 SV=2 - [LIS1_HUMAN]	9.27	5	2	3	3				9.27	3	3	410	46.6082	7.37158
O75525	KH domain-containing, RNA-binding, signal transduction-associated protein 3 OS=Homo sapiens OX=9606 GN=KHDRBS3 PE=1 SV=1 - [KHDR3_HUMAN]	9.25	13	2	4	9	6.94	3	4	9.25	4	5	346	38.7756	7.60596
A0A494C181	CCA tRNA nucleotidyltransferase 1, mitochondrial OS=Homo sapiens OX=9606 GN=TRNT1 PE=1 SV=1 - [A0A494C181_HUMAN]	9.22	6	2	2	4	9.22	2	2	9.22	2	2	206	24.3744	8.82178
O14880	Microsomal glutathione S-transferase 3 OS=Homo sapiens OX=9606 GN=MGST3 PE=1 SV=1 - [MGST3_HUMAN]	9.21	3	1	1	1				9.21	1	1	152	16.5056	9.37842
J3KT57	tRNA-dihydrouridine(16/17) synthase [NAD(P)(+)]-like (Fragment) OS=Homo sapiens OX=9606 GN=DUS1L PE=1 SV=1 - [J3KT57_HUMAN]	9.21	6	1	1	1				9.21	1	1	152	16.5603	9.48096
Q14847	LIM and SH3 domain protein 1 OS=Homo sapiens OX=9606 GN=LASP1 PE=1 SV=2 - [LASP1_HUMAN]	9.2	8	3	3	5	6.51	2	2	9.2	3	3	261	29.6982	7.04932
B2RA34	cDNA, FLJ94678, highly similar to Homo sapiens BCL2-associated athanogene 4 (BAG4), mRNA OS=Homo sapiens OX=9606 PE=2 SV=1 - [B2RA34_HUMAN]	9.19	4	4	4	8	9.19	4	4	9.19	4	4	457	49.5734	5.12256
Q9H0A0	RNA cytidine acetyltransferase OS=Homo sapiens OX=9606 GN=NAT10 PE=1 SV=2 - [NAT10_HUMAN]	9.17	5	8	8	10	1.85	2	2	9.17	8	8	1025	115.657	8.26514
A0A1B0GTJ7	Adenylosuccinate lyase OS=Homo sapiens OX=9606 GN=ADSL PE=1 SV=1 - [A0A1B0GTJ7_HUMAN]	9.17	21	4	4	6	9.17	4	4	4.58	2	2	480	54.3987	7.10791
A0A5C2GQN8	IG c1213_heavy_IGHV1-69_IGHD6-6_IGHJ5 (Fragment) OS=Homo sapiens OX=9606 PE=2 SV=1 - [A0A5C2GQN8_HUMAN]	9.17	10	1	1	1	9.17	1	1				120	13.0475	8.92432
M0R1J6	Claudin domain-containing protein 2 (Fragment) OS=Homo sapiens OX=9606 GN=CLDND2 PE=4 SV=1 - [M0R1J6_HUMAN]	9.17	1	1	1	2				9.17	1	2	109	11.1055	7.91357
A0A024R5G7	Mitochondrial ribosomal protein L21, isoform CRA_a OS=Homo sapiens OX=9606 GN=MRPL21 PE=4 SV=1 - [A0A024R5G7_HUMAN]	9.17	2	1	1	1				9.17	1	1	120	13.7377	10.0669
I3L4X0	Protein phosphatase 4 (Formerly X), catalytic subunit, isoform CRA_b OS=Homo sapiens OX=9606 GN=PPP4C PE=1 SV=1 - [I3L4X0_HUMAN]	9.17	5	1	1	1				9.17	1	1	120	13.3618	4.67822
Q9UHS8	PRO1975 OS=Homo sapiens OX=9606 PE=2 SV=1 - [Q9UHS8_HUMAN]	9.16	9	3	3	4	9.16	3	3	3.56	1	1	393	44.1187	9.02686
A0A3B3ITC6	Segment polarity protein dishevelled homolog DVL-3 (Fragment) OS=Homo sapiens OX=9606 GN=DVL3 PE=1 SV=1 - [A0A3B3ITC6_HUMAN]	9.16	11	1	1	2	9.16	1	1	9.16	1	1	131	14.5244	10.3892
A0A5F9ZHC5	Aminoacyl tRNA synthase complex-interacting multifunctional protein 1 OS=Homo sapiens OX=9606 GN=AIMP1 PE=4 SV=1 - [A0A5F9ZHC5_HUMAN]	9.16	4	2	2	6	9.16	2	3	9.16	2	3	273	29.9009	8.35303
O00422	Histone deacetylase complex subunit SAP18 OS=Homo sapiens OX=9606 GN=SAP18 PE=1 SV=1 - [SAP18_HUMAN]	9.15	4	2	2	4	9.15	2	2	9.15	2	2	153	17.55	9.34912
H0YCJ8	Blood group Rh(CE) polypeptide (Fragment) OS=Homo sapiens OX=9606 GN=RHCE PE=4 SV=1 - [H0YCJ8_HUMAN]	9.09	1	1	1	6	9.09	1	2	9.09	1	4	77	8.38819	7.44482
O43678	NADH dehydrogenase [ubiquinone] 1 alpha subcomplex subunit 2 OS=Homo sapiens OX=9606 GN=NDUFA2 PE=1 SV=3 - [NDUA2_HUMAN]	9.09	1	1	1	1	9.09	1	1				99	10.9148	9.56885
Q86YL1	Putative HTH DNA-binding protein OS=Homo sapiens OX=9606 PE=2 SV=1 - [Q86YL1_HUMAN]	9.09	1	1	1	1	9.09	1	1				110	12.1928	11.7075
Q86Z07	Guanine nucleotide binding protein-like 1 OS=Homo sapiens OX=9606 GN=HSR1 PE=4 SV=1 - [Q86Z07_HUMAN]	9.09	12	3	3	4	2.41	1	1	9.09	3	3	374	41.7347	9.14404
A0A184AP76	Putative tumor suppressor RFP2 OS=Homo sapiens OX=9606 GN=RFP2 PE=4 SV=1 - [A0A184AP76_HUMAN]	9.09	1	1	1	1	9.09	1	1				407	46.9709	6.01123
A0A5C2GAL3	IGH + IGL c296_heavy_IGHV3-33_IGHD3-3_IGHJ6 (Fragment) OS=Homo sapiens OX=9606 PE=2 SV=1 - [A0A5C2GAL3_HUMAN]	9.09	1	1	1	1	9.09	1	1				121	13.5045	8.27979
E9PH38	Serine/threonine-protein phosphatase 2A 65 kDa regulatory subunit A alpha isoform (Fragment) OS=Homo sapiens OX=9606 GN=PPP2R1A PE=1 SV=2 - [E9PH38_HUMAN]	9.09	1	1	1	1				9.09	1	1	132	14.6097	8.44092
H0YCX0	Translationally-controlled tumor protein (Fragment) OS=Homo sapiens OX=9606 GN=TPT1 PE=1 SV=1 - [H0YCX0_HUMAN]	9.09	10	1	1	1				9.09	1	1	77	9.0904	6.50732
Q8N1Q4	cDNA FLJ37976 fis, clone CTONG2010148 OS=Homo sapiens OX=9606 PE=2 SV=1 - [Q8N1Q4_HUMAN]	9.09	2	1	1	1				9.09	1	1	132	14.3203	10.5063
B3KTG4	cDNA FLJ38197 fis, clone FCBBF1000367, highly similar to Ubiquitin carboxyl-terminal hydrolase 14 OS=Homo sapiens OX=9606 PE=2 SV=1 - [B3KTG4_HUMAN]	9.07	5	2	3	5	5.6	2	2	9.07	3	3	375	42.6867	7.53271
D6RJB9	Cytokine-dependent hematopoietic cell linker OS=Homo sapiens OX=9606 GN=CLNK PE=1 SV=1 - [D6RJB9_HUMAN]	9.04	3	1	1	1	9.04	1	1				166	19.5008	8.30908
O43148	mRNA cap guanine-N7 methyltransferase OS=Homo sapiens OX=9606 GN=RNMT PE=1 SV=1 - [MCES_HUMAN]	9.03	8	3	3	3				9.03	3	3	476	54.8093	6.60986
Q8N4P8	GTPBP4 protein (Fragment) OS=Homo sapiens OX=9606 GN=GTPBP4 PE=2 SV=1 - [Q8N4P8_HUMAN]	9.02	6	6	6	9	4.75	3	3	9.02	6	6	632	73.6628	9.5542
O75607	Nucleoplasmin-3 OS=Homo sapiens OX=9606 GN=NPM3 PE=1 SV=3 - [NPM3_HUMAN]	8.99	1	1	1	2	8.99	1	1	8.99	1	1	178	19.3314	4.62744
E9PPZ7	FACT complex subunit SSRP1 (Fragment) OS=Homo sapiens OX=9606 GN=SSRP1 PE=1 SV=2 - [E9PPZ7_HUMAN]	8.99	4	1	1	1				8.99	1	1	89	9.94378	4.24658
B7Z871	cDNA FLJ50930, highly similar to Lipoma-preferred partner OS=Homo sapiens OX=9606 PE=2 SV=1 - [B7Z871_HUMAN]	8.91	7	3	3	3	1.78	1	1	7.13	2	2	449	48.4852	7.45947
E9PK47	Alpha-1,4 glucan phosphorylase OS=Homo sapiens OX=9606 GN=PYGL PE=1 SV=1 - [E9PK47_HUMAN]	8.91	3	5	8	15	8.91	8	9	6.84	6	6	819	94.0106	7.31299
E5RGR9	Protein YIPF5 (Fragment) OS=Homo sapiens OX=9606 GN=YIPF5 PE=1 SV=1 - [E5RGR9_HUMAN]	8.91	4	1	1	2	8.91	1	1	8.91	1	1	101	11.2456	4.51318
Q53H37	Calmodulin-like skin protein variant (Fragment) OS=Homo sapiens OX=9606 PE=2 SV=1 - [Q53H37_HUMAN]	8.9	2	1	1	1				8.9	1	1	146	15.8667	4.43701
J3QLF3	Developmentally-regulated GTP-binding protein 2 OS=Homo sapiens OX=9606 GN=DRG2 PE=1 SV=1 - [J3QLF3_HUMAN]	8.89	10	1	1	2	8.89	1	1	8.89	1	1	90	9.82928	8.99756
C9JAG1	Ethanolaminephosphotransferase 1 (Fragment) OS=Homo sapiens OX=9606 GN=SELENOI PE=1 SV=1 - [C9JAG1_HUMAN]	8.89	6	1	1	1				8.89	1	1	180	20.5434	6.50732
X5D7S1	Syntaxin 1A isoform B (Fragment) OS=Homo sapiens OX=9606 GN=STX1A PE=2 SV=1 - [X5D7S1_HUMAN]	8.87	2	1	1	3				8.87	1	3	248	28.3233	5.12256
I3L3Y2	E3 ubiquitin-protein ligase RBBP6 (Fragment) OS=Homo sapiens OX=9606 GN=RBBP6 PE=1 SV=1 - [I3L3Y2_HUMAN]	8.86	4	1	1	2	8.86	1	1	8.86	1	1	158	17.3047	7.85498
A0A1W2PPN9	Potassium voltage-gated channel subfamily C member 1 (Fragment) OS=Homo sapiens OX=9606 GN=KCNC1 PE=1 SV=1 - [A0A1W2PPN9_HUMAN]	8.86	3	1	1	1	8.86	1	1				79	8.48107	4.88135
L8E7D7	Alternative protein MTAP OS=Homo sapiens OX=9606 GN=MTAP PE=4 SV=1 - [L8E7D7_HUMAN]	8.86	1	1	1	1				8.86	1	1	79	9.03166	10.3599
Q02318	Sterol 26-hydroxylase, mitochondrial OS=Homo sapiens OX=9606 GN=CYP27A1 PE=1 SV=1 - [CP27A_HUMAN]	8.85	2	4	4	4	4.9	2	2	3.95	2	2	531	60.1963	8.89502
O60762	Dolichol-phosphate mannosyltransferase subunit 1 OS=Homo sapiens OX=9606 GN=DPM1 PE=1 SV=1 - [DPM1_HUMAN]	8.85	5	2	2	3	8.85	2	2	4.23	1	1	260	29.6158	9.56885
B7Z7U6	cDNA FLJ51769, highly similar to Ras GTPase-activating-like protein IQGAP2 (Fragment) OS=Homo sapiens OX=9606 PE=2 SV=1 - [B7Z7U6_HUMAN]	8.84	11	6	12	18	6.7	8	8	7.13	10	10	1402	160.152	5.38916
Q9C0J8	pre-mRNA 3' end processing protein WDR33 OS=Homo sapiens OX=9606 GN=WDR33 PE=1 SV=2 - [WDR33_HUMAN]	8.83	3	11	11	24	6.96	9	10	8.83	11	14	1336	145.799	9.17334
A0A024R847	Chromosome 7 open reading frame 20, isoform CRA_a OS=Homo sapiens OX=9606 GN=C7orf20 PE=4 SV=1 - [A0A024R847_HUMAN]	8.83	5	2	2	2	4.24	1	1	4.59	1	1	283	31.7807	5.14795
F8VWH9	ADP-ribosylation factor GTPase-activating protein 1 OS=Homo sapiens OX=9606 GN=ARFGAP1 PE=1 SV=1 - [F8VWH9_HUMAN]	8.82	8	2	2	2	8.82	2	2				340	37.0865	5.2749
B4DMV0	cDNA FLJ59352, highly similar to Brain-specific angiogenesis inhibitor1-associated protein 2 OS=Homo sapiens OX=9606 PE=2 SV=1 - [B4DMV0_HUMAN]	8.8	16	4	4	5	4.2	2	2	7	3	3	500	54.7676	9.17334
A0A3B3ISL2	Paternally-expressed gene 3 protein (Fragment) OS=Homo sapiens OX=9606 GN=PEG3 PE=1 SV=1 - [A0A3B3ISL2_HUMAN]	8.8	6	9	9	9	4.16	4	4	4.65	5	5	1227	140.784	6.63916
A0A5C2G9Q1	IGH c116_heavy__IGHV4-59_IGHD1-14_IGHJ5 (Fragment) OS=Homo sapiens OX=9606 PE=2 SV=1 - [A0A5C2G9Q1_HUMAN]	8.8	1	1	1	2	8.8	1	1	8.8	1	1	125	13.6439	9.51025
K7ENG2	U2 snRNP auxiliary factor large subunit OS=Homo sapiens OX=9606 GN=U2AF2 PE=1 SV=1 - [K7ENG2_HUMAN]	8.79	3	2	2	5	8.79	2	2	8.79	2	3	307	33.8799	5.03369
Q9BYN8	28S ribosomal protein S26, mitochondrial OS=Homo sapiens OX=9606 GN=MRPS26 PE=1 SV=1 - [RT26_HUMAN]	8.78	1	2	2	3	3.9	1	1	8.78	2	2	205	24.1969	10.3892
B4E0Q6	cDNA FLJ60209, highly similar to Transcriptional repressor p66 alpha OS=Homo sapiens OX=9606 PE=2 SV=1 - [B4E0Q6_HUMAN]	8.78	8	2	2	2	4.58	1	1	4.2	1	1	262	28.6337	9.94971
B4DZZ3	cDNA FLJ61007, highly similar to Negative elongation factor E OS=Homo sapiens OX=9606 PE=2 SV=1 - [B4DZZ3_HUMAN]	8.78	10	1	1	1	8.78	1	1				148	16.4628	9.99365
H0Y8V7	Protein transport protein Sec31A (Fragment) OS=Homo sapiens OX=9606 GN=SEC31A PE=1 SV=8 - [H0Y8V7_HUMAN]	8.77	9	3	3	4	2.81	1	1	8.77	3	3	285	31.8079	4.98291
Q96CS3	FAS-associated factor 2 OS=Homo sapiens OX=9606 GN=FAF2 PE=1 SV=2 - [FAF2_HUMAN]	8.76	2	3	3	5	8.76	3	3	6.74	2	2	445	52.5905	5.61768
Q8NDP0	Uncharacterized protein DKFZp586G1518 (Fragment) OS=Homo sapiens OX=9606 GN=DKFZp586G1518 PE=2 SV=1 - [Q8NDP0_HUMAN]	8.75	6	3	3	4	6.06	2	2	6.06	2	2	297	32.9554	9.39307
H0YH87	Ataxin-2 OS=Homo sapiens OX=9606 GN=ATXN2 PE=1 SV=2 - [H0YH87_HUMAN]	8.74	20	5	6	10	7.78	5	6	5.63	4	4	835	90.1123	9.14404
P25311	Zinc-alpha-2-glycoprotein OS=Homo sapiens OX=9606 GN=AZGP1 PE=1 SV=2 - [ZA2G_HUMAN]	8.72	2	2	2	2	8.72	2	2				298	34.2371	6.04932
A8K6H9	cDNA FLJ75876, highly similar to Homo sapiens solute carrier family 38, member 2 (SLC38A2), mRNA OS=Homo sapiens OX=9606 PE=2 SV=1 - [A8K6H9_HUMAN]	8.7	3	3	3	5	4.55	2	2	8.7	3	3	506	56.0175	8.00146
G3V119	Cell cycle and apoptosis regulator protein 2 OS=Homo sapiens OX=9606 GN=CCAR2 PE=1 SV=1 - [G3V119_HUMAN]	8.7	6	3	3	3	1.51	1	1	7.19	2	2	598	67.2351	4.75439
J3KT68	Sigma intracellular receptor 2 OS=Homo sapiens OX=9606 GN=TMEM97 PE=1 SV=1 - [J3KT68_HUMAN]	8.7	3	1	1	2	8.7	1	1	8.7	1	1	92	10.9688	7.97217
A0A2R8Y804	Catenin beta-1 OS=Homo sapiens OX=9606 GN=CTNNB1 PE=1 SV=1 - [A0A2R8Y804_HUMAN]	8.69	15	6	7	11	7.41	6	6	6.13	5	5	702	77.1576	6.59521
B7Z881	cDNA FLJ52376, highly similar to Ras GTPase-activating-like protein IQGAP2 OS=Homo sapiens OX=9606 PE=2 SV=1 - [B7Z881_HUMAN]	8.67	1	1	7	12	7.05	5	5	8.67	7	7	865	99.3653	8.22119
P10644	cAMP-dependent protein kinase type I-alpha regulatory subunit OS=Homo sapiens OX=9606 GN=PRKAR1A PE=1 SV=1 - [KAP0_HUMAN]	8.66	9	3	3	5	5.51	2	2	8.66	3	3	381	42.955	5.35107
Q6P2H3	Centrosomal protein of 85 kDa OS=Homo sapiens OX=9606 GN=CEP85 PE=1 SV=1 - [CEP85_HUMAN]	8.66	3	6	6	8	3.94	3	3	7.35	5	5	762	85.5862	5.99854
A0A5C2GGF3	IGH + IGL c251_light_IGKV3-11_IGKJ4 (Fragment) OS=Homo sapiens OX=9606 PE=2 SV=1 - [A0A5C2GGF3_HUMAN]	8.65	68	1	1	1	8.65	1	1				104	11.1517	8.49951
P61160	Actin-related protein 2 OS=Homo sapiens OX=9606 GN=ACTR2 PE=1 SV=1 - [ARP2_HUMAN]	8.63	7	3	3	5	5.08	2	2	8.63	3	3	394	44.7322	6.7417
Q71SM9	Dyad symmetry binding protein (Fragment) OS=Homo sapiens OX=9606 PE=2 SV=1 - [Q71SM9_HUMAN]	8.63	1	1	1	2	8.63	1	1	8.63	1	1	255	28.4914	9.30518
H3BLU7	Aflatoxin B1 aldehyde reductase member 2 (Fragment) OS=Homo sapiens OX=9606 GN=AKR7A2 PE=1 SV=1 - [H3BLU7_HUMAN]	8.6	4	2	2	5	8.6	2	3	6.05	1	2	314	34.6622	7.18115
Q13296	Mammaglobin-A OS=Homo sapiens OX=9606 GN=SCGB2A2 PE=1 SV=1 - [SG2A2_HUMAN]	8.6	2	1	1	1	8.6	1	1				93	10.4921	4.29736
H0YMQ8	Protein-glutamine gamma-glutamyltransferase K (Fragment) OS=Homo sapiens OX=9606 GN=TGM1 PE=1 SV=1 - [H0YMQ8_HUMAN]	8.59	6	1	1	1	8.59	1	1				128	14.0015	9.08545
F8VX42	Dual-specificity protein phosphatase 18 (Fragment) OS=Homo sapiens OX=9606 GN=DUSP18 PE=1 SV=1 - [F8VX42_HUMAN]	8.59	2	1	1	1				8.59	1	1	163	18.2181	7.79639
Q4VXZ8	Peroxisomal 2,4-dienoyl-CoA reductase OS=Homo sapiens OX=9606 GN=DECR2 PE=1 SV=1 - [Q4VXZ8_HUMAN]	8.57	3	2	2	3	2.86	1	1	8.57	2	2	280	29.4652	8.86572
P31689	DnaJ homolog subfamily A member 1 OS=Homo sapiens OX=9606 GN=DNAJA1 PE=1 SV=2 - [DNJA1_HUMAN]	8.56	3	2	2	6	8.56	2	3	8.56	2	3	397	44.8395	7.07861
O15173	Membrane-associated progesterone receptor component 2 OS=Homo sapiens OX=9606 GN=PGRMC2 PE=1 SV=1 - [PGRC2_HUMAN]	8.52	1	1	1	1	8.52	1	1				223	23.8037	4.88135
B7ZLQ8	CPEB4 protein OS=Homo sapiens OX=9606 GN=CPEB4 PE=1 SV=1 - [B7ZLQ8_HUMAN]	8.52	8	4	4	5	6.25	3	3	5.11	2	2	704	77.2487	6.90283
B4DGH0	cDNA FLJ60107, highly similar to DNA replication complex GINS protein PSF1 OS=Homo sapiens OX=9606 PE=2 SV=1 - [B4DGH0_HUMAN]	8.48	2	1	1	1				8.48	1	1	165	18.9337	8.19189
O75616	GTPase Era, mitochondrial OS=Homo sapiens OX=9606 GN=ERAL1 PE=1 SV=2 - [ERAL1_HUMAN]	8.47	5	3	3	3	4.81	2	2	3.66	1	1	437	48.3195	8.83643
Q59FR0	Basic FGF-repressed Zic binding protein isoform a variant (Fragment) OS=Homo sapiens OX=9606 PE=2 SV=1 - [Q59FR0_HUMAN]	8.45	11	2	2	3	4.23	1	1	8.45	2	2	213	24.5773	8.95361
D6RA82	Annexin OS=Homo sapiens OX=9606 GN=ANXA3 PE=1 SV=1 - [D6RA82_HUMAN]	8.45	3	2	2	3	8.45	2	2	5.28	1	1	284	32.0985	5.93506
B4DH16	cDNA FLJ54709, highly similar to Methylcrotonoyl-CoA carboxylase subunit alpha, mitochondrial OS=Homo sapiens OX=9606 PE=2 SV=1 - [B4DH16_HUMAN]	8.45	9	3	3	4	4.93	2	2	5.4	2	2	426	47.4762	7.25439
H3BSU5	Synaptotagmin-17 (Fragment) OS=Homo sapiens OX=9606 GN=SYT17 PE=1 SV=1 - [H3BSU5_HUMAN]	8.45	6	1	1	2	8.45	1	1	8.45	1	1	142	16.0183	7.88428
B4DII5	Importin subunit alpha OS=Homo sapiens OX=9606 PE=2 SV=1 - [B4DII5_HUMAN]	8.44	5	2	3	4	6.57	2	2	4.69	2	2	533	59.6033	5.0083
R4GMT0	Alpha-centractin OS=Homo sapiens OX=9606 GN=ACTR1A PE=1 SV=1 - [R4GMT0_HUMAN]	8.43	7	2	2	3	5.42	1	1	8.43	2	2	332	37.4099	5.65576
Q9P1D5	PRO2405 OS=Homo sapiens OX=9606 PE=2 SV=1 - [Q9P1D5_HUMAN]	8.43	1	1	1	1				8.43	1	1	83	9.22715	5.32568
Q5VXN0	Ribosome production factor 2 homolog (Fragment) OS=Homo sapiens OX=9606 GN=RPF2 PE=1 SV=1 - [Q5VXN0_HUMAN]	8.41	4	2	2	2				8.41	2	2	214	24.589	9.5542
A0A494C0L3	Thymidine phosphorylase (Fragment) OS=Homo sapiens OX=9606 GN=TYMP PE=1 SV=1 - [A0A494C0L3_HUMAN]	8.41	8	1	1	1				8.41	1	1	107	12.0289	7.7085
Q9P0H6	AD-012 protein OS=Homo sapiens OX=9606 PE=2 SV=1 - [Q9P0H6_HUMAN]	8.4	2	1	3	5	8.4	3	3	4.8	2	2	583	60.6684	7.41553
B8QGS9	Truncated plakophilin-2 OS=Homo sapiens OX=9606 GN=PKP2 PE=1 SV=1 - [B8QGS9_HUMAN]	8.37	3	6	6	9	4.98	3	3	8.37	6	6	824	91.1835	9.15869
Q01780	Exosome component 10 OS=Homo sapiens OX=9606 GN=EXOSC10 PE=1 SV=2 - [EXOSX_HUMAN]	8.36	4	8	8	13	6.55	6	6	5.99	6	7	885	100.768	8.45557
P52294	Importin subunit alpha-5 OS=Homo sapiens OX=9606 GN=KPNA1 PE=1 SV=3 - [IMA5_HUMAN]	8.36	9	2	3	5	4.83	2	2	8.36	3	3	538	60.1836	5.0083
O14828	Secretory carrier-associated membrane protein 3 OS=Homo sapiens OX=9606 GN=SCAMP3 PE=1 SV=3 - [SCAM3_HUMAN]	8.36	2	2	2	3	4.61	1	1	8.36	2	2	347	38.2623	7.63525
F8VVM2	Phosphate carrier protein, mitochondrial OS=Homo sapiens OX=9606 GN=SLC25A3 PE=1 SV=1 - [F8VVM2_HUMAN]	8.33	9	3	3	6	8.33	3	3	8.33	3	3	324	36.1376	9.26123
P28482	Mitogen-activated protein kinase 1 OS=Homo sapiens OX=9606 GN=MAPK1 PE=1 SV=3 - [MK01_HUMAN]	8.33	3	3	3	5	8.33	3	3	4.44	2	2	360	41.3632	6.97607
F8WEV4	Transcriptional activator GLI3 OS=Homo sapiens OX=9606 GN=GLI3 PE=1 SV=1 - [F8WEV4_HUMAN]	8.33	4	1	1	1	8.33	1	1				96	10.3079	8.27979
B4DUF1	cDNA FLJ59760, highly similar to 1,4-alpha-glucan branching enzyme OS=Homo sapiens OX=9606 PE=2 SV=1 - [B4DUF1_HUMAN]	8.32	5	5	5	6	3.33	2	2	7.26	4	4	661	75.7983	6.52197
K7EJE8	Lon protease homolog, mitochondrial OS=Homo sapiens OX=9606 GN=LONP1 PE=1 SV=1 - [K7EJE8_HUMAN]	8.32	12	6	6	9	4.1	3	3	8.32	6	6	829	93.238	6.49365
O14980	Exportin-1 OS=Homo sapiens OX=9606 GN=XPO1 PE=1 SV=1 - [XPO1_HUMAN]	8.31	12	9	9	14	3.36	4	4	8.31	9	10	1071	123.306	6.06201
Q9BRQ8	Apoptosis-inducing factor 2 OS=Homo sapiens OX=9606 GN=AIFM2 PE=1 SV=1 - [AIFM2_HUMAN]	8.31	1	3	3	3				8.31	3	3	373	40.5013	9.11475
A0A5C2G110	IGL c2812_light_IGLV7-46_IGLJ3 (Fragment) OS=Homo sapiens OX=9606 PE=2 SV=1 - [A0A5C2G110_HUMAN]	8.26	7	1	1	1	8.26	1	1				109	11.6137	7.98682
B4DMB5	CTP synthase OS=Homo sapiens OX=9606 PE=2 SV=1 - [B4DMB5_HUMAN]	8.25	11	4	4	6	3.82	2	2	8.25	4	4	497	55.9146	6.87354
A8KAP9	cDNA FLJ78448, highly similar to Homo sapiens argininosuccinate synthetase (ASS), transcript variant 1, mRNA OS=Homo sapiens OX=9606 PE=2 SV=1 - [A8KAP9_HUMAN]	8.25	9	4	4	6	8.25	4	4	3.88	2	2	412	46.5249	8.03076
Q5D862	Filaggrin-2 OS=Homo sapiens OX=9606 GN=FLG2 PE=1 SV=1 - [FILA2_HUMAN]	8.24	1	9	9	13	8.24	9	12	0.42	1	1	2391	247.928	8.30908
H7C2P1	Calpain-10 (Fragment) OS=Homo sapiens OX=9606 GN=CAPN10 PE=3 SV=2 - [H7C2P1_HUMAN]	8.24	1	1	1	1				8.24	1	1	85	9.45886	8.20654
I0B0K8	Truncated profilaggrin OS=Homo sapiens OX=9606 GN=FLG PE=4 SV=1 - [I0B0K8_HUMAN]	8.23	13	10	10	11	8.23	10	11				4021	430.162	9.29053
Q5T7C4	High mobility group protein B1 OS=Homo sapiens OX=9606 GN=HMGB1 PE=1 SV=1 - [Q5T7C4_HUMAN]	8.23	6	1	1	2	8.23	1	1	8.23	1	1	158	18.2993	9.70068
H7C4F0	T-cell surface protein tactile (Fragment) OS=Homo sapiens OX=9606 GN=CD96 PE=1 SV=1 - [H7C4F0_HUMAN]	8.22	1	1	1	2				8.22	1	2	146	16.197	8.20654
A0A1U9X836	NEU1 OS=Homo sapiens OX=9606 PE=4 SV=1 - [A0A1U9X836_HUMAN]	8.19	8	3	3	4	5.54	2	2	6.02	2	2	415	45.4527	5.88428
A0A1B0GU63	Uncharacterized protein C11orf53 OS=Homo sapiens OX=9606 GN=C11orf53 PE=4 SV=1 - [A0A1B0GU63_HUMAN]	8.18	2	1	1	7	8.18	1	6	8.18	1	1	110	12.3223	11.3413
B7Z546	cDNA FLJ58891, highly similar to 24-dehydrocholesterol reductase OS=Homo sapiens OX=9606 PE=2 SV=1 - [B7Z546_HUMAN]	8.18	7	1	1	1				8.18	1	1	159	18.7124	7.50342
B2R7E8	cDNA, FLJ93412, highly similar to Homo sapiens replication protein A2, 32kDa (RPA2), mRNA OS=Homo sapiens OX=9606 PE=2 SV=1 - [B2R7E8_HUMAN]	8.15	7	2	2	3	2.96	1	1	8.15	2	2	270	29.2444	6.15088
A0A1B0GW44	Cathepsin D OS=Homo sapiens OX=9606 GN=CTSD PE=1 SV=1 - [A0A1B0GW44_HUMAN]	8.15	14	4	4	6	6.17	3	3	5.68	3	3	405	43.6602	6.53662
B1APQ1	Presequence protease, mitochondrial (Fragment) OS=Homo sapiens OX=9606 GN=PITRM1 PE=1 SV=1 - [B1APQ1_HUMAN]	8.14	8	1	1	2	8.14	1	1	8.14	1	1	86	9.6251	10.3452
Q3SWV4	SON protein (Fragment) OS=Homo sapiens OX=9606 GN=SON PE=2 SV=1 - [Q3SWV4_HUMAN]	8.13	6	1	1	2	8.13	1	1	8.13	1	1	123	13.8614	9.70068
P61158	Actin-related protein 3 OS=Homo sapiens OX=9606 GN=ACTR3 PE=1 SV=3 - [ARP3_HUMAN]	8.13	7	3	3	4	3.35	1	1	8.13	3	3	418	47.341	5.88428
A0A087WXX8	Succinate dehydrogenase [ubiquinone] iron-sulfur subunit, mitochondrial (Fragment) OS=Homo sapiens OX=9606 GN=SDHB PE=1 SV=1 - [A0A087WXX8_HUMAN]	8.13	3	1	1	2	8.13	1	1	8.13	1	1	123	14.1341	8.04541
A2A2M0	Regulation of nuclear pre-mRNA domain-containing protein 1B (Fragment) OS=Homo sapiens OX=9606 GN=RPRD1B PE=1 SV=1 - [A2A2M0_HUMAN]	8.12	2	1	1	2	8.12	1	1	8.12	1	1	197	22.1144	4.93213
A6QRG9	Plexin-B2 (Fragment) OS=Homo sapiens OX=9606 GN=PLXNB2 PE=1 SV=1 - [A6QRG9_HUMAN]	8.12	1	1	1	1	8.12	1	1				234	26.2083	6.68311
Q9BWM7	Sideroflexin-3 OS=Homo sapiens OX=9606 GN=SFXN3 PE=1 SV=3 - [SFXN3_HUMAN]	8.1	5	1	2	3	8.1	2	2	2.8	1	1	321	35.4805	9.1001
Q96IJ6	Mannose-1-phosphate guanyltransferase alpha OS=Homo sapiens OX=9606 GN=GMPPA PE=1 SV=1 - [GMPPA_HUMAN]	8.1	6	3	3	4	5.71	2	2	4.76	2	2	420	46.2621	7.21045
O75663	TIP41-like protein OS=Homo sapiens OX=9606 GN=TIPRL PE=1 SV=2 - [TIPRL_HUMAN]	8.09	1	2	2	2	3.68	1	1	4.41	1	1	272	31.4237	5.90967
A6ND22	28S ribosomal protein S16, mitochondrial OS=Homo sapiens OX=9606 GN=MRPS16 PE=1 SV=1 - [A6ND22_HUMAN]	8.08	2	1	1	1				8.08	1	1	99	11.1429	9.68604
C9K0K2	Cleavage and polyadenylation-specificity factor subunit 4 (Fragment) OS=Homo sapiens OX=9606 GN=CPSF4 PE=1 SV=1 - [C9K0K2_HUMAN]	8.04	5	1	1	1				8.04	1	1	112	13.2672	8.19189
D6RB01	Soluble lamin-associated protein of 75 kDa OS=Homo sapiens OX=9606 GN=FAM169A PE=1 SV=1 - [D6RB01_HUMAN]	8.03	2	4	4	7	5.57	3	3	8.03	4	4	610	68.0131	4.56396
Q8IXM3	39S ribosomal protein L41, mitochondrial OS=Homo sapiens OX=9606 GN=MRPL41 PE=1 SV=1 - [RM41_HUMAN]	8.03	1	1	1	1	8.03	1	1				137	15.373	9.56885
F2Z3J9	Prostaglandin reductase 1 OS=Homo sapiens OX=9606 GN=PTGR1 PE=1 SV=3 - [F2Z3J9_HUMAN]	8	5	2	2	3	8	2	2	3.33	1	1	300	32.7081	7.72314
P52735	Guanine nucleotide exchange factor VAV2 OS=Homo sapiens OX=9606 GN=VAV2 PE=1 SV=2 - [VAV2_HUMAN]	7.97	1	5	5	7	4.1	2	2	7.97	5	5	878	101.224	7.07861
H0Y5P1	Protein delta homolog 2 (Fragment) OS=Homo sapiens OX=9606 GN=DLK2 PE=1 SV=1 - [H0Y5P1_HUMAN]	7.96	1	1	1	1				7.96	1	1	289	30.5135	7.13721
Q15555	Microtubule-associated protein RP/EB family member 2 OS=Homo sapiens OX=9606 GN=MAPRE2 PE=1 SV=1 - [MARE2_HUMAN]	7.95	4	2	2	3	5.81	1	1	7.95	2	2	327	37.0082	5.56689
A0A087WTS0	Glutathione peroxidase OS=Homo sapiens OX=9606 GN=GPX2 PE=1 SV=1 - [A0A087WTS0_HUMAN]	7.94	6	2	2	2	3.7	1	1	4.23	1	1	189	21.7902	7.78174
B4DQ39	cDNA FLJ55743, highly similar to DNA replication licensing factor MCM5 OS=Homo sapiens OX=9606 PE=2 SV=1 - [B4DQ39_HUMAN]	7.93	10	5	5	5	3.73	2	2	4.2	3	3	643	71.499	9.30518
A0A0S2Z5W9	Septin 9 isoform 3 (Fragment) OS=Homo sapiens OX=9606 GN=SEPT9 PE=1 SV=1 - [A0A0S2Z5W9_HUMAN]	7.93	17	3	3	4	2.55	1	1	7.93	3	3	353	40.3826	7.00537
Q13619	Cullin-4A OS=Homo sapiens OX=9606 GN=CUL4A PE=1 SV=3 - [CUL4A_HUMAN]	7.91	5	4	5	5	2.64	2	2	5.27	3	3	759	87.6244	8.1333
Q9Y295	Developmentally-regulated GTP-binding protein 1 OS=Homo sapiens OX=9606 GN=DRG1 PE=1 SV=1 - [DRG1_HUMAN]	7.9	1	2	2	2	7.9	2	2				367	40.5168	8.89502
B5BUB1	RuvB-like helicase (Fragment) OS=Homo sapiens OX=9606 GN=RUVBL1 PE=2 SV=1 - [B5BUB1_HUMAN]	7.89	4	3	3	5	5.48	2	2	7.89	3	3	456	50.1843	6.41748
F5H362	Malonate--CoA ligase ACSF3, mitochondrial (Fragment) OS=Homo sapiens OX=9606 GN=ACSF3 PE=1 SV=1 - [F5H362_HUMAN]	7.89	7	2	2	2	4.21	1	1	3.68	1	1	190	21.5259	6.20166
B3KY79	cDNA FLJ46620 fis, clone TLUNG2000654, highly similar to Keratin, type II cytoskeletal 7 OS=Homo sapiens OX=9606 PE=2 SV=1 - [B3KY79_HUMAN]	7.87	44	1	5	12	7.87	5	6	5.17	4	6	445	49.0051	5.47803
Q9H3N1	Thioredoxin-related transmembrane protein 1 OS=Homo sapiens OX=9606 GN=TMX1 PE=1 SV=1 - [TMX1_HUMAN]	7.86	3	2	2	3	7.86	2	2	3.57	1	1	280	31.7708	4.98291
A9UFC0	Caspase 14 OS=Homo sapiens OX=9606 GN=CASP14 PE=2 SV=1 - [A9UFC0_HUMAN]	7.85	2	2	2	3	7.85	2	3				242	27.6489	5.33838
H7C2E8	tRNA (adenine(58)-N(1))-methyltransferase, mitochondrial (Fragment) OS=Homo sapiens OX=9606 GN=TRMT61B PE=1 SV=1 - [H7C2E8_HUMAN]	7.84	1	1	1	2	7.84	1	1	7.84	1	1	102	11.5621	7.88428
B4DS24	cDNA FLJ50635, highly similar to ATP-dependent RNA helicase DDX19A OS=Homo sapiens OX=9606 PE=2 SV=1 - [B4DS24_HUMAN]	7.83	19	3	3	5	7.83	3	3	5.37	2	2	447	50.402	6.58057
A0A140T940	MutS protein homolog 5 (Fragment) OS=Homo sapiens OX=9606 GN=MSH5 PE=1 SV=1 - [A0A140T940_HUMAN]	7.83	27	1	1	4	7.83	1	2	7.83	1	2	115	12.9208	4.94482
J3KSY6	5'(3')-deoxyribonucleotidase, cytosolic type OS=Homo sapiens OX=9606 GN=NT5C PE=1 SV=1 - [J3KSY6_HUMAN]	7.83	4	1	1	1				7.83	1	1	115	13.61	7.09326
Q9BV57	1,2-dihydroxy-3-keto-5-methylthiopentene dioxygenase OS=Homo sapiens OX=9606 GN=ADI1 PE=1 SV=1 - [MTND_HUMAN]	7.82	1	1	1	1	7.82	1	1				179	21.4846	5.68115
Q9H398	PRO2637 OS=Homo sapiens OX=9606 PE=2 SV=1 - [Q9H398_HUMAN]	7.82	2	1	1	1	7.82	1	1				179	20.7112	5.35107
B4DQ79	Tyrosine-protein kinase OS=Homo sapiens OX=9606 PE=2 SV=1 - [B4DQ79_HUMAN]	7.8	109	1	4	7	5.44	3	3	7.8	4	4	423	48.5297	7.35693
O95758	Polypyrimidine tract-binding protein 3 OS=Homo sapiens OX=9606 GN=PTBP3 PE=1 SV=2 - [PTBP3_HUMAN]	7.79	7	2	5	8	6.16	4	5	4.71	3	3	552	59.6521	9.0415
H0YCY8	Dipeptidyl peptidase 1 (Fragment) OS=Homo sapiens OX=9606 GN=CTSC PE=1 SV=8 - [H0YCY8_HUMAN]	7.79	5	2	2	4	4.92	1	2	7.79	2	2	244	27.818	9.15869
D6RAN1	PDZ and LIM domain protein 7 (Fragment) OS=Homo sapiens OX=9606 GN=PDLIM7 PE=1 SV=1 - [D6RAN1_HUMAN]	7.78	6	1	1	1				7.78	1	1	90	9.45294	8.92432
V9GZ54	Moesin (Fragment) OS=Homo sapiens OX=9606 GN=MSN PE=1 SV=1 - [V9GZ54_HUMAN]	7.77	16	1	1	1	7.77	1	1				103	12.1153	5.24951
Q5FWF9	IGL@ protein OS=Homo sapiens OX=9606 GN=IGL@ PE=1 SV=1 - [Q5FWF9_HUMAN]	7.76	29	2	2	2	4.31	1	1	3.45	1	1	232	24.7792	5.59229
A0A3G1LBG2	Protein tyrosine phosphatase non-receptor type 11 OS=Homo sapiens OX=9606 GN=PTPN11 PE=4 SV=1 - [A0A3G1LBG2_HUMAN]	7.76	7	4	4	5	7.76	4	4	1.69	1	1	593	67.9671	7.43018
O95168	NADH dehydrogenase [ubiquinone] 1 beta subcomplex subunit 4 OS=Homo sapiens OX=9606 GN=NDUFB4 PE=1 SV=3 - [NDUB4_HUMAN]	7.75	1	1	1	2	7.75	1	1	7.75	1	1	129	15.1991	9.84717
Q9UMS4	Pre-mRNA-processing factor 19 OS=Homo sapiens OX=9606 GN=PRPF19 PE=1 SV=1 - [PRP19_HUMAN]	7.74	4	4	4	7	7.74	4	5	4.37	2	2	504	55.1463	6.60986
B4DKU1	60S ribosomal export protein NMD3 OS=Homo sapiens OX=9606 PE=2 SV=1 - [B4DKU1_HUMAN]	7.74	5	2	2	2	7.74	2	2				323	37.0742	5.78271
P04181	Ornithine aminotransferase, mitochondrial OS=Homo sapiens OX=9606 GN=OAT PE=1 SV=1 - [OAT_HUMAN]	7.74	2	3	3	3	1.82	1	1	5.92	2	2	439	48.5042	7.03467
J3KR24	Isoleucine-tRNA synthetase, isoform CRA_d OS=Homo sapiens OX=9606 GN=IARS1 PE=1 SV=1 - [J3KR24_HUMAN]	7.73	11	8	8	10	3.21	3	3	7.12	7	7	1152	131.68	6.11279
J3QL54	Nuclear pore complex protein Nup85 OS=Homo sapiens OX=9606 GN=NUP85 PE=1 SV=1 - [J3QL54_HUMAN]	7.72	11	3	3	6	7.72	3	3	7.72	3	3	544	62.0615	5.32568
Q9NX46	ADP-ribose glycohydrolase ARH3 OS=Homo sapiens OX=9606 GN=ADPRHL2 PE=1 SV=1 - [ARHL2_HUMAN]	7.71	3	2	2	3	7.71	2	2	3.31	1	1	363	38.9222	5.07178
A0A024R819	Nudix (Nucleoside diphosphate linked moiety X)-type motif 1, isoform CRA_a OS=Homo sapiens OX=9606 GN=NUDT1 PE=3 SV=1 - [A0A024R819_HUMAN]	7.69	3	1	1	2	7.69	1	1	7.69	1	1	156	17.94	5.08447
B4DJ89	Polymerase (RNA) II (DNA directed) polypeptide E, 25kDa, isoform CRA_c OS=Homo sapiens OX=9606 GN=POLR2E PE=2 SV=1 - [B4DJ89_HUMAN]	7.69	5	1	1	1	7.69	1	1				117	13.5393	8.44092
Q59GX8	Mitochondrial ribosomal protein S22 variant (Fragment) OS=Homo sapiens OX=9606 PE=2 SV=1 - [Q59GX8_HUMAN]	7.69	2	1	2	2	3.59	1	1	4.1	1	1	195	22.8008	8.48486
H0Y5Y2	Influenza virus NS1A-binding protein (Fragment) OS=Homo sapiens OX=9606 GN=IVNS1ABP PE=1 SV=1 - [H0Y5Y2_HUMAN]	7.69	1	1	1	1	7.69	1	1				117	13.5529	4.81787
D6RH08	UDP-glucuronosyltransferase (Fragment) OS=Homo sapiens OX=9606 GN=UGT2B7 PE=1 SV=1 - [D6RH08_HUMAN]	7.69	11	1	1	1				7.69	1	1	156	17.3168	7.04932
O00257	E3 SUMO-protein ligase CBX4 OS=Homo sapiens OX=9606 GN=CBX4 PE=1 SV=3 - [CBX4_HUMAN]	7.68	2	3	3	4	5.89	2	2	4.46	2	2	560	61.3295	9.36377
F5H442	Tumor susceptibility gene 101 protein OS=Homo sapiens OX=9606 GN=TSG101 PE=1 SV=1 - [F5H442_HUMAN]	7.67	5	3	3	3	2.74	1	1	4.93	2	2	365	40.8917	5.30029
B4DKE1	cDNA FLJ54014, highly similar to All-trans-retinol 13,14-reductase OS=Homo sapiens OX=9606 PE=2 SV=1 - [B4DKE1_HUMAN]	7.65	6	4	4	5	3.64	2	2	6.19	3	3	549	60.6124	8.25049
H7C1L4	tRNA N(3)-methylcytidine methyltransferase METTL6 (Fragment) OS=Homo sapiens OX=9606 GN=METTL6 PE=1 SV=1 - [H7C1L4_HUMAN]	7.62	3	1	1	1	7.62	1	1				105	12.0881	7.50342
Q5T8Z6	Polycomb complex protein BMI-1 (Fragment) OS=Homo sapiens OX=9606 GN=BMI1 PE=4 SV=1 - [Q5T8Z6_HUMAN]	7.62	9	1	1	1	7.62	1	1				105	12.2403	8.74854
B5LY67	Uridine monophosphate synthetase isoform E OS=Homo sapiens OX=9606 GN=UMPS PE=2 SV=1 - [B5LY67_HUMAN]	7.6	7	3	3	4	2.05	1	1	7.6	3	3	342	37.6301	8.08936
B7Z3E2	cDNA FLJ50777, highly similar to Serine/threonine-protein phosphatase 6 OS=Homo sapiens OX=9606 PE=2 SV=1 - [B7Z3E2_HUMAN]	7.59	2	1	1	1				7.59	1	1	158	18.0212	6.66846
A0A0A0MRK1	G patch domain-containing protein 4 OS=Homo sapiens OX=9606 GN=GPATCH4 PE=1 SV=1 - [A0A0A0MRK1_HUMAN]	7.57	5	2	2	2				7.57	2	2	370	42.0293	9.30518
C9J4G9	Beta-galactosidase (Fragment) OS=Homo sapiens OX=9606 GN=GLB1 PE=1 SV=1 - [C9J4G9_HUMAN]	7.57	7	1	1	1				7.57	1	1	185	20.5663	6.07471
F8WDT8	Probable ATP-dependent RNA helicase DDX56 OS=Homo sapiens OX=9606 GN=DDX56 PE=1 SV=1 - [F8WDT8_HUMAN]	7.57	5	1	1	1				7.57	1	1	185	20.3298	5.41455
Q8NBJ5	Procollagen galactosyltransferase 1 OS=Homo sapiens OX=9606 GN=COLGALT1 PE=1 SV=1 - [GT251_HUMAN]	7.56	6	5	5	7	2.57	2	2	7.56	5	5	622	71.5905	7.31299
Q9BWJ1	MAPK3 protein (Fragment) OS=Homo sapiens OX=9606 GN=MAPK3 PE=2 SV=1 - [Q9BWJ1_HUMAN]	7.56	9	1	1	1				7.56	1	1	119	13.663	4.88135
F8VZ70	SWI/SNF-related matrix-associated actin-dependent regulator of chromatin subfamily D member 1 (Fragment) OS=Homo sapiens OX=9606 GN=SMARCD1 PE=1 SV=1 - [F8VZ70_HUMAN]	7.55	9	2	2	2	4.68	1	1	2.88	1	1	278	30.2428	10.3745
A0A024RDE8	PDZ and LIM domain 5, isoform CRA_c OS=Homo sapiens OX=9606 GN=PDLIM5 PE=4 SV=1 - [A0A024RDE8_HUMAN]	7.55	10	3	3	3	5.2	2	2	2.35	1	1	596	63.9345	8.20654
B4DKE6	cDNA FLJ60629, highly similar to Replication factor C subunit 3 OS=Homo sapiens OX=9606 PE=2 SV=1 - [B4DKE6_HUMAN]	7.54	4	2	2	2	4.59	1	1	2.95	1	1	305	34.8101	8.5874
Q59FH4	Drebrin-like protein variant (Fragment) OS=Homo sapiens OX=9606 PE=2 SV=1 - [Q59FH4_HUMAN]	7.54	9	2	2	3	3.07	1	1	7.54	2	2	358	40.1356	5.09717
A0A0S2Z3L7	Hexosaminidase A isoform 3 (Fragment) OS=Homo sapiens OX=9606 GN=HEXA PE=2 SV=1 - [A0A0S2Z3L7_HUMAN]	7.54	13	3	3	4	4.35	2	2	5.51	2	2	345	39.654	5.07178
Q6S8J3	POTE ankyrin domain family member E OS=Homo sapiens OX=9606 GN=POTEE PE=2 SV=3 - [POTEE_HUMAN]	7.53	62	1	6	19	7.53	6	13	4.37	4	6	1075	121.286	6.20166
B4E266	cDNA FLJ58466, highly similar to Leucyl-tRNA synthetase, cytoplasmic OS=Homo sapiens OX=9606 PE=2 SV=1 - [B4E266_HUMAN]	7.52	11	7	7	9	5.75	5	5	4.16	4	4	1130	129.105	7.78174
B3KMV8	cDNA FLJ12766 fis, clone NT2RP2001520, highly similar to Calcium-binding mitochondrial carrier protein Aralar1 OS=Homo sapiens OX=9606 PE=2 SV=1 - [B3KMV8_HUMAN]	7.52	2	1	5	6	1.33	1	1	7.52	5	5	678	74.7308	8.38232
H7C0R7	NADH-cytochrome b5 reductase 1 (Fragment) OS=Homo sapiens OX=9606 GN=CYB5R1 PE=1 SV=1 - [H7C0R7_HUMAN]	7.52	2	2	2	3	7.52	2	2	3.54	1	1	226	24.8881	8.93896
B2RDK6	cDNA, FLJ96656, highly similar to Homo sapiens SPFH domain family, member 1 (SPFH1), mRNA OS=Homo sapiens OX=9606 PE=2 SV=1 - [B2RDK6_HUMAN]	7.51	5	2	2	4	7.51	2	2	7.51	2	2	346	38.8873	7.86963
Q5TB53	Transmembrane 9 superfamily member (Fragment) OS=Homo sapiens OX=9606 GN=TM9SF3 PE=1 SV=8 - [Q5TB53_HUMAN]	7.51	6	2	2	3	3.56	1	1	7.51	2	2	253	29.8617	5.8208
A0A2U3TZY2	Caseinolytic peptidase B protein homolog OS=Homo sapiens OX=9606 GN=CLPB PE=1 SV=1 - [A0A2U3TZY2_HUMAN]	7.51	7	4	4	7	5.92	3	3	7.51	4	4	692	76.8051	9.12939
F8WFC3	Regulator of microtubule dynamics protein 2 OS=Homo sapiens OX=9606 GN=RMDN2 PE=1 SV=1 - [F8WFC3_HUMAN]	7.5	3	1	1	1	7.5	1	1				160	18.1455	6.20166
O95831	Apoptosis-inducing factor 1, mitochondrial OS=Homo sapiens OX=9606 GN=AIFM1 PE=1 SV=1 - [AIFM1_HUMAN]	7.5	4	4	4	7	5.38	3	3	5.71	3	4	613	66.8589	8.95361
H0YAG3	Ankyrin-2 (Fragment) OS=Homo sapiens OX=9606 GN=ANK2 PE=1 SV=1 - [H0YAG3_HUMAN]	7.49	1	1	1	1				7.49	1	1	187	21.8586	4.76709
A0A5C2GCH9	IGL c431_light_IGKV1-6_IGKJ1 (Fragment) OS=Homo sapiens OX=9606 PE=2 SV=1 - [A0A5C2GCH9_HUMAN]	7.48	2	1	1	1	7.48	1	1				107	11.3566	8.93896
P62333	26S proteasome regulatory subunit 10B OS=Homo sapiens OX=9606 GN=PSMC6 PE=1 SV=1 - [PRS10_HUMAN]	7.46	6	3	3	4	7.46	3	3	2.83	1	1	389	44.1451	7.48877
Q9Y2W1	Thyroid hormone receptor-associated protein 3 OS=Homo sapiens OX=9606 GN=THRAP3 PE=1 SV=2 - [TR150_HUMAN]	7.43	8	5	6	8	3.98	3	3	6.49	5	5	955	108.601	10.1548
A0A024R7L5	UPF1 OS=Homo sapiens OX=9606 GN=UPF1 PE=2 SV=1 - [A0A024R7L5_HUMAN]	7.42	12	6	6	8	1.88	2	2	7.42	6	6	1118	122.958	6.68311
B4DUH1	cDNA FLJ51323, highly similar to Short-chain specific acyl-CoA dehydrogenase, mitochondrial OS=Homo sapiens OX=9606 PE=2 SV=1 - [B4DUH1_HUMAN]	7.41	5	3	3	4	4.94	2	2	5.68	2	2	405	43.6025	8.22119
L0R5A1	Alternative protein CSF2RB OS=Homo sapiens OX=9606 GN=CSF2RB PE=4 SV=1 - [L0R5A1_HUMAN]	7.41	1	1	1	3	7.41	1	2	7.41	1	1	108	11.6381	11.2974
Q69YR1	Uncharacterized protein DKFZp667C1917 (Fragment) OS=Homo sapiens OX=9606 GN=DKFZp667C1917 PE=2 SV=1 - [Q69YR1_HUMAN]	7.41	4	1	1	1				7.41	1	1	216	23.496	6.58057
H7BYY8	Pescadillo homolog (Fragment) OS=Homo sapiens OX=9606 GN=PES1 PE=1 SV=2 - [H7BYY8_HUMAN]	7.41	5	1	1	1				7.41	1	1	135	15.5908	7.41553
Q15828	Cystatin-M OS=Homo sapiens OX=9606 GN=CST6 PE=1 SV=1 - [CYTM_HUMAN]	7.38	2	1	1	1	7.38	1	1				149	16.5004	8.08936
Q9H6V9	Lipid droplet-associated hydrolase OS=Homo sapiens OX=9606 GN=LDAH PE=1 SV=1 - [LDAH_HUMAN]	7.38	9	2	2	3	4.31	1	1	7.38	2	2	325	37.2942	6.53662
P22314	Ubiquitin-like modifier-activating enzyme 1 OS=Homo sapiens OX=9606 GN=UBA1 PE=1 SV=3 - [UBA1_HUMAN]	7.37	11	6	6	8	4.16	3	3	5.58	5	5	1058	117.774	5.75732
B3KRR1	cDNA FLJ34725 fis, clone MESAN2005958, highly similar to RNA-binding protein Luc7-like 2 OS=Homo sapiens OX=9606 PE=2 SV=1 - [B3KRR1_HUMAN]	7.37	11	2	2	3	4.42	1	1	7.37	2	2	339	40.4668	10.1401
H7C4N2	Plastin-3 (Fragment) OS=Homo sapiens OX=9606 GN=PLS3 PE=1 SV=1 - [H7C4N2_HUMAN]	7.37	8	1	1	1				7.37	1	1	190	21.786	5.96045
E5RJR5	S-phase kinase-associated protein 1 OS=Homo sapiens OX=9606 GN=SKP1 PE=1 SV=1 - [E5RJR5_HUMAN]	7.36	2	1	1	1				7.36	1	1	163	18.7083	4.70361
A6NKB8	Aminopeptidase B OS=Homo sapiens OX=9606 GN=RNPEP PE=1 SV=1 - [A6NKB8_HUMAN]	7.36	7	4	4	4				7.36	4	4	611	68.1253	6.01123
Q13214	Semaphorin-3B OS=Homo sapiens OX=9606 GN=SEMA3B PE=2 SV=1 - [SEM3B_HUMAN]	7.34	8	5	5	9	7.34	5	5	5.61	4	4	749	83.0693	8.90967
A0A5C2GNN1	IG c760_light_IGLV3-25_IGLJ2 (Fragment) OS=Homo sapiens OX=9606 PE=2 SV=1 - [A0A5C2GNN1_HUMAN]	7.34	3	1	1	1				7.34	1	1	109	11.7248	7.12256
Q14554	Protein disulfide-isomerase A5 OS=Homo sapiens OX=9606 GN=PDIA5 PE=1 SV=1 - [PDIA5_HUMAN]	7.32	2	3	3	3	5.39	2	2	1.93	1	1	519	59.5561	7.91357
I3L318	Clustered mitochondria protein homolog (Fragment) OS=Homo sapiens OX=9606 GN=CLUH PE=1 SV=8 - [I3L318_HUMAN]	7.32	5	1	1	1				7.32	1	1	164	18.1179	4.64014
A2J1N7	Rheumatoid factor RF-ET10 (Fragment) OS=Homo sapiens OX=9606 PE=2 SV=1 - [A2J1N7_HUMAN]	7.29	5	1	1	1	7.29	1	1				96	10.4892	9.36377
Q8TE01	DERP12 (Dermal papilla derived protein 12) OS=Homo sapiens OX=9606 GN=derp12 PE=2 SV=1 - [Q8TE01_HUMAN]	7.29	1	2	2	2	4.66	1	1	2.62	1	1	343	38.169	6.58057
H7C4E7	Cold shock domain-containing protein C2 (Fragment) OS=Homo sapiens OX=9606 GN=CSDC2 PE=1 SV=1 - [H7C4E7_HUMAN]	7.28	3	1	1	1	7.28	1	1				151	16.8526	10.3159
E9PIQ7	HCLS1-associated protein X-1 OS=Homo sapiens OX=9606 GN=HAX1 PE=1 SV=1 - [E9PIQ7_HUMAN]	7.28	3	1	1	2	7.28	1	1	7.28	1	1	151	17.1565	5.41455
P07954	Fumarate hydratase, mitochondrial OS=Homo sapiens OX=9606 GN=FH PE=1 SV=3 - [FUMH_HUMAN]	7.25	5	4	4	6	4.12	2	2	7.25	4	4	510	54.6022	8.76318
A0A2R8Y443	Dual-specificity tyrosine-phosphorylation-regulated kinase 1A (Fragment) OS=Homo sapiens OX=9606 GN=DYRK1A PE=1 SV=1 - [A0A2R8Y443_HUMAN]	7.25	15	3	3	3	5	2	2	2.25	1	1	400	46.4909	9.29053
Q6P161	39S ribosomal protein L54, mitochondrial OS=Homo sapiens OX=9606 GN=MRPL54 PE=1 SV=1 - [RM54_HUMAN]	7.25	1	1	1	1				7.25	1	1	138	15.8092	9.59814
Q9HC35	Echinoderm microtubule-associated protein-like 4 OS=Homo sapiens OX=9606 GN=EML4 PE=1 SV=3 - [EMAL4_HUMAN]	7.24	15	7	7	11	4.99	5	5	6.42	6	6	981	108.848	6.40479
J3KMX2	SWI/SNF-related matrix-associated actin-dependent regulator of chromatin subfamily D member 2 OS=Homo sapiens OX=9606 GN=SMARCD2 PE=1 SV=1 - [J3KMX2_HUMAN]	7.24	4	2	2	4	7.24	2	2	7.24	2	2	456	52.2052	9.43701
P49588	Alanine--tRNA ligase, cytoplasmic OS=Homo sapiens OX=9606 GN=AARS PE=1 SV=2 - [SYAC_HUMAN]	7.23	2	6	6	7	6.2	5	5	2.48	2	2	968	106.743	5.52881
E5RIM3	Phospholipase A-2-activating protein OS=Homo sapiens OX=9606 GN=PLAA PE=1 SV=1 - [E5RIM3_HUMAN]	7.22	3	3	3	4	5.25	2	2	4.76	2	2	609	66.6917	5.97314
A0A5C2G583	IGL c3586_light_IGLV2-23_IGLJ2 (Fragment) OS=Homo sapiens OX=9606 PE=2 SV=1 - [A0A5C2G583_HUMAN]	7.21	2	1	1	2	7.21	1	1	7.21	1	1	111	11.4635	5.93506
H7C5D0	Protein DENND6A (Fragment) OS=Homo sapiens OX=9606 GN=DENND6A PE=1 SV=1 - [H7C5D0_HUMAN]	7.2	1	1	1	3	7.2	1	1	7.2	1	2	125	14.7897	9.18799
P78527	DNA-dependent protein kinase catalytic subunit OS=Homo sapiens OX=9606 GN=PRKDC PE=1 SV=3 - [PRKDC_HUMAN]	7.17	3	28	28	42	4.07	16	16	6.47	25	26	4128	468.788	7.12256
B4E3J6	cDNA FLJ54293 OS=Homo sapiens OX=9606 PE=2 SV=1 - [B4E3J6_HUMAN]	7.17	2	2	2	4	7.17	2	2	7.17	2	2	223	26.584	9.53955
Q9NPJ3	Acyl-coenzyme A thioesterase 13 OS=Homo sapiens OX=9606 GN=ACOT13 PE=1 SV=1 - [ACO13_HUMAN]	7.14	1	1	1	1				7.14	1	1	140	14.9509	9.14404
O75711	Scrapie-responsive protein 1 OS=Homo sapiens OX=9606 GN=SCRG1 PE=1 SV=1 - [SCRG1_HUMAN]	7.14	1	1	1	1				7.14	1	1	98	11.0734	6.7124
Q5VW31	Nuclear factor 1 B-type OS=Homo sapiens OX=9606 GN=NFIB PE=1 SV=1 - [Q5VW31_HUMAN]	7.14	15	1	1	1				7.14	1	1	168	18.339	9.01221
F6IR49	MHC class I antigen (Fragment) OS=Homo sapiens OX=9606 GN=HLA-A PE=3 SV=1 - [F6IR49_HUMAN]	7.12	1	1	1	1	7.12	1	1				337	38.1049	6.45557
H0YB71	Serine/threonine-protein kinase 10 (Fragment) OS=Homo sapiens OX=9606 GN=STK10 PE=1 SV=1 - [H0YB71_HUMAN]	7.12	2	1	1	1	7.12	1	1				281	33.0209	9.59814
H0YAG5	28S ribosomal protein S18c, mitochondrial (Fragment) OS=Homo sapiens OX=9606 GN=MRPS18C PE=1 SV=1 - [H0YAG5_HUMAN]	7.08	3	1	1	1				7.08	1	1	113	12.4915	9.77393
B7Z5L2	cDNA FLJ50624 OS=Homo sapiens OX=9606 PE=2 SV=1 - [B7Z5L2_HUMAN]	7.07	11	1	1	1				7.07	1	1	198	21.7661	4.97021
Q68VJ7	Polypeptide N-acetylgalactosaminyltransferase 1 (Fragment) OS=Homo sapiens OX=9606 GN=GALNT1 PE=2 SV=1 - [Q68VJ7_HUMAN]	7.06	4	1	1	1				7.06	1	1	170	19.5906	7.04932
O95747	Serine/threonine-protein kinase OSR1 OS=Homo sapiens OX=9606 GN=OXSR1 PE=1 SV=1 - [OXSR1_HUMAN]	7.02	2	2	3	4	4.17	2	2	5.69	2	2	527	57.9861	6.43018
Q05BW9	PAPSS1 protein (Fragment) OS=Homo sapiens OX=9606 GN=PAPSS1 PE=2 SV=1 - [Q05BW9_HUMAN]	7.01	4	4	4	6	7.01	4	4	3.15	2	2	571	64.4656	6.99072
Q5T8U5	Surfeit 4 OS=Homo sapiens OX=9606 GN=SURF4 PE=1 SV=1 - [Q5T8U5_HUMAN]	6.99	6	1	1	1	6.99	1	1				186	21.1137	6.52197
Q9NV06	DDB1- and CUL4-associated factor 13 OS=Homo sapiens OX=9606 GN=DCAF13 PE=1 SV=2 - [DCA13_HUMAN]	6.97	3	3	3	4	3.15	1	1	6.97	3	3	445	51.3692	9.18799
P09417	Dihydropteridine reductase OS=Homo sapiens OX=9606 GN=QDPR PE=1 SV=2 - [DHPR_HUMAN]	6.97	1	1	1	1	6.97	1	1				244	25.773	7.37158
B4DMJ8	cDNA FLJ52116, highly similar to Rho-related GTP-binding protein RhoB OS=Homo sapiens OX=9606 PE=2 SV=1 - [B4DMJ8_HUMAN]	6.96	2	1	1	2	6.96	1	1	6.96	1	1	115	13.0795	7.66455
P05387	60S acidic ribosomal protein P2 OS=Homo sapiens OX=9606 GN=RPLP2 PE=1 SV=1 - [RLA2_HUMAN]	6.96	1	1	1	1	6.96	1	1				115	11.6578	4.53857
Q8N5N7	39S ribosomal protein L50, mitochondrial OS=Homo sapiens OX=9606 GN=MRPL50 PE=1 SV=2 - [RM50_HUMAN]	6.96	1	1	1	1				6.96	1	1	158	18.3134	7.88428
A0A0A0MRW6	Nucleolar protein 6 OS=Homo sapiens OX=9606 GN=NOL6 PE=1 SV=1 - [A0A0A0MRW6_HUMAN]	6.94	4	7	7	9	2.98	3	3	6.15	6	6	1008	112.087	7.62061
A0A1W2PQV5	Hydroxyacyl-coenzyme A dehydrogenase, mitochondrial OS=Homo sapiens OX=9606 GN=HADH PE=1 SV=1 - [A0A1W2PQV5_HUMAN]	6.94	13	2	2	3	3.67	1	1	6.94	2	2	245	26.4632	9.5249
A8K2J6	cDNA FLJ78157 OS=Homo sapiens OX=9606 PE=2 SV=1 - [A8K2J6_HUMAN]	6.93	3	3	3	5	4.8	2	2	6.93	3	3	563	63.4898	7.76709
A0A0A0MSM0	Heat shock protein 105 kDa OS=Homo sapiens OX=9606 GN=HSPH1 PE=1 SV=1 - [A0A0A0MSM0_HUMAN]	6.91	14	4	4	5	1.79	1	1	6.91	4	4	782	88.7857	5.60498
Q9P0B4	HSPC267 (Fragment) OS=Homo sapiens OX=9606 PE=2 SV=1 - [Q9P0B4_HUMAN]	6.91	3	1	1	2	6.91	1	1	6.91	1	1	188	22.3777	5.75732
Q9NW64	Pre-mRNA-splicing factor RBM22 OS=Homo sapiens OX=9606 GN=RBM22 PE=1 SV=1 - [RBM22_HUMAN]	6.9	3	3	3	4	5.24	2	2	4.29	2	2	420	46.8654	8.54346
B7Z3S4	cDNA FLJ51981, highly similar to Histone deacetylase 1 OS=Homo sapiens OX=9606 PE=2 SV=1 - [B7Z3S4_HUMAN]	6.9	8	1	1	2	6.9	1	1	6.9	1	1	174	19.7348	6.7124
Q5T870	Proline-rich protein 9 OS=Homo sapiens OX=9606 GN=PRR9 PE=4 SV=1 - [PRR9_HUMAN]	6.9	1	1	1	1	6.9	1	1				116	12.8947	4.97021
A0A384MDW7	Enoyl Coenzyme A hydratase, short chain, 1, mitochondrial OS=Homo sapiens OX=9606 GN=ECHS1 PE=2 SV=1 - [A0A384MDW7_HUMAN]	6.9	2	2	2	5	6.9	2	3	6.9	2	2	290	31.3792	8.07471
B2RA56	Nicalin OS=Homo sapiens OX=9606 PE=2 SV=1 - [B2RA56_HUMAN]	6.88	7	4	4	5	3.08	2	2	3.8	2	3	552	61.72	7.48877
A0A494C002	Poly(A)-specific ribonuclease PARN OS=Homo sapiens OX=9606 GN=PARN PE=1 SV=1 - [A0A494C002_HUMAN]	6.88	16	2	2	3	3.72	1	1	6.88	2	2	349	39.8799	6.46826
A0A024R1Y2	ATP-citrate synthase OS=Homo sapiens OX=9606 GN=ACLY PE=3 SV=1 - [A0A024R1Y2_HUMAN]	6.87	5	8	8	12	4.03	4	4	6.87	8	8	1091	119.695	7.32764
A0A059S1Y5	Cytochrome c oxidase subunit 1 (Fragment) OS=Homo sapiens OX=9606 GN=COX1 PE=3 SV=1 - [A0A059S1Y5_HUMAN]	6.87	1	1	1	1	6.87	1	1				466	51.9132	6.75635
O95626	Acidic leucine-rich nuclear phosphoprotein 32 family member D OS=Homo sapiens OX=9606 GN=ANP32D PE=2 SV=2 - [AN32D_HUMAN]	6.87	9	1	1	1				6.87	1	1	131	14.7968	5.021
Q15050	Ribosome biogenesis regulatory protein homolog OS=Homo sapiens OX=9606 GN=RRS1 PE=1 SV=2 - [RRS1_HUMAN]	6.85	1	2	2	3	4.66	1	1	6.85	2	2	365	41.1682	10.6968
H0YJ17	Neuroguidin (Fragment) OS=Homo sapiens OX=9606 GN=NGDN PE=1 SV=1 - [H0YJ17_HUMAN]	6.84	2	1	1	1				6.84	1	1	263	30.0387	9.45166
B7Z4S8	cDNA FLJ53066, highly similar to Legumain OS=Homo sapiens OX=9606 PE=2 SV=1 - [B7Z4S8_HUMAN]	6.83	8	2	2	3	2.68	1	1	6.83	2	2	410	47.0412	6.72705
A6PVC9	Translocation protein SEC63 homolog (Fragment) OS=Homo sapiens OX=9606 GN=SEC63 PE=1 SV=1 - [A6PVC9_HUMAN]	6.83	5	1	1	2	6.83	1	1	6.83	1	1	161	18.5879	9.20264
Q8NDF8	Terminal nucleotidyltransferase 4B OS=Homo sapiens OX=9606 GN=TENT4B PE=1 SV=2 - [PAPD5_HUMAN]	6.82	8	2	3	3	1.57	1	1	5.24	2	2	572	63.2278	8.98291
B3KXE7	cDNA FLJ45304 fis, clone BRHIP3003984, highly similar to IkappaB kinase complex-associated protein OS=Homo sapiens OX=9606 PE=2 SV=1 - [B3KXE7_HUMAN]	6.82	10	5	5	7	2.24	2	2	6.82	5	5	983	111.444	6.26514
A4FVC0	eIF2C2 protein (Fragment) OS=Homo sapiens OX=9606 GN=EIF2C2 PE=2 SV=1 - [A4FVC0_HUMAN]	6.81	12	5	5	5				6.81	5	5	808	91.4381	9.36377
K7ERZ5	DNA ligase 3 (Fragment) OS=Homo sapiens OX=9606 GN=LIG3 PE=1 SV=1 - [K7ERZ5_HUMAN]	6.79	6	3	3	4	4.22	2	2	4.77	2	2	545	61.6577	9.20264
B8XPJ7	Catechol O-methyltransferase OS=Homo sapiens OX=9606 GN=COMT PE=2 SV=1 - [B8XPJ7_HUMAN]	6.79	4	1	1	1	6.79	1	1				221	24.4634	5.45264
Q8N4A4	Similar to dual specificity phosphatase 9 (Fragment) OS=Homo sapiens OX=9606 PE=2 SV=1 - [Q8N4A4_HUMAN]	6.78	4	2	2	2	3.95	1	1	2.82	1	1	354	37.9848	5.09717
B4DJM9	Serine--tRNA ligase, mitochondrial OS=Homo sapiens OX=9606 GN=SARS2 PE=1 SV=1 - [B4DJM9_HUMAN]	6.78	5	1	1	2	6.78	1	1	6.78	1	1	236	26.2973	7.34229
J3KRM6	ATP-dependent DNA helicase Q5 (Fragment) OS=Homo sapiens OX=9606 GN=RECQL5 PE=1 SV=1 - [J3KRM6_HUMAN]	6.78	1	1	1	2				6.78	1	2	118	13.3887	9.80322
B7Z4K4	Putative tRNA (cytidine(32)/guanosine(34)-2'-O)-methyltransferase OS=Homo sapiens OX=9606 GN=FTSJ1 PE=1 SV=1 - [B7Z4K4_HUMAN]	6.77	4	1	1	1				6.77	1	1	192	21.2174	5.19873
Q9BV86	N-terminal Xaa-Pro-Lys N-methyltransferase 1 OS=Homo sapiens OX=9606 GN=NTMT1 PE=1 SV=3 - [NTM1A_HUMAN]	6.73	1	1	1	2	6.73	1	1	6.73	1	1	223	25.3708	5.51611
A0A1B0GUH6	KIF-binding protein (Fragment) OS=Homo sapiens OX=9606 GN=KIFBP PE=1 SV=1 - [A0A1B0GUH6_HUMAN]	6.73	1	1	1	1				6.73	1	1	342	38.771	5.36377
B4DDC2	cDNA FLJ52248, highly similar to Deoxycytidylate deaminase OS=Homo sapiens OX=9606 PE=2 SV=1 - [B4DDC2_HUMAN]	6.72	3	1	1	2	6.72	1	1	6.72	1	1	119	13.3117	8.66064
Q9UBV8	Peflin OS=Homo sapiens OX=9606 GN=PEF1 PE=1 SV=1 - [PEF1_HUMAN]	6.69	1	2	2	4	6.69	2	2	6.69	2	2	284	30.3613	6.53662
Q4G1C9	GLIPR1-like protein 2 OS=Homo sapiens OX=9606 GN=GLIPR1L2 PE=2 SV=2 - [GRPL2_HUMAN]	6.69	1	1	1	1	6.69	1	1				344	40.1525	4.90674
B2R774	cDNA, FLJ93313, highly similar to Homo sapiens lectin, mannose-binding, 1 (LMAN1), mRNA OS=Homo sapiens OX=9606 PE=2 SV=1 - [B2R774_HUMAN]	6.67	4	4	4	7	6.47	3	3	6.67	4	4	510	57.483	6.771
I6L9B1	EPB41L2 protein OS=Homo sapiens OX=9606 GN=EPB41L2 PE=1 SV=1 - [I6L9B1_HUMAN]	6.64	12	3	3	4	4.27	2	2	4.9	2	2	633	71.599	8.07471
D6RCD0	Estradiol 17-beta-dehydrogenase 11 OS=Homo sapiens OX=9606 GN=HSD17B11 PE=1 SV=2 - [D6RCD0_HUMAN]	6.64	2	2	2	3	3.13	1	1	6.64	2	2	256	28.0843	9.53955
E9PIN3	Nuclear RNA export factor 1 (Fragment) OS=Homo sapiens OX=9606 GN=NXF1 PE=1 SV=1 - [E9PIN3_HUMAN]	6.63	6	4	4	5	1.66	1	1	6.63	4	4	603	68.0648	8.89502
Q9NWT1	p21-activated protein kinase-interacting protein 1 OS=Homo sapiens OX=9606 GN=PAK1IP1 PE=1 SV=2 - [PK1IP_HUMAN]	6.63	1	3	3	5	4.85	2	2	6.63	3	3	392	43.9359	8.90967
B4E366	cDNA FLJ57781, highly similar to Homo sapiens tRNA-histidine guanylyltransferase 1-like (THG1L), mRNA OS=Homo sapiens OX=9606 PE=2 SV=1 - [B4E366_HUMAN]	6.63	3	1	1	2	6.63	1	1	6.63	1	1	166	18.9355	5.92236
E9PL44	Acetolactate synthase-like protein (Fragment) OS=Homo sapiens OX=9606 GN=ILVBL PE=1 SV=1 - [E9PL44_HUMAN]	6.63	4	1	1	1				6.63	1	1	166	16.9132	9.49561
H0YAL7	Eukaryotic translation elongation factor 1 epsilon-1 (Fragment) OS=Homo sapiens OX=9606 GN=EEF1E1 PE=4 SV=1 - [H0YAL7_HUMAN]	6.62	4	1	1	2	6.62	1	1	6.62	1	1	136	15.3289	8.39697
Q8TB01	Similar to cytoskeleton-associated protein 4 (Fragment) OS=Homo sapiens OX=9606 PE=2 SV=1 - [Q8TB01_HUMAN]	6.61	4	2	2	2	3.39	1	1	3.21	1	1	560	62.023	5.68115
C9JFU6	UDP-glucuronic acid decarboxylase 1 (Fragment) OS=Homo sapiens OX=9606 GN=UXS1 PE=1 SV=1 - [C9JFU6_HUMAN]	6.61	7	1	1	1	6.61	1	1				121	13.5368	8.00146
A8KA83	Epididymis secretory sperm binding protein OS=Homo sapiens OX=9606 PE=1 SV=1 - [A8KA83_HUMAN]	6.61	2	1	1	2	6.61	1	1	6.61	1	1	242	27.3	8.6167
O60832	H/ACA ribonucleoprotein complex subunit DKC1 OS=Homo sapiens OX=9606 GN=DKC1 PE=1 SV=3 - [DKC1_HUMAN]	6.61	5	3	3	5	4.09	2	2	6.61	3	3	514	57.6378	9.42236
B3KQV6	Serine/threonine-protein phosphatase 2A 65 kDa regulatory subunit A alpha isoform OS=Homo sapiens OX=9606 GN=PPP2R1A PE=1 SV=1 - [B3KQV6_HUMAN]	6.59	8	2	2	2	3.9	1	1	2.68	1	1	410	45.5748	5.36377
B4DP06	cDNA FLJ57133, highly similar to Bifunctional purine biosynthesis protein PURH OS=Homo sapiens OX=9606 PE=2 SV=1 - [B4DP06_HUMAN]	6.57	3	2	2	2				6.57	2	2	533	58.6252	6.84424
B7Z3Z1	cDNA FLJ50414, highly similar to Zinc finger MYND domain-containing protein 11 OS=Homo sapiens OX=9606 PE=2 SV=1 - [B7Z3Z1_HUMAN]	6.55	11	2	2	2				6.55	2	2	397	47.0923	8.89502
B4DVV7	cDNA FLJ51339, highly similar to Methionyl-tRNA synthetase, mitochondrial OS=Homo sapiens OX=9606 PE=2 SV=1 - [B4DVV7_HUMAN]	6.54	2	2	2	3	3.46	1	1	6.54	2	2	520	58.4418	8.27979
P17858	ATP-dependent 6-phosphofructokinase, liver type OS=Homo sapiens OX=9606 GN=PFKL PE=1 SV=6 - [PFKAL_HUMAN]	6.54	12	4	4	6	2.31	1	1	6.54	4	5	780	84.9642	7.50342
L0EQ92	Tumor suppressor p53 (Fragment) OS=Homo sapiens OX=9606 GN=TP53 PE=4 SV=1 - [L0EQ92_HUMAN]	6.54	1	1	1	1	6.54	1	1				107	11.9108	8.6167
H0YB02	Serine/threonine-protein phosphatase 2B catalytic subunit gamma isoform (Fragment) OS=Homo sapiens OX=9606 GN=PPP3CC PE=1 SV=1 - [H0YB02_HUMAN]	6.54	3	1	1	1	6.54	1	1				153	17.224	6.32861
Q5T1M7	60 kDa U4/U6 snRNP-specific spliceosomal protein OS=Homo sapiens OX=9606 GN=PRPF4 PE=2 SV=1 - [Q5T1M7_HUMAN]	6.53	5	3	3	6	6.53	3	3	6.53	3	3	521	58.2843	7.41553
A0A3B3ITW3	ATP-binding cassette sub-family D member 3 OS=Homo sapiens OX=9606 GN=ABCD3 PE=1 SV=2 - [A0A3B3ITW3_HUMAN]	6.53	4	4	4	4	1.37	1	1	5.16	3	3	659	75.3736	9.39307
H3BPZ1	Very-long-chain (3R)-3-hydroxyacyl-CoA dehydratase OS=Homo sapiens OX=9606 GN=HACD3 PE=1 SV=1 - [H3BPZ1_HUMAN]	6.53	5	2	2	2				6.53	2	2	337	40.0429	8.96826
Q00535	Cyclin-dependent-like kinase 5 OS=Homo sapiens OX=9606 GN=CDK5 PE=1 SV=3 - [CDK5_HUMAN]	6.51	102	1	2	3	2.74	1	1	6.51	2	2	292	33.2832	7.66455
A2I829	NF-kappaB repressing factor (Fragment) OS=Homo sapiens OX=9606 GN=NKRF PE=2 SV=1 - [A2I829_HUMAN]	6.51	6	3	3	3	1.84	1	1	4.67	2	2	599	67.4082	8.86572
Q9UG93	Uncharacterized protein DKFZp586J0620 (Fragment) OS=Homo sapiens OX=9606 GN=DKFZp586J0620 PE=2 SV=1 - [Q9UG93_HUMAN]	6.5	7	2	2	4	6.5	2	2	6.5	2	2	369	40.5694	5.85889
A0A024QZR3	Protein pelota homolog OS=Homo sapiens OX=9606 GN=hCG_2002731 PE=3 SV=1 - [A0A024QZR3_HUMAN]	6.49	3	2	2	3	2.86	1	1	6.49	2	2	385	43.35	6.34131
Q8NFD5	AT-rich interactive domain-containing protein 1B OS=Homo sapiens OX=9606 GN=ARID1B PE=1 SV=2 - [ARI1B_HUMAN]	6.48	15	11	11	16	4.03	7	7	5.64	9	9	2236	235.974	6.72705
B4DRA5	Protein transport protein SEC23 OS=Homo sapiens OX=9606 PE=2 SV=1 - [B4DRA5_HUMAN]	6.47	10	3	4	5	3.1	2	2	4.99	3	3	742	83.7562	7.09326
K7ENJ0	UV excision repair protein RAD23 homolog A OS=Homo sapiens OX=9606 GN=RAD23A PE=1 SV=1 - [K7ENJ0_HUMAN]	6.47	5	1	1	2	6.47	1	1	6.47	1	1	139	14.8456	5.60498
Q9BT22	Chitobiosyldiphosphodolichol beta-mannosyltransferase OS=Homo sapiens OX=9606 GN=ALG1 PE=1 SV=2 - [ALG1_HUMAN]	6.47	3	3	3	4	2.8	1	1	6.47	3	3	464	52.4839	7.2251
Q9BQ69	ADP-ribose glycohydrolase MACROD1 OS=Homo sapiens OX=9606 GN=MACROD1 PE=1 SV=2 - [MACD1_HUMAN]	6.46	1	2	2	3	6.46	2	2	3.08	1	1	325	35.4827	9.51025
P43686	26S proteasome regulatory subunit 6B OS=Homo sapiens OX=9606 GN=PSMC4 PE=1 SV=2 - [PRS6B_HUMAN]	6.46	1	2	2	4	6.46	2	3	2.15	1	1	418	47.3365	5.21143
H0Y8N0	Transmembrane protein 33 (Fragment) OS=Homo sapiens OX=9606 GN=TMEM33 PE=1 SV=1 - [H0Y8N0_HUMAN]	6.45	4	1	1	2	6.45	1	1	6.45	1	1	155	17.9045	10.0083
C9JTJ8	Serpin B8 (Fragment) OS=Homo sapiens OX=9606 GN=SERPINB8 PE=1 SV=1 - [C9JTJ8_HUMAN]	6.45	11	1	1	1	6.45	1	1				124	13.9186	4.70361
D6R9Z6	La-related protein 7 (Fragment) OS=Homo sapiens OX=9606 GN=LARP7 PE=1 SV=1 - [D6R9Z6_HUMAN]	6.45	4	1	1	2	6.45	1	1	6.45	1	1	155	17.4882	9.18799
O00487	26S proteasome non-ATPase regulatory subunit 14 OS=Homo sapiens OX=9606 GN=PSMD14 PE=1 SV=1 - [PSDE_HUMAN]	6.45	3	2	2	4	6.45	2	2	6.45	2	2	310	34.5546	6.52197
Q9NUD5	Zinc finger CCHC domain-containing protein 3 OS=Homo sapiens OX=9606 GN=ZCCHC3 PE=1 SV=2 - [ZCHC3_HUMAN]	6.45	1	2	2	3	2.48	1	1	6.45	2	2	403	43.5199	8.52881
F4MHP6	Ubiquitously transcribed tetratricopeptide repeat protein Y-linked transcript variant 73 OS=Homo sapiens OX=9606 GN=UTY PE=2 SV=1 - [F4MHP6_HUMAN]	6.45	2	1	1	1				6.45	1	1	186	21.1025	6.53662
B4DM22	26S proteasome non-ATPase regulatory subunit 2 OS=Homo sapiens OX=9606 PE=2 SV=1 - [B4DM22_HUMAN]	6.44	7	4	4	7	6.44	4	4	5.33	3	3	900	99.2503	5.16064
Q9HAB8	Phosphopantothenate--cysteine ligase OS=Homo sapiens OX=9606 GN=PPCS PE=1 SV=2 - [PPCS_HUMAN]	6.43	2	2	2	3	3.22	1	1	6.43	2	2	311	33.9838	6.7124
B4DNQ2	cDNA FLJ55854 OS=Homo sapiens OX=9606 PE=2 SV=1 - [B4DNQ2_HUMAN]	6.43	5	1	1	1	6.43	1	1				171	18.7065	7.81104
A0A3B3ISC8	Histone-lysine N-methyltransferase 2D (Fragment) OS=Homo sapiens OX=9606 GN=KMT2D PE=1 SV=1 - [A0A3B3ISC8_HUMAN]	6.43	1	1	1	2				6.43	1	2	171	18.7006	9.0415
A2N0U5	VH6DJ protein (Fragment) OS=Homo sapiens OX=9606 GN=VH6DJ PE=2 SV=1 - [A2N0U5_HUMAN]	6.42	191	1	2	2	6.42	2	2				109	12.1757	5.36377
B4DWS1	cDNA FLJ51125, highly similar to Alcohol dehydrogenase class 4 mu/sigma chain OS=Homo sapiens OX=9606 PE=2 SV=1 - [B4DWS1_HUMAN]	6.41	4	1	1	1	6.41	1	1				234	24.8546	6.75635
Q0IIN1	Keratin 77 OS=Homo sapiens OX=9606 GN=KRT77 PE=1 SV=1 - [Q0IIN1_HUMAN]	6.4	5	1	5	20	6.4	5	11	4.67	4	9	578	61.7644	5.84619
Q15417	Calponin-3 OS=Homo sapiens OX=9606 GN=CNN3 PE=1 SV=1 - [CNN3_HUMAN]	6.38	13	2	2	3	3.04	1	1	6.38	2	2	329	36.3908	6.04932
Q13595	Transformer-2 protein homolog alpha OS=Homo sapiens OX=9606 GN=TRA2A PE=1 SV=1 - [TRA2A_HUMAN]	6.38	2	2	2	3	2.48	1	1	6.38	2	2	282	32.6691	11.2681
Q15650	Activating signal cointegrator 1 OS=Homo sapiens OX=9606 GN=TRIP4 PE=1 SV=4 - [TRIP4_HUMAN]	6.37	3	3	3	4	2.75	1	1	6.37	3	3	581	66.1049	7.85498
B3KM42	Dynein light intermediate chain OS=Homo sapiens OX=9606 PE=2 SV=1 - [B3KM42_HUMAN]	6.37	5	2	2	2				6.37	2	2	377	41.0552	6.96143
A1X4Q2	PMCA4x (Fragment) OS=Homo sapiens OX=9606 GN=ATP2B4 PE=2 SV=1 - [A1X4Q2_HUMAN]	6.36	18	1	1	1				6.36	1	1	110	12.2918	9.5835
A8K897	Nuclear pore complex protein Nup93 OS=Homo sapiens OX=9606 PE=2 SV=1 - [A8K897_HUMAN]	6.35	9	5	5	7	5.01	4	4	4.15	3	3	819	93.3236	5.77002
Q3ZCW5	Succinate-CoA ligase subunit beta (Fragment) OS=Homo sapiens OX=9606 GN=SUCLG2 PE=2 SV=1 - [Q3ZCW5_HUMAN]	6.35	6	2	2	3	3.31	1	1	6.35	2	2	362	38.7433	5.31299
Q8TBT6	Uncharacterized protein (Fragment) OS=Homo sapiens OX=9606 PE=2 SV=1 - [Q8TBT6_HUMAN]	6.35	2	2	2	4	6.35	2	2	6.35	2	2	315	34.4675	8.86572
B3KM80	Nucleolin, isoform CRA_c OS=Homo sapiens OX=9606 GN=NCL PE=2 SV=1 - [B3KM80_HUMAN]	6.34	6	4	4	7	5.04	3	3	6.34	4	4	536	58.5193	4.66553
E7EX73	Eukaryotic translation initiation factor 4 gamma 1 OS=Homo sapiens OX=9606 GN=EIF4G1 PE=1 SV=1 - [E7EX73_HUMAN]	6.34	16	7	7	11	5.85	6	6	4.39	5	5	1436	158.547	5.21143
Q8IWX8	Calcium homeostasis endoplasmic reticulum protein OS=Homo sapiens OX=9606 GN=CHERP PE=1 SV=3 - [CHERP_HUMAN]	6.33	5	6	6	12	5.57	5	6	6.33	6	6	916	103.637	9.0415
B3KTD7	cDNA FLJ38087 fis, clone CTONG2018739, highly similar to Hermansky-Pudlak syndrome 4 protein OS=Homo sapiens OX=9606 PE=2 SV=1 - [B3KTD7_HUMAN]	6.32	1	1	1	1				6.32	1	1	443	47.2392	5.52881
Q8N3W7	Succinate semialdehyde dehydrogenase (Fragment) OS=Homo sapiens OX=9606 GN=ALDH5A1 PE=2 SV=1 - [Q8N3W7_HUMAN]	6.31	8	1	1	1	6.31	1	1				222	23.9074	8.73389
Q01650	Large neutral amino acids transporter small subunit 1 OS=Homo sapiens OX=9606 GN=SLC7A5 PE=1 SV=2 - [LAT1_HUMAN]	6.31	2	2	2	2	3.55	1	1	2.76	1	1	507	54.9743	7.72314
A0A5C2GJ34	IG c812_heavy_IGHV2-5_IGHD3-22_IGHJ1 (Fragment) OS=Homo sapiens OX=9606 PE=2 SV=1 - [A0A5C2GJ34_HUMAN]	6.3	1	1	1	1				6.3	1	1	127	14.1751	8.41162
B4DTB9	cDNA FLJ50666, weakly similar to Long-chain-fatty-acid--CoA ligase OS=Homo sapiens OX=9606 PE=2 SV=1 - [B4DTB9_HUMAN]	6.29	4	3	3	4	6.29	3	3	3.32	1	1	572	63.5774	7.41553
A0A590UJ78	Egl nine homolog 1 (Fragment) OS=Homo sapiens OX=9606 GN=EGLN1 PE=1 SV=1 - [A0A590UJ78_HUMAN]	6.29	9	1	1	1	6.29	1	1				175	19.5476	6.90283
A0A1B0GWA2	Alkylglycerone-phosphate synthase (Fragment) OS=Homo sapiens OX=9606 GN=AGPS PE=1 SV=1 - [A0A1B0GWA2_HUMAN]	6.26	7	3	3	4	2.39	1	1	6.26	3	3	543	60.8793	6.25244
Q9H2U1	ATP-dependent DNA/RNA helicase DHX36 OS=Homo sapiens OX=9606 GN=DHX36 PE=1 SV=2 - [DHX36_HUMAN]	6.25	7	5	5	7	3.27	3	3	4.96	4	4	1008	114.688	7.6792
A0A5C2G2D7	IGL c2606_light_IGKV2-30_IGKJ1 (Fragment) OS=Homo sapiens OX=9606 PE=2 SV=1 - [A0A5C2G2D7_HUMAN]	6.25	1	1	1	1	6.25	1	1				112	12.4012	7.98682
B4DYQ1	cDNA FLJ57671, highly similar to SWI/SNF-related matrix-associated actin-dependent regulator of chromatin subfamily C member 1 OS=Homo sapiens OX=9606 PE=2 SV=1 - [B4DYQ1_HUMAN]	6.22	7	3	5	7	4.12	3	3	2.91	3	4	996	111.571	5.46533
Q6NSD4	Glutathione peroxidase OS=Homo sapiens OX=9606 GN=GPX1 PE=2 SV=1 - [Q6NSD4_HUMAN]	6.21	4	1	1	1	6.21	1	1				145	16.1691	5.5415
Q53F87	Sarcosine dehydrogenase variant (Fragment) OS=Homo sapiens OX=9606 PE=2 SV=1 - [Q53F87_HUMAN]	6.21	13	5	5	9	6.21	5	5	5.23	4	4	918	100.943	7.32764
C9JIJ3	EH domain-containing protein 1 (Fragment) OS=Homo sapiens OX=9606 GN=EHD1 PE=1 SV=1 - [C9JIJ3_HUMAN]	6.21	10	1	1	2	6.21	1	1	6.21	1	1	145	16.5614	7.56201
Q5LJB0	Ubiquitin carboxyl-terminal hydrolase (Fragment) OS=Homo sapiens OX=9606 GN=UCHL5 PE=1 SV=1 - [Q5LJB0_HUMAN]	6.2	4	1	1	1				6.2	1	1	258	29.0975	5.03369
D6RAU7	Endosomal/lysosomal potassium channel TMEM175 (Fragment) OS=Homo sapiens OX=9606 GN=TMEM175 PE=1 SV=1 - [D6RAU7_HUMAN]	6.19	9	1	1	1	6.19	1	1				113	12.4754	5.12256
C9J840	Mitogen-activated protein kinase kinase kinase kinase 4 OS=Homo sapiens OX=9606 GN=MAP4K4 PE=1 SV=3 - [C9J840_HUMAN]	6.18	21	4	4	7	4.46	3	3	6.18	4	4	987	113.492	6.80029
Q13103	Secreted phosphoprotein 24 OS=Homo sapiens OX=9606 GN=SPP2 PE=1 SV=1 - [SPP24_HUMAN]	6.16	1	1	1	4	6.16	1	4				211	24.3218	8.32373
Q05BV2	UBXN1 protein OS=Homo sapiens OX=9606 GN=UBXN1 PE=2 SV=1 - [Q05BV2_HUMAN]	6.16	8	1	1	1				6.16	1	1	146	17.0866	5.14795
B3KPZ8	cDNA FLJ32530 fis, clone SMINT2000185, highly similar to TRANSKETOLASE OS=Homo sapiens OX=9606 PE=2 SV=1 - [B3KPZ8_HUMAN]	6.15	8	1	1	2	6.15	1	1	6.15	1	1	358	38.8632	7.72314
A0A024R2Z6	Guanine nucleotide binding protein-like 3 (Nucleolar), isoform CRA_b OS=Homo sapiens OX=9606 GN=GNL3 PE=4 SV=1 - [A0A024R2Z6_HUMAN]	6.15	2	3	3	5	6.15	3	3	3.35	2	2	537	60.5345	8.79248
A0A087WYV3	Nucleolar protein of 40 kDa OS=Homo sapiens OX=9606 GN=ZCCHC17 PE=1 SV=1 - [A0A087WYV3_HUMAN]	6.15	5	1	1	2	6.15	1	1	6.15	1	1	179	20.4386	9.89111
F5H5H9	Tyrosine-protein phosphatase non-receptor type 6 (Fragment) OS=Homo sapiens OX=9606 GN=PTPN6 PE=1 SV=1 - [F5H5H9_HUMAN]	6.15	9	1	1	1	6.15	1	1				130	14.5673	7.45947
A0A0B4J1Z0	COBL-like 1, isoform CRA_a OS=Homo sapiens OX=9606 GN=COBLL1 PE=1 SV=1 - [A0A0B4J1Z0_HUMAN]	6.13	8	2	2	3	6.13	2	2	3.3	1	1	424	46.7493	9.26123
G3V3B3	Protein sel-1 homolog 1 (Fragment) OS=Homo sapiens OX=9606 GN=SEL1L PE=1 SV=1 - [G3V3B3_HUMAN]	6.13	2	1	1	1				6.13	1	1	163	18.3366	4.34814
Q96DG6	Carboxymethylenebutenolidase homolog OS=Homo sapiens OX=9606 GN=CMBL PE=1 SV=1 - [CMBL_HUMAN]	6.12	2	2	2	2				6.12	2	2	245	28.0302	7.18115
H0Y3P2	Eukaryotic translation initiation factor 4 gamma 2 OS=Homo sapiens OX=9606 GN=EIF4G2 PE=1 SV=1 - [H0Y3P2_HUMAN]	6.1	12	4	4	6	3.8	3	3	4.83	3	3	869	98.0557	6.99072
F2Z2C0	Exosome complex exonuclease RRP44 OS=Homo sapiens OX=9606 GN=DIS3 PE=1 SV=1 - [F2Z2C0_HUMAN]	6.08	6	3	3	4	4.11	2	2	4.65	2	2	559	63.5773	6.40479
P43155	Carnitine O-acetyltransferase OS=Homo sapiens OX=9606 GN=CRAT PE=1 SV=5 - [CACP_HUMAN]	6.07	4	3	3	4	3.67	2	2	3.67	2	2	626	70.8123	8.44092
B7Z3Z9	Long-chain-fatty-acid--CoA ligase 1 OS=Homo sapiens OX=9606 GN=ACSL1 PE=1 SV=1 - [B7Z3Z9_HUMAN]	6.07	10	3	3	3	1.9	1	1	4.17	2	2	527	58.5483	7.53271
B7Z7G7	Vacuolar protein sorting-associated protein 45 OS=Homo sapiens OX=9606 GN=VPS45 PE=1 SV=1 - [B7Z7G7_HUMAN]	6.06	13	1	1	1				6.06	1	1	198	22.9799	6.06201
B4DKS0	cDNA FLJ53381, highly similar to Monocarboxylate transporter 1 OS=Homo sapiens OX=9606 PE=2 SV=1 - [B4DKS0_HUMAN]	6.04	6	2	2	2				6.04	2	2	480	51.8027	8.49951
A0A024RCU9	SFRS protein kinase 1, isoform CRA_e OS=Homo sapiens OX=9606 GN=SRPK1 PE=4 SV=1 - [A0A024RCU9_HUMAN]	6.02	14	3	3	6	4.2	2	3	6.02	3	3	548	61.9241	5.69385
B4DNE4	cDNA FLJ52574, highly similar to Septin-7 OS=Homo sapiens OX=9606 PE=2 SV=1 - [B4DNE4_HUMAN]	6.02	16	2	2	3	6.02	2	2	2.36	1	1	382	44.6159	8.22119
P21333	Filamin-A OS=Homo sapiens OX=9606 GN=FLNA PE=1 SV=4 - [FLNA_HUMAN]	6.01	16	8	11	15	4.5	8	8	3.85	7	7	2647	280.564	6.06201
O00515	Ladinin-1 OS=Homo sapiens OX=9606 GN=LAD1 PE=1 SV=2 - [LAD1_HUMAN]	6	7	3	3	5	4.06	2	2	6	3	3	517	57.0968	9.67139
O43290	U4/U6.U5 tri-snRNP-associated protein 1 OS=Homo sapiens OX=9606 GN=SART1 PE=1 SV=1 - [SNUT1_HUMAN]	6	4	3	3	6	6	3	4	4.5	2	2	800	90.2003	6.12549
B4DLT2	cDNA FLJ56637, highly similar to Nuclear pore complex protein Nup155 OS=Homo sapiens OX=9606 PE=2 SV=1 - [B4DLT2_HUMAN]	5.99	4	6	6	10	5.47	5	5	4.88	5	5	1353	151.137	6.25244
Q9BU61	NADH dehydrogenase [ubiquinone] 1 alpha subcomplex assembly factor 3 OS=Homo sapiens OX=9606 GN=NDUFAF3 PE=1 SV=1 - [NDUF3_HUMAN]	5.98	1	1	1	2	5.98	1	1	5.98	1	1	184	20.3374	8.22119
B7Z561	cDNA FLJ53154, highly similar to Neutral amino acid transporter A OS=Homo sapiens OX=9606 PE=2 SV=1 - [B7Z561_HUMAN]	5.97	6	1	1	1				5.97	1	1	452	47.7365	5.52881
B4E0N6	cDNA FLJ56280, highly similar to Endoplasmic reticulum-Golgi intermediate compartment protein 1 OS=Homo sapiens OX=9606 PE=2 SV=1 - [B4E0N6_HUMAN]	5.96	2	1	1	2	5.96	1	1	5.96	1	1	235	26.2424	8.6167
A8K0I0	cDNA FLJ75445, highly similar to Homo sapiens peptidylprolyl isomerase (cyclophilin)-like 2 (PPIL2), transcript variant 2, mRNA OS=Homo sapiens OX=9606 PE=2 SV=1 - [A8K0I0_HUMAN]	5.96	3	3	3	4	5.96	3	3	2.88	1	1	520	58.7235	8.646
B2R823	cDNA, FLJ93703, highly similar to Homo sapiens putatative 28 kDa protein (LOC56902), mRNA OS=Homo sapiens OX=9606 PE=2 SV=1 - [B2R823_HUMAN]	5.95	11	2	2	2	2.78	1	1	3.17	1	1	252	27.9229	9.72998
P00390	Glutathione reductase, mitochondrial OS=Homo sapiens OX=9606 GN=GSR PE=1 SV=2 - [GSHR_HUMAN]	5.94	3	3	3	4	5.94	3	3	2.11	1	1	522	56.221	8.49951
Q5XKP0	MICOS complex subunit MIC13 OS=Homo sapiens OX=9606 GN=MICOS13 PE=1 SV=1 - [MIC13_HUMAN]	5.93	2	1	1	1	5.93	1	1				118	13.0788	9.42236
Q07960	Rho GTPase-activating protein 1 OS=Homo sapiens OX=9606 GN=ARHGAP1 PE=1 SV=1 - [RHG01_HUMAN]	5.92	5	3	3	4	5.92	3	3	1.82	1	1	439	50.4042	6.29053
E9PLA9	Caprin-1 (Fragment) OS=Homo sapiens OX=9606 GN=CAPRIN1 PE=1 SV=1 - [E9PLA9_HUMAN]	5.91	5	1	1	2	5.91	1	1	5.91	1	1	186	20.2234	7.40088
O95169	NADH dehydrogenase [ubiquinone] 1 beta subcomplex subunit 8, mitochondrial OS=Homo sapiens OX=9606 GN=NDUFB8 PE=1 SV=1 - [NDUB8_HUMAN]	5.91	1	1	1	1				5.91	1	1	186	21.7514	6.80029
B4DY35	cDNA FLJ55007, highly similar to Bifunctional methylenetetrahydrofolate dehydrogenase/cyclohydrolase, mitochondrial OS=Homo sapiens OX=9606 PE=2 SV=1 - [B4DY35_HUMAN]	5.91	4	1	1	1				5.91	1	1	186	19.9207	9.33447
Q96IF9	VCP protein (Fragment) OS=Homo sapiens OX=9606 GN=VCP PE=2 SV=2 - [Q96IF9_HUMAN]	5.9	6	3	3	3	4.04	2	2	1.86	1	1	644	71.0211	5.05908
P21397	Amine oxidase [flavin-containing] A OS=Homo sapiens OX=9606 GN=MAOA PE=1 SV=1 - [AOFA_HUMAN]	5.88	4	1	2	4	5.88	2	2	5.88	2	2	527	59.6435	7.85498
Q5JQQ4	Protein DPCD OS=Homo sapiens OX=9606 GN=DPCD PE=1 SV=1 - [Q5JQQ4_HUMAN]	5.88	2	1	1	2	5.88	1	1	5.88	1	1	170	19.474	9.36377
H7C5D8	Zinc finger protein ZIC 1 (Fragment) OS=Homo sapiens OX=9606 GN=ZIC1 PE=4 SV=1 - [H7C5D8_HUMAN]	5.88	1	1	1	1				5.88	1	1	136	14.8028	7.89893
B4DNG7	cDNA FLJ57753, highly similar to Melanoma-associated antigen D2 OS=Homo sapiens OX=9606 PE=2 SV=1 - [B4DNG7_HUMAN]	5.88	5	1	1	1				5.88	1	1	204	21.6417	5.61768
K7WII4	NADH-ubiquinone oxidoreductase chain 4 OS=Homo sapiens OX=9606 GN=ND4 PE=3 SV=1 - [K7WII4_HUMAN]	5.88	2	1	1	2				5.88	1	2	459	51.5134	9.45166
Q96J85	C-Mpl binding protein OS=Homo sapiens OX=9606 GN=LARP4 PE=1 SV=1 - [Q96J85_HUMAN]	5.87	3	1	1	1				5.87	1	1	375	42.4777	6.06201
A0A087WTU3	Testis-expressed protein 264 OS=Homo sapiens OX=9606 GN=TEX264 PE=1 SV=1 - [A0A087WTU3_HUMAN]	5.86	3	1	1	2	5.86	1	1	5.86	1	1	239	25.9497	4.65283
Q9NTX5	Ethylmalonyl-CoA decarboxylase OS=Homo sapiens OX=9606 GN=ECHDC1 PE=1 SV=2 - [ECHD1_HUMAN]	5.86	3	2	2	3	3.58	1	1	5.86	2	2	307	33.6765	8.20654
D6R9D6	RNA-binding protein 47 OS=Homo sapiens OX=9606 GN=RBM47 PE=1 SV=1 - [D6R9D6_HUMAN]	5.85	6	1	2	2	5.85	2	2				393	43.9589	6.31592
Q13057	Bifunctional coenzyme A synthase OS=Homo sapiens OX=9606 GN=COASY PE=1 SV=4 - [COASY_HUMAN]	5.85	5	2	3	5	5.85	3	3	4.61	2	2	564	62.29	6.99072
A0A087X1V1	S-adenosyl-L-methionine-dependent tRNA 4-demethylwyosine synthase TYW1B (Fragment) OS=Homo sapiens OX=9606 GN=TYW1B PE=1 SV=1 - [A0A087X1V1_HUMAN]	5.85	3	1	1	1				5.85	1	1	325	37.4573	5.49072
A8KA19	Exportin-T OS=Homo sapiens OX=9606 PE=2 SV=1 - [A8KA19_HUMAN]	5.82	5	5	5	8	3.33	3	3	5.82	5	5	962	109.849	5.38916
A0A0C4DFW3	Terminal uridylyltransferase 7 OS=Homo sapiens OX=9606 GN=TUT7 PE=1 SV=1 - [A0A0C4DFW3_HUMAN]	5.82	4	1	2	3	1.77	1	1	5.82	2	2	395	46.1088	9.39307
O95470	Sphingosine-1-phosphate lyase 1 OS=Homo sapiens OX=9606 GN=SGPL1 PE=1 SV=3 - [SGPL1_HUMAN]	5.81	2	1	3	4	4.58	2	2	3.87	2	2	568	63.4827	9.15869
B4DFV1	Protein kinase C OS=Homo sapiens OX=9606 PE=2 SV=1 - [B4DFV1_HUMAN]	5.8	6	3	3	4	2.82	1	1	5.8	3	3	603	69.1116	7.76709
Q06203	Amidophosphoribosyltransferase OS=Homo sapiens OX=9606 GN=PPAT PE=1 SV=1 - [PUR1_HUMAN]	5.8	4	2	2	3				5.8	2	3	517	57.3624	6.75635
Q96H29	ER lumen protein-retaining receptor OS=Homo sapiens OX=9606 PE=2 SV=1 - [Q96H29_HUMAN]	5.79	4	1	1	1				5.79	1	1	190	21.8975	8.07471
B4DIT7	cDNA FLJ58187, highly similar to Protein-glutamine gamma-glutamyltransferase 2 OS=Homo sapiens OX=9606 PE=2 SV=1 - [B4DIT7_HUMAN]	5.78	4	3	3	6	3.3	2	3	5.78	3	3	606	68.6054	5.30029
B4E0J9	cDNA FLJ57348, highly similar to Homo sapiens hexokinase domain containing 1 (HKDC1), mRNA OS=Homo sapiens OX=9606 PE=2 SV=1 - [B4E0J9_HUMAN]	5.77	4	5	5	6	3.46	3	3	3.46	3	3	780	86.6425	7.45947
B4DNN4	Ribonucleoside-diphosphate reductase OS=Homo sapiens OX=9606 PE=2 SV=1 - [B4DNN4_HUMAN]	5.77	10	4	4	5	4.46	3	3	3.02	2	2	762	86.3966	6.65381
Q6P1N7	TAPBP protein OS=Homo sapiens OX=9606 GN=TAPBP PE=1 SV=1 - [Q6P1N7_HUMAN]	5.77	9	1	1	1				5.77	1	1	156	16.4315	8.83643
O00629	Importin subunit alpha-3 OS=Homo sapiens OX=9606 GN=KPNA4 PE=1 SV=1 - [IMA3_HUMAN]	5.76	2	1	3	5	4.41	2	2	5.76	3	3	521	57.8506	4.95752
M0QXM4	Amino acid transporter OS=Homo sapiens OX=9606 GN=SLC1A5 PE=1 SV=1 - [M0QXM4_HUMAN]	5.75	6	2	2	3	2.47	1	1	5.75	2	2	365	39.4178	5.65576
A0A1U9X7U8	HSD17B8 OS=Homo sapiens OX=9606 PE=4 SV=1 - [A0A1U9X7U8_HUMAN]	5.75	2	1	1	2	5.75	1	1	5.75	1	1	261	26.9728	6.53662
C9JYC1	WD repeat and coiled-coil-containing protein (Fragment) OS=Homo sapiens OX=9606 GN=WDCP PE=1 SV=1 - [C9JYC1_HUMAN]	5.75	2	1	1	1				5.75	1	1	174	19.0017	6.771
E9PJM7	Switch-associated protein 70 (Fragment) OS=Homo sapiens OX=9606 GN=SWAP70 PE=1 SV=8 - [E9PJM7_HUMAN]	5.75	1	1	1	1				5.75	1	1	226	26.4266	8.33838
A0A0M3HER1	LIM and senescent cell antigen-like-containing domain protein 1 (Fragment) OS=Homo sapiens OX=9606 GN=LIMS1 PE=1 SV=1 - [A0A0M3HER1_HUMAN]	5.74	4	1	1	2	5.74	1	1	5.74	1	1	209	24.4004	8.99756
B7ZBC9	Katanin p60 ATPase-containing subunit A1 (Fragment) OS=Homo sapiens OX=9606 GN=KATNA1 PE=1 SV=1 - [B7ZBC9_HUMAN]	5.69	4	1	1	1	5.69	1	1				211	24.3072	8.76318
A0A5C2GDI3	IG c661_heavy_IGHV1-69_IGHD5-12_IGHJ5 (Fragment) OS=Homo sapiens OX=9606 PE=2 SV=1 - [A0A5C2GDI3_HUMAN]	5.69	1	1	1	1	5.69	1	1				123	13.4985	7.95752
A0A087WUT6	Eukaryotic translation initiation factor 5B OS=Homo sapiens OX=9606 GN=EIF5B PE=1 SV=1 - [A0A087WUT6_HUMAN]	5.66	7	5	5	8	3.36	3	3	5.66	5	5	1220	138.597	5.57959
B4DUX0	cDNA FLJ60167, highly similar to Cytosolic acyl coenzyme A thioester hydrolase OS=Homo sapiens OX=9606 PE=2 SV=1 - [B4DUX0_HUMAN]	5.66	2	1	1	1				5.66	1	1	265	29.6261	7.85498
Q9Y2C5	Probable small intestine urate exporter OS=Homo sapiens OX=9606 GN=SLC17A4 PE=2 SV=1 - [S17A4_HUMAN]	5.63	1	1	1	1				5.63	1	1	497	54.02	7.48877
A0A024RBS6	Pseudouridylate synthase 1, isoform CRA_a OS=Homo sapiens OX=9606 GN=PUS1 PE=4 SV=1 - [A0A024RBS6_HUMAN]	5.62	6	2	2	3	5.62	2	2	3.25	1	1	338	37.8069	7.10791
Q96CA8	CDC2L2 protein (Fragment) OS=Homo sapiens OX=9606 GN=CDC2L2 PE=2 SV=1 - [Q96CA8_HUMAN]	5.6	15	3	3	6	5.6	3	3	5.6	3	3	464	52.3734	5.08447
Q59G80	Diphosphomevalonate decarboxylase variant (Fragment) OS=Homo sapiens OX=9606 PE=2 SV=1 - [Q59G80_HUMAN]	5.6	3	1	1	1	5.6	1	1				232	24.9386	7.31299
C9JCS7	WD repeat-containing protein 26 (Fragment) OS=Homo sapiens OX=9606 GN=WDR26 PE=1 SV=8 - [C9JCS7_HUMAN]	5.6	4	1	1	1				5.6	1	1	125	14.4324	6.26514
Q6PKG0	La-related protein 1 OS=Homo sapiens OX=9606 GN=LARP1 PE=1 SV=2 - [LARP1_HUMAN]	5.57	6	6	6	10	4.74	5	5	4.84	5	5	1096	123.434	8.82178
B4DK77	Optic atrophy 3 protein OS=Homo sapiens OX=9606 GN=OPA3 PE=1 SV=1 - [B4DK77_HUMAN]	5.56	2	1	1	2	5.56	1	1	5.56	1	1	126	13.8532	6.93213
B4DWJ6	cDNA FLJ60359, highly similar to Ubiquitin carboxyl-terminal hydrolase 3 OS=Homo sapiens OX=9606 PE=2 SV=1 - [B4DWJ6_HUMAN]	5.54	9	1	1	1				5.54	1	1	271	30.8683	7.45947
D6W5C0	Spectrin beta chain OS=Homo sapiens OX=9606 GN=SPTBN1 PE=3 SV=1 - [D6W5C0_HUMAN]	5.53	6	9	10	14	2.94	5	5	5.05	9	9	2278	264.276	5.57959
A0A087WY71	AP-2 complex subunit mu OS=Homo sapiens OX=9606 GN=AP2M1 PE=1 SV=1 - [A0A087WY71_HUMAN]	5.53	14	2	3	5	1.84	1	1	5.53	3	4	434	49.495	9.53955
Q15046	Lysine--tRNA ligase OS=Homo sapiens OX=9606 GN=KARS1 PE=1 SV=3 - [SYK_HUMAN]	5.53	4	3	3	4	5.53	3	3	2.35	1	1	597	68.0046	6.354
Q6P1L8	39S ribosomal protein L14, mitochondrial OS=Homo sapiens OX=9606 GN=MRPL14 PE=1 SV=1 - [RM14_HUMAN]	5.52	1	1	1	1				5.52	1	1	145	15.9374	10.2427
A0A2R8Y4P5	Required for meiotic nuclear division protein 1 homolog (Fragment) OS=Homo sapiens OX=9606 GN=RMND1 PE=1 SV=1 - [A0A2R8Y4P5_HUMAN]	5.51	1	1	1	1				5.51	1	1	127	14.4573	5.04639
B4E3E9	cDNA FLJ59657, highly similar to 2-oxoglutarate dehydrogenase E1 component, mitochondrial OS=Homo sapiens OX=9606 PE=2 SV=1 - [B4E3E9_HUMAN]	5.5	14	4	4	5	4.52	3	3	2.44	2	2	818	92.7805	7.06396
P12273	Prolactin-inducible protein OS=Homo sapiens OX=9606 GN=PIP PE=1 SV=1 - [PIP_HUMAN]	5.48	1	1	1	1	5.48	1	1				146	16.5618	8.04541
A8K9E2	cDNA FLJ77807 OS=Homo sapiens OX=9606 PE=2 SV=1 - [A8K9E2_HUMAN]	5.48	10	1	1	2	5.48	1	1	5.48	1	1	219	25.2212	5.8335
Q96EV2	RNA-binding protein 33 OS=Homo sapiens OX=9606 GN=RBM33 PE=1 SV=3 - [RBM33_HUMAN]	5.47	3	4	4	7	5.47	4	4	3.76	3	3	1170	129.906	6.93213
H3BR35	Eukaryotic peptide chain release factor GTP-binding subunit ERF3A (Fragment) OS=Homo sapiens OX=9606 GN=GSPT1 PE=1 SV=1 - [H3BR35_HUMAN]	5.47	8	3	3	6	5.47	3	3	5.47	3	3	475	52.9087	5.63037
Q5JUA9	Vacuolar protein sorting-associated protein 16 homolog (Fragment) OS=Homo sapiens OX=9606 GN=VPS16 PE=1 SV=1 - [Q5JUA9_HUMAN]	5.47	3	1	1	1				5.47	1	1	274	30.3888	8.39697
B4DJK4	cDNA FLJ54005, highly similar to Transcription elongation factor SPT5 OS=Homo sapiens OX=9606 PE=2 SV=1 - [B4DJK4_HUMAN]	5.46	4	3	3	5	3.41	2	2	5.46	3	3	879	96.8542	6.27783
O43670	BUB3-interacting and GLEBS motif-containing protein ZNF207 OS=Homo sapiens OX=9606 GN=ZNF207 PE=1 SV=1 - [ZN207_HUMAN]	5.44	12	2	2	3	5.44	2	2	2.72	1	1	478	50.7171	9.1001
F8W679	Succinate dehydrogenase assembly factor 2, mitochondrial OS=Homo sapiens OX=9606 GN=SDHAF2 PE=4 SV=1 - [F8W679_HUMAN]	5.43	7	1	1	1				5.43	1	1	129	15.0656	6.78564
G3V126	V-type proton ATPase subunit H OS=Homo sapiens OX=9606 GN=ATP6V1H PE=1 SV=1 - [G3V126_HUMAN]	5.42	6	2	2	3	3.61	1	1	5.42	2	2	443	51.5368	6.22705
P30711	Glutathione S-transferase theta-1 OS=Homo sapiens OX=9606 GN=GSTT1 PE=1 SV=4 - [GSTT1_HUMAN]	5.42	1	1	1	1				5.42	1	1	240	27.3176	7.48877
B3KMG1	cDNA FLJ10910 fis, clone OVARC1000139, highly similar to U4/U6.U5 tri-snRNP-associated protein 2 OS=Homo sapiens OX=9606 PE=2 SV=1 - [B3KMG1_HUMAN]	5.41	6	1	1	2	5.41	1	1	5.41	1	1	296	34.6611	8.54346
B7Z6C7	cDNA FLJ54546, highly similar to Homo sapiens sarcolemma associated protein (SLMAP), mRNA OS=Homo sapiens OX=9606 PE=2 SV=1 - [B7Z6C7_HUMAN]	5.41	10	1	1	1				5.41	1	1	296	34.1928	5.5542
B4DV28	cDNA FLJ54170, highly similar to Cytosolic nonspecific dipeptidase OS=Homo sapiens OX=9606 PE=2 SV=1 - [B4DV28_HUMAN]	5.4	18	2	2	2	3.67	1	1	1.73	1	1	463	51.4693	6.43018
B3KY56	cDNA FLJ46898 fis, clone UTERU3022168, highly similar to Protein FAM62A OS=Homo sapiens OX=9606 PE=2 SV=1 - [B3KY56_HUMAN]	5.39	5	4	4	6	2.84	2	2	5.39	4	4	1058	117.32	5.89697
H7BZ98	EH domain-binding protein 1 (Fragment) OS=Homo sapiens OX=9606 GN=EHBP1 PE=1 SV=1 - [H7BZ98_HUMAN]	5.38	1	1	1	2	5.38	1	2				223	25.3296	5.05908
H7C5R5	Eukaryotic translation initiation factor 2A (Fragment) OS=Homo sapiens OX=9606 GN=EIF2A PE=1 SV=1 - [H7C5R5_HUMAN]	5.38	3	1	1	2	5.38	1	1	5.38	1	1	316	35.277	8.49951
B3KPY9	cDNA FLJ32482 fis, clone SKNMC2001324, highly similar to Importin-4 OS=Homo sapiens OX=9606 PE=2 SV=1 - [B3KPY9_HUMAN]	5.38	14	3	3	3	3.9	2	2	1.48	1	1	743	80.7942	4.80518
Q5H9P2	Gap junction protein (Fragment) OS=Homo sapiens OX=9606 GN=GJC1 PE=1 SV=1 - [Q5H9P2_HUMAN]	5.38	1	1	1	1	5.38	1	1				260	29.683	8.36768
A8K8U1	cDNA FLJ77762, highly similar to Homo sapiens cullin-associated and neddylation-dissociated 1 (CAND1), mRNA OS=Homo sapiens OX=9606 PE=2 SV=1 - [A8K8U1_HUMAN]	5.37	6	7	7	10	4.72	6	6	2.76	4	4	1230	136.231	5.8335
Q6NUQ9	Mitogen-activated protein kinase 8 interacting protein 1 OS=Homo sapiens OX=9606 GN=MAPK8IP1 PE=2 SV=1 - [Q6NUQ9_HUMAN]	5.34	2	1	1	1				5.34	1	1	711	77.42	4.98291
A8K4Z6	cDNA FLJ76180 OS=Homo sapiens OX=9606 PE=2 SV=1 - [A8K4Z6_HUMAN]	5.33	3	3	3	4	1.45	1	1	5.33	3	3	619	70.4783	9.83252
A0A126LB05	Capsid scaffold protein OS=Homo sapiens OX=9606 GN=U53.5 PE=4 SV=1 - [A0A126LB05_HUMAN]	5.33	2	1	1	1				5.33	1	1	244	27.6339	7.56201
B4E1E4	Eukaryotic translation initiation factor 4E type 2 OS=Homo sapiens OX=9606 GN=EIF4E2 PE=1 SV=1 - [B4E1E4_HUMAN]	5.32	8	1	1	1				5.32	1	1	188	21.6887	7.03467
B3KWF9	cDNA FLJ43022 fis, clone BRTHA2018591, highly similar to Homo sapiens mitochondrial GTPase 1 homolog (MTG1), mRNA OS=Homo sapiens OX=9606 PE=2 SV=1 - [B3KWF9_HUMAN]	5.31	6	1	1	1	5.31	1	1				226	25.1023	9.74463
E9PK00	UV radiation resistance-associated gene protein (Fragment) OS=Homo sapiens OX=9606 GN=UVRAG PE=1 SV=1 - [E9PK00_HUMAN]	5.3	7	1	1	1	5.3	1	1				132	15.1688	8.1626
Q7RTS7	Keratin, type II cytoskeletal 74 OS=Homo sapiens OX=9606 GN=KRT74 PE=1 SV=2 - [K2C74_HUMAN]	5.29	9	1	4	14	5.29	4	7	5.29	4	7	529	57.8296	7.7085
Q8IXT5	RNA-binding protein 12B OS=Homo sapiens OX=9606 GN=RBM12B PE=1 SV=2 - [RB12B_HUMAN]	5.29	2	6	6	9	3.8	4	4	4.3	5	5	1001	118.03	6.81494
Q13907	Isopentenyl-diphosphate Delta-isomerase 1 OS=Homo sapiens OX=9606 GN=IDI1 PE=1 SV=2 - [IDI1_HUMAN]	5.29	1	1	1	2	5.29	1	1	5.29	1	1	227	26.3025	6.34131
B2RCZ7	Ethylmalonic encephalopathy 1, isoform CRA_a OS=Homo sapiens OX=9606 GN=ETHE1 PE=2 SV=1 - [B2RCZ7_HUMAN]	5.29	4	1	1	1				5.29	1	1	227	24.9405	6.20166
E9PC61	Terminal nucleotidyltransferase 4B (Fragment) OS=Homo sapiens OX=9606 GN=TENT4B PE=1 SV=2 - [E9PC61_HUMAN]	5.28	2	1	2	2	2.97	1	1	2.31	1	1	303	34.3749	7.43018
C9J365	Translocon-associated protein subunit gamma OS=Homo sapiens OX=9606 GN=SSR3 PE=1 SV=1 - [C9J365_HUMAN]	5.26	3	1	1	1	5.26	1	1				133	15.1031	9.62744
Q5CZ65	MSSP-2 (Fragment) OS=Homo sapiens OX=9606 PE=4 SV=1 - [Q5CZ65_HUMAN]	5.26	8	1	1	2	5.26	1	1	5.26	1	1	285	31.3263	7.56201
B4DWN5	cDNA FLJ51352, highly similar to Hepatocyte nuclear factor 3-beta OS=Homo sapiens OX=9606 PE=2 SV=1 - [B4DWN5_HUMAN]	5.25	4	2	2	5	5.25	2	2	5.25	2	3	343	37.7873	8.86572
P53618	Coatomer subunit beta OS=Homo sapiens OX=9606 GN=COPB1 PE=1 SV=3 - [COPB_HUMAN]	5.25	2	4	4	7	3.99	3	3	5.25	4	4	953	107.074	6.04932
B4E205	cDNA FLJ61651, highly similar to Protein transport protein Sec24A OS=Homo sapiens OX=9606 PE=2 SV=1 - [B4E205_HUMAN]	5.25	2	2	3	4	3.73	2	2	3.27	2	2	857	96.2115	7.91357
A4UJ43	Glutathione S-transferase OS=Homo sapiens OX=9606 GN=GSTM3 PE=2 SV=1 - [A4UJ43_HUMAN]	5.24	4	1	1	1				5.24	1	1	210	24.8023	5.23682
E9PPY3	Ribosomal RNA-processing protein 8 OS=Homo sapiens OX=9606 GN=RRP8 PE=1 SV=1 - [E9PPY3_HUMAN]	5.23	2	1	1	1	5.23	1	1				306	34.1795	9.75928
A0A024RB00	HCG21937, isoform CRA_a OS=Homo sapiens OX=9606 GN=hCG_21937 PE=4 SV=1 - [A0A024RB00_HUMAN]	5.22	2	1	1	1	5.22	1	1				383	43.9468	7.81104
Q5JY02	tRNA (guanine(10)-N2)-methyltransferase homolog (Fragment) OS=Homo sapiens OX=9606 GN=TRMT11 PE=1 SV=1 - [Q5JY02_HUMAN]	5.22	3	1	1	1				5.22	1	1	134	15.6901	8.39697
Q4JFK8	Fes/fps proto-oncogene (Fragment) OS=Homo sapiens OX=9606 GN=FES PE=2 SV=1 - [Q4JFK8_HUMAN]	5.21	10	1	1	2	5.21	1	1	5.21	1	1	211	23.89	8.1626
Q8N1N4	Keratin, type II cytoskeletal 78 OS=Homo sapiens OX=9606 GN=KRT78 PE=1 SV=2 - [K2C78_HUMAN]	5.19	22	1	3	5	5.19	3	3	2.88	2	2	520	56.8305	6.02393
H0Y8N7	39S ribosomal protein L1, mitochondrial (Fragment) OS=Homo sapiens OX=9606 GN=MRPL1 PE=1 SV=1 - [H0Y8N7_HUMAN]	5.19	3	1	1	1				5.19	1	1	231	26.7072	8.89502
B7Z242	Amine oxidase OS=Homo sapiens OX=9606 PE=2 SV=1 - [B7Z242_HUMAN]	5.16	4	1	2	4	5.16	2	2	5.16	2	2	504	57.2224	7.51807
P63151	Serine/threonine-protein phosphatase 2A 55 kDa regulatory subunit B alpha isoform OS=Homo sapiens OX=9606 GN=PPP2R2A PE=1 SV=1 - [2ABA_HUMAN]	5.15	3	2	2	3	2.46	1	1	5.15	2	2	447	51.6595	6.20166
Q12797	Aspartyl/asparaginyl beta-hydroxylase OS=Homo sapiens OX=9606 GN=ASPH PE=1 SV=3 - [ASPH_HUMAN]	5.15	7	2	2	4	5.15	2	2	5.15	2	2	758	85.8095	5.0083
H0YKZ8	Geranylgeranyl transferase type-2 subunit alpha (Fragment) OS=Homo sapiens OX=9606 GN=RABGGTA PE=1 SV=1 - [H0YKZ8_HUMAN]	5.15	6	1	1	1	5.15	1	1				136	15.6633	5.78271
B4DJ97	cDNA FLJ53005, highly similar to CAP10-like 46 kDa protein OS=Homo sapiens OX=9606 PE=2 SV=1 - [B4DJ97_HUMAN]	5.15	2	1	1	1				5.15	1	1	233	27.5101	9.11475
K4DIB6	Mitochondrial glutamate carrier 1 (Fragment) OS=Homo sapiens OX=9606 GN=SLC25A22 PE=1 SV=5 - [K4DIB6_HUMAN]	5.13	11	1	1	1	5.13	1	1				156	16.6858	9.49561
M0QXU7	Mitochondrial import inner membrane translocase subunit TIM44 (Fragment) OS=Homo sapiens OX=9606 GN=TIMM44 PE=1 SV=1 - [M0QXU7_HUMAN]	5.13	4	1	1	1				5.13	1	1	273	31.1413	9.48096
P27816	Microtubule-associated protein 4 OS=Homo sapiens OX=9606 GN=MAP4 PE=1 SV=3 - [MAP4_HUMAN]	5.12	15	4	4	6	2.78	2	3	3.82	3	3	1152	120.93	5.42725
B3KTD5	cDNA FLJ38083 fis, clone CTONG2016408, highly similar to UBX domain-containing protein 2 OS=Homo sapiens OX=9606 PE=2 SV=1 - [B3KTD5_HUMAN]	5.11	3	1	1	1				5.11	1	1	274	31.2581	9.45166
Q53H96	Pyrroline-5-carboxylate reductase 3 OS=Homo sapiens OX=9606 GN=PYCR3 PE=1 SV=3 - [P5CR3_HUMAN]	5.11	3	1	1	2				5.11	1	2	274	28.6449	7.72314
Q86X55	Histone-arginine methyltransferase CARM1 OS=Homo sapiens OX=9606 GN=CARM1 PE=1 SV=3 - [CARM1_HUMAN]	5.1	3	4	4	6	2.63	2	2	3.62	3	4	608	65.8114	6.72705
B4DWZ8	cDNA FLJ58294 OS=Homo sapiens OX=9606 PE=2 SV=1 - [B4DWZ8_HUMAN]	5.1	2	3	3	5	2.71	2	2	5.1	3	3	628	71.2175	6.80029
B4DJS2	Peroxisomal trans-2-enoyl-CoA reductase OS=Homo sapiens OX=9606 GN=PECR PE=1 SV=1 - [B4DJS2_HUMAN]	5.1	2	1	1	2	5.1	1	1	5.1	1	1	157	16.8659	8.45557
P16615	Sarcoplasmic/endoplasmic reticulum calcium ATPase 2 OS=Homo sapiens OX=9606 GN=ATP2A2 PE=1 SV=1 - [AT2A2_HUMAN]	5.09	2	5	5	8	4.22	4	4	3.65	4	4	1042	114.683	5.33838
Q5QTQ6	MSTP010 OS=Homo sapiens OX=9606 PE=2 SV=1 - [Q5QTQ6_HUMAN]	5.09	6	1	1	1	5.09	1	1				216	24.6367	8.36768
Q96MU7	YTH domain-containing protein 1 OS=Homo sapiens OX=9606 GN=YTHDC1 PE=1 SV=3 - [YTDC1_HUMAN]	5.09	2	4	4	6	3.58	3	3	3.99	3	3	727	84.6493	6.22705
A0A2R8Y640	Parafibromin OS=Homo sapiens OX=9606 GN=CDC73 PE=1 SV=1 - [A0A2R8Y640_HUMAN]	5.08	6	1	1	1	5.08	1	1				197	22.512	8.38232
Q68VJ2	Polypeptide N-acetylgalactosaminyltransferase 9 (Fragment) OS=Homo sapiens OX=9606 GN=GALNT9 PE=2 SV=1 - [Q68VJ2_HUMAN]	5.08	6	1	1	1				5.08	1	1	177	20.1571	8.89502
V9GYN7	DnaJ homolog subfamily B member 12 (Fragment) OS=Homo sapiens OX=9606 GN=DNAJB12 PE=1 SV=1 - [V9GYN7_HUMAN]	5.07	3	1	1	2	5.07	1	1	5.07	1	1	276	31.2104	8.85107
C9JG87	39S ribosomal protein L39, mitochondrial (Fragment) OS=Homo sapiens OX=9606 GN=MRPL39 PE=1 SV=1 - [C9JG87_HUMAN]	5.05	2	1	1	1				5.05	1	1	297	34.0104	8.14795
A8K4W5	cDNA FLJ76813, highly similar to Homo sapiens acetyl-Coenzyme A acetyltransferase 2 (acetoacetyl Coenzyme A thiolase), mRNA OS=Homo sapiens OX=9606 PE=2 SV=1 - [A8K4W5_HUMAN]	5.04	3	1	1	1	5.04	1	1				397	41.3524	6.91748
Q8IXB1	DnaJ homolog subfamily C member 10 OS=Homo sapiens OX=9606 GN=DNAJC10 PE=1 SV=2 - [DJC10_HUMAN]	5.04	9	4	4	6	5.04	4	4	2.52	2	2	793	91.0213	7.18115
Q6ZUI3	cDNA FLJ43689 fis, clone TBAES2003550 OS=Homo sapiens OX=9606 PE=2 SV=1 - [Q6ZUI3_HUMAN]	5.04	1	1	1	1				5.04	1	1	139	15.5599	10.6235
Q5T985	Inter-alpha-trypsin inhibitor heavy chain H2 OS=Homo sapiens OX=9606 GN=ITIH2 PE=1 SV=1 - [Q5T985_HUMAN]	5.03	5	4	4	6	5.03	4	4	2.46	2	2	935	105.15	7.03467
B5MC96	HCLS1-binding protein 3 OS=Homo sapiens OX=9606 GN=HS1BP3 PE=1 SV=1 - [B5MC96_HUMAN]	5.03	4	1	1	1				5.03	1	1	199	21.8694	7.85498
P38606	V-type proton ATPase catalytic subunit A OS=Homo sapiens OX=9606 GN=ATP6V1A PE=1 SV=2 - [VATA_HUMAN]	5.02	4	3	3	5	3.08	2	2	5.02	3	3	617	68.2605	5.51611
H0YCB0	Non-specific lipid-transfer protein (Fragment) OS=Homo sapiens OX=9606 GN=SCP2 PE=1 SV=2 - [H0YCB0_HUMAN]	5	5	1	1	1	5	1	1				240	25.8658	7.13721
Q96P70	Importin-9 OS=Homo sapiens OX=9606 GN=IPO9 PE=1 SV=3 - [IPO9_HUMAN]	5	1	3	3	5	4.23	2	3	2.31	2	2	1041	115.889	4.80518
Q75MT5	Replication factor C (Activator 1) 2, 40kDa OS=Homo sapiens OX=9606 GN=RFC2 PE=2 SV=1 - [Q75MT5_HUMAN]	5	5	2	2	3	2.5	1	1	5	2	2	320	35.2209	5.5415
Q7Z434	Mitochondrial antiviral-signaling protein OS=Homo sapiens OX=9606 GN=MAVS PE=1 SV=2 - [MAVS_HUMAN]	5	1	2	2	2	2.41	1	1	2.59	1	1	540	56.4931	5.51611
A0A087WY55	Chromosome 6 open reading frame 55, isoform CRA_b OS=Homo sapiens OX=9606 GN=VTA1 PE=1 SV=1 - [A0A087WY55_HUMAN]	5	2	1	1	2	5	1	1	5	1	1	280	31.0824	6.44287
Q7L1T6	Cytochrome b5 reductase 4 OS=Homo sapiens OX=9606 GN=CYB5R4 PE=1 SV=1 - [NB5R4_HUMAN]	4.99	2	2	2	2	1.34	1	1	3.65	1	1	521	59.436	7.72314
Q5TIG5	Afadin OS=Homo sapiens OX=9606 GN=AFDN PE=1 SV=1 - [Q5TIG5_HUMAN]	4.98	10	6	6	6	2.22	3	3	2.76	3	3	1665	189.036	6.49365
B3KPA1	cDNA FLJ31500 fis, clone NT2NE2005517, highly similar to Torsin A OS=Homo sapiens OX=9606 PE=2 SV=1 - [B3KPA1_HUMAN]	4.98	3	1	1	1	4.98	1	1				301	34.3538	7.43018
A9UK01	Rho GTPase activating protein OS=Homo sapiens OX=9606 PE=2 SV=1 - [A9UK01_HUMAN]	4.98	2	3	3	4	1.96	1	1	4.98	3	3	663	74.9309	6.17627
P27986	Phosphatidylinositol 3-kinase regulatory subunit alpha OS=Homo sapiens OX=9606 GN=PIK3R1 PE=1 SV=2 - [P85A_HUMAN]	4.97	24	3	3	4	3.45	2	2	3.04	2	2	724	83.5465	6.16357
B4DYI1	cDNA FLJ60963, highly similar to Nuclear RNA export factor 3 OS=Homo sapiens OX=9606 PE=2 SV=1 - [B4DYI1_HUMAN]	4.97	2	1	1	1				4.97	1	1	322	36.8088	7.13721
B4E0R6	cDNA FLJ54573, highly similar to Importin beta-3 OS=Homo sapiens OX=9606 PE=2 SV=1 - [B4E0R6_HUMAN]	4.94	18	3	3	3	3.5	2	2	1.44	1	1	972	109.288	4.88135
P28325	Cystatin-D OS=Homo sapiens OX=9606 GN=CST5 PE=1 SV=1 - [CYTD_HUMAN]	4.93	1	1	1	1	4.93	1	1				142	16.0699	7.1665
Q9Y570	Protein phosphatase methylesterase 1 OS=Homo sapiens OX=9606 GN=PPME1 PE=1 SV=3 - [PPME1_HUMAN]	4.92	1	2	2	3	1.81	1	1	4.92	2	2	386	42.2882	5.97314
B5BTZ8	Small nuclear ribonucleoprotein polypeptide B'' OS=Homo sapiens OX=9606 GN=SNRPB2 PE=2 SV=1 - [B5BTZ8_HUMAN]	4.89	2	1	1	1				4.89	1	1	225	25.4421	9.71533
Q5QPQ0	Acyl-protein thioesterase 2 OS=Homo sapiens OX=9606 GN=LYPLA2 PE=1 SV=1 - [Q5QPQ0_HUMAN]	4.88	2	1	1	2	4.88	1	1	4.88	1	1	164	17.6471	7.41553
Q13257	Mitotic spindle assembly checkpoint protein MAD2A OS=Homo sapiens OX=9606 GN=MAD2L1 PE=1 SV=1 - [MD2L1_HUMAN]	4.88	1	1	1	1				4.88	1	1	205	23.4952	5.08447
Q13564	NEDD8-activating enzyme E1 regulatory subunit OS=Homo sapiens OX=9606 GN=NAE1 PE=1 SV=1 - [ULA1_HUMAN]	4.87	1	2	2	3	2.81	1	1	4.87	2	2	534	60.2086	5.40186
Q969M1	Mitochondrial import receptor subunit TOM40B OS=Homo sapiens OX=9606 GN=TOMM40L PE=1 SV=1 - [TM40L_HUMAN]	4.87	1	1	1	1	4.87	1	1				308	33.8953	7.23975
A0A0B4J1W3	N-alpha-acetyltransferase 15, NatA auxiliary subunit OS=Homo sapiens OX=9606 GN=NAA15 PE=1 SV=1 - [A0A0B4J1W3_HUMAN]	4.86	5	5	5	6	1.97	2	2	3.82	4	4	865	101.137	7.41553
Q99456	Keratin, type I cytoskeletal 12 OS=Homo sapiens OX=9606 GN=KRT12 PE=1 SV=1 - [K1C12_HUMAN]	4.86	3	1	4	7	4.66	3	4	3.04	3	3	494	53.4784	4.77979
P30043	Flavin reductase (NADPH) OS=Homo sapiens OX=9606 GN=BLVRB PE=1 SV=3 - [BLVRB_HUMAN]	4.85	2	1	1	4	4.85	1	2	4.85	1	2	206	22.1054	7.6499
B3KM65	cDNA FLJ10383 fis, clone NT2RM2002100, highly similar to Probable ATP-dependent RNA helicase DDX52 OS=Homo sapiens OX=9606 PE=2 SV=1 - [B3KM65_HUMAN]	4.84	4	1	2	3				4.84	2	3	413	46.1099	9.67139
A0A024QZC5	Fibrosin 1, isoform CRA_a OS=Homo sapiens OX=9606 GN=FBS1 PE=4 SV=1 - [A0A024QZC5_HUMAN]	4.84	4	1	1	1				4.84	1	1	372	38.8662	9.83252
O75884	Serine hydrolase RBBP9 OS=Homo sapiens OX=9606 GN=RBBP9 PE=1 SV=2 - [RBBP9_HUMAN]	4.84	1	1	1	1				4.84	1	1	186	20.9865	6.20166
A0A0K0KMI2	POU class 5 homeobox 1 transcript variant OCT4B4 (Fragment) OS=Homo sapiens OX=9606 GN=POU5F1 PE=2 SV=1 - [A0A0K0KMI2_HUMAN]	4.83	1	1	1	1	4.83	1	1				145	16.8219	10.1841
H7C3B6	Leucine-rich repeat serine/threonine-protein kinase 2 (Fragment) OS=Homo sapiens OX=9606 GN=LRRK2 PE=1 SV=1 - [H7C3B6_HUMAN]	4.83	1	1	1	2				4.83	1	2	207	23.0247	6.18896
C9JV50	Phosphatidylinositide phosphatase SAC1 (Fragment) OS=Homo sapiens OX=9606 GN=SACM1L PE=1 SV=1 - [C9JV50_HUMAN]	4.81	6	1	1	1				4.81	1	1	187	21.4164	5.88428
Q9BRX8	Peroxiredoxin-like 2A OS=Homo sapiens OX=9606 GN=PRXL2A PE=1 SV=3 - [PXL2A_HUMAN]	4.8	1	1	1	1				4.8	1	1	229	25.7474	8.83643
O00268	Transcription initiation factor TFIID subunit 4 OS=Homo sapiens OX=9606 GN=TAF4 PE=1 SV=2 - [TAF4_HUMAN]	4.79	3	4	4	4	2.4	2	2	2.4	2	2	1085	110.047	9.93506
H7C3I1	Hsc70-interacting protein (Fragment) OS=Homo sapiens OX=9606 GN=ST13 PE=1 SV=1 - [H7C3I1_HUMAN]	4.79	10	1	1	2	4.79	1	1	4.79	1	1	146	16.3191	4.88135
B4DFL1	Dihydrolipoyl dehydrogenase OS=Homo sapiens OX=9606 PE=2 SV=1 - [B4DFL1_HUMAN]	4.79	4	2	2	2				4.79	2	2	459	48.8683	7.48877
A8K8X9	cDNA FLJ32106 fis, clone OCBBF2001408, highly similar to H.sapiens thioesterase II OS=Homo sapiens OX=9606 PE=2 SV=1 - [A8K8X9_HUMAN]	4.79	6	1	1	1				4.79	1	1	188	20.8257	9.78857
B4E3T6	cDNA FLJ56405, highly similar to Epidermal growth factor receptor kinase substrate 8 OS=Homo sapiens OX=9606 PE=2 SV=1 - [B4E3T6_HUMAN]	4.78	5	3	3	5	3.76	2	2	4.78	3	3	691	77.0399	7.85498
B3KN15	cDNA FLJ13198 fis, clone NT2RP3004454, highly similar to Heparan sulfate 2-O-sulfotransferase 1 OS=Homo sapiens OX=9606 PE=2 SV=1 - [B3KN15_HUMAN]	4.78	2	1	1	1				4.78	1	1	356	41.8444	8.68994
B2RBK8	Vanin 3, isoform CRA_b OS=Homo sapiens OX=9606 GN=VNN3 PE=2 SV=1 - [B2RBK8_HUMAN]	4.76	5	1	1	1				4.76	1	1	147	16.8106	7.00537
A0A0C4DG22	RNA exonuclease 4 (Fragment) OS=Homo sapiens OX=9606 GN=REXO4 PE=1 SV=1 - [A0A0C4DG22_HUMAN]	4.76	4	1	1	1				4.76	1	1	189	20.3845	9.01221
B4DEH8	Polyadenylate-binding protein 2 OS=Homo sapiens OX=9606 GN=PABPN1 PE=1 SV=1 - [B4DEH8_HUMAN]	4.76	3	1	1	1				4.76	1	1	168	18.9784	9.23193
Q9H9J7	cDNA FLJ12692 fis, clone NT2RM4002623, weakly similar to ASPARTYL-TRNA SYNTHETASE OS=Homo sapiens OX=9606 PE=2 SV=1 - [Q9H9J7_HUMAN]	4.75	10	3	3	4	1.51	1	1	4.75	3	3	463	52.606	6.59521
B2RDR4	cDNA, FLJ96732, highly similar to Homo sapiens testis derived transcript (3 LIM domains) (TES), transcript variant 1, mRNA OS=Homo sapiens OX=9606 PE=2 SV=1 - [B2RDR4_HUMAN]	4.75	6	2	2	4	4.75	2	2	4.75	2	2	421	47.9339	7.6792
B4DEB2	cDNA FLJ56491, highly similar to DNA-repair protein XRCC1 OS=Homo sapiens OX=9606 PE=2 SV=1 - [B4DEB2_HUMAN]	4.75	11	2	2	2				4.75	2	2	400	43.1943	9.51025
B4DNY3	Adenylyl cyclase-associated protein OS=Homo sapiens OX=9606 PE=2 SV=1 - [B4DNY3_HUMAN]	4.74	15	2	2	3	4.74	2	2	2	1	1	401	43.6787	8.54346
D3DTY9	Tripartite motif-containing 25, isoform CRA_a OS=Homo sapiens OX=9606 GN=TRIM25 PE=4 SV=1 - [D3DTY9_HUMAN]	4.74	4	2	2	4	4.74	2	2	4.74	2	2	422	47.8447	9.0708
B7Z4P1	cDNA FLJ58024, highly similar to NADH-ubiquinone oxidoreductase 20 kDa subunit, mitochondrial OS=Homo sapiens OX=9606 PE=2 SV=1 - [B7Z4P1_HUMAN]	4.73	12	1	1	2	4.73	1	1	4.73	1	1	148	15.7532	10.5796
O60869	Endothelial differentiation-related factor 1 OS=Homo sapiens OX=9606 GN=EDF1 PE=1 SV=1 - [EDF1_HUMAN]	4.73	1	1	1	2				4.73	1	2	148	16.3589	9.94971
Q96GD0	Pyridoxal phosphate phosphatase OS=Homo sapiens OX=9606 GN=PDXP PE=1 SV=2 - [PLPP_HUMAN]	4.73	1	1	1	1				4.73	1	1	296	31.6783	6.55127
B4DYY8	cDNA FLJ60374 OS=Homo sapiens OX=9606 PE=2 SV=1 - [B4DYY8_HUMAN]	4.73	1	1	1	1				4.73	1	1	148	15.572	10.9312
A0A5F9ZH28	Lysophosphatidylserine lipase ABHD12 (Fragment) OS=Homo sapiens OX=9606 GN=ABHD12 PE=4 SV=1 - [A0A5F9ZH28_HUMAN]	4.73	11	1	1	1				4.73	1	1	169	18.9685	5.96045
B4DUQ9	cDNA FLJ50873, highly similar to DNA replication licensing factor MCM3 OS=Homo sapiens OX=9606 PE=2 SV=1 - [B4DUQ9_HUMAN]	4.72	9	3	3	6	4.72	3	3	4.72	3	3	762	85.5853	6.15088
Q8IY81	pre-rRNA 2'-O-ribose RNA methyltransferase FTSJ3 OS=Homo sapiens OX=9606 GN=FTSJ3 PE=1 SV=2 - [SPB1_HUMAN]	4.72	3	3	3	5	3.78	2	2	4.72	3	3	847	96.4992	8.39697
O96008	Mitochondrial import receptor subunit TOM40 homolog OS=Homo sapiens OX=9606 GN=TOMM40 PE=1 SV=1 - [TOM40_HUMAN]	4.71	1	1	1	1	4.71	1	1				361	37.8691	7.25439
P25788	Proteasome subunit alpha type-3 OS=Homo sapiens OX=9606 GN=PSMA3 PE=1 SV=2 - [PSA3_HUMAN]	4.71	2	1	1	1				4.71	1	1	255	28.4151	5.32568
Q96B26	Exosome complex component RRP43 OS=Homo sapiens OX=9606 GN=EXOSC8 PE=1 SV=1 - [EXOS8_HUMAN]	4.71	1	1	1	1				4.71	1	1	276	30.0203	5.30029
A0A075B770	Arginine-glutamic acid dipeptide repeats protein (Fragment) OS=Homo sapiens OX=9606 GN=RERE PE=1 SV=1 - [A0A075B770_HUMAN]	4.69	4	1	1	1	4.69	1	1				213	23.0684	7.60596
A0A2R8Y765	SWI/SNF-related matrix-associated actin-dependent regulator of chromatin subfamily E member 1 OS=Homo sapiens OX=9606 GN=SMARCE1 PE=1 SV=1 - [A0A2R8Y765_HUMAN]	4.69	10	1	1	2	4.69	1	1	4.69	1	1	277	32.299	5.17334
H3BPN4	Enhancer of mRNA-decapping protein 3 (Fragment) OS=Homo sapiens OX=9606 GN=EDC3 PE=1 SV=1 - [H3BPN4_HUMAN]	4.69	2	1	1	1				4.69	1	1	213	23.4293	9.48096
Q9BS26	Endoplasmic reticulum resident protein 44 OS=Homo sapiens OX=9606 GN=ERP44 PE=1 SV=1 - [ERP44_HUMAN]	4.68	2	1	2	2				4.68	2	2	406	46.9414	5.26221
Q5HYI8	Rab-like protein 3 OS=Homo sapiens OX=9606 GN=RABL3 PE=1 SV=1 - [RABL3_HUMAN]	4.66	1	1	1	1				4.66	1	1	236	26.4065	7.10791
E5RIJ0	DNA polymerase OS=Homo sapiens OX=9606 GN=POLB PE=1 SV=1 - [E5RIJ0_HUMAN]	4.66	6	1	1	1				4.66	1	1	193	21.8025	9.42236
Q15031	Probable leucine--tRNA ligase, mitochondrial OS=Homo sapiens OX=9606 GN=LARS2 PE=1 SV=2 - [SYLM_HUMAN]	4.65	6	4	4	7	3.54	3	3	4.65	4	4	903	101.911	8.22119
B7Z587	cDNA FLJ51273, highly similar to Transmembrane protein 11 OS=Homo sapiens OX=9606 PE=2 SV=1 - [B7Z587_HUMAN]	4.65	2	1	1	2	4.65	1	1	4.65	1	1	172	19.4619	6.25244
Q96H20	Vacuolar-sorting protein SNF8 OS=Homo sapiens OX=9606 GN=SNF8 PE=1 SV=1 - [SNF8_HUMAN]	4.65	1	1	1	2	4.65	1	1	4.65	1	1	258	28.8461	6.65381
P35606	Coatomer subunit beta' OS=Homo sapiens OX=9606 GN=COPB2 PE=1 SV=2 - [COPB2_HUMAN]	4.64	4	3	3	4	2.54	2	2	3.42	2	2	906	102.422	5.2749
E5RIZ4	39S ribosomal protein L15, mitochondrial (Fragment) OS=Homo sapiens OX=9606 GN=MRPL15 PE=1 SV=2 - [E5RIZ4_HUMAN]	4.64	3	1	1	1				4.64	1	1	237	27.2195	9.56885
A0A024RBH7	Thymopoietin, isoform CRA_a OS=Homo sapiens OX=9606 GN=TMPO PE=4 SV=1 - [A0A024RBH7_HUMAN]	4.64	5	1	1	1				4.64	1	1	345	38.7143	9.15869
Q15397	Pumilio homolog 3 OS=Homo sapiens OX=9606 GN=PUM3 PE=1 SV=3 - [PUM3_HUMAN]	4.63	2	3	3	5	4.63	3	3	2.47	2	2	648	73.5383	9.64209
C9JZP1	Condensin complex subunit 2 (Fragment) OS=Homo sapiens OX=9606 GN=NCAPH PE=1 SV=1 - [C9JZP1_HUMAN]	4.63	6	1	1	1	4.63	1	1				216	23.9416	4.97021
A0A087WTA5	Translation initiation factor eIF-2B subunit delta OS=Homo sapiens OX=9606 GN=EIF2B4 PE=1 SV=1 - [A0A087WTA5_HUMAN]	4.62	10	2	2	4	4.62	2	2	4.62	2	2	520	57.4602	9.37842
P46063	ATP-dependent DNA helicase Q1 OS=Homo sapiens OX=9606 GN=RECQL PE=1 SV=3 - [RECQ1_HUMAN]	4.62	12	3	3	4	2.47	2	2	3.39	2	2	649	73.41	7.88428
B4DWV5	GrpE protein homolog OS=Homo sapiens OX=9606 PE=2 SV=1 - [B4DWV5_HUMAN]	4.59	2	1	1	2	4.59	1	1	4.59	1	1	196	21.8866	8.6167
Q96SP2	cDNA FLJ14726 fis, clone NT2RP3001727, highly similar to Rattus norvegicus implantation-associated protein (IAG2) mRNA OS=Homo sapiens OX=9606 PE=2 SV=1 - [Q96SP2_HUMAN]	4.59	4	1	1	1				4.59	1	1	218	24.3623	9.0708
Q9NQZ2	Something about silencing protein 10 OS=Homo sapiens OX=9606 GN=UTP3 PE=1 SV=1 - [SAS10_HUMAN]	4.59	1	1	1	1				4.59	1	1	479	54.5251	5.61768
H0YA47	RUN and FYVE domain-containing protein 1 (Fragment) OS=Homo sapiens OX=9606 GN=RUFY1 PE=1 SV=1 - [H0YA47_HUMAN]	4.57	1	1	2	3	4.57	2	2	2.13	1	1	328	38.3094	5.41455
B2R9L6	cDNA, FLJ94450, highly similar to Homo sapiens cyclin-dependent kinase 9 (CDC2-related kinase) (CDK9), mRNA OS=Homo sapiens OX=9606 PE=2 SV=1 - [B2R9L6_HUMAN]	4.57	104	1	2	4	4.57	2	2	4.57	2	2	372	42.7202	8.79248
M0R152	Cytochrome P450 2S1 (Fragment) OS=Homo sapiens OX=9606 GN=CYP2S1 PE=1 SV=1 - [M0R152_HUMAN]	4.57	3	1	1	1				4.57	1	1	175	19.3264	9.89111
A0A1W2PPS8	Endoplasmic reticulum-Golgi intermediate compartment protein 3 OS=Homo sapiens OX=9606 GN=ERGIC3 PE=1 SV=1 - [A0A1W2PPS8_HUMAN]	4.55	8	1	1	1	4.55	1	1				198	22.3637	6.354
A4UCR9	Mitochondrial 28S ribosomal protein S34 OS=Homo sapiens OX=9606 PE=2 SV=1 - [A4UCR9_HUMAN]	4.55	3	1	1	1				4.55	1	1	176	20.788	10.9312
B4DSL9	cDNA FLJ58748, highly similar to U3 small nucleolar RNA-associated protein 6homolog OS=Homo sapiens OX=9606 PE=2 SV=1 - [B4DSL9_HUMAN]	4.55	4	1	1	1				4.55	1	1	330	39.0532	6.56592
A0A2K4Z9X5	PIGA mutant 28401 OS=Homo sapiens OX=9606 GN=PIGA PE=4 SV=1 - [A0A2K4Z9X5_HUMAN]	4.53	1	1	1	1				4.53	1	1	243	27.2753	6.53662
A0A590UK32	Histone H2A deubiquitinase MYSM1 (Fragment) OS=Homo sapiens OX=9606 GN=MYSM1 PE=1 SV=1 - [A0A590UK32_HUMAN]	4.52	4	1	1	1	4.52	1	1				509	58.8475	6.01123
B4DXX1	tRNA (guanine(26)-N(2))-dimethyltransferase OS=Homo sapiens OX=9606 PE=2 SV=1 - [B4DXX1_HUMAN]	4.51	3	1	1	1				4.51	1	1	577	64.9918	8.47021
B4DEH0	Mitochondrial ribosomal protein L10, isoform CRA_d OS=Homo sapiens OX=9606 GN=MRPL10 PE=2 SV=1 - [B4DEH0_HUMAN]	4.5	2	1	1	2	4.5	1	1	4.5	1	1	222	25.1234	8.44092
Q9H5V9	UPF0428 protein CXorf56 OS=Homo sapiens OX=9606 GN=CXorf56 PE=1 SV=1 - [CX056_HUMAN]	4.5	1	1	1	1				4.5	1	1	222	25.608	8.73389
P51580	Thiopurine S-methyltransferase OS=Homo sapiens OX=9606 GN=TPMT PE=1 SV=1 - [TPMT_HUMAN]	4.49	3	1	1	1	4.49	1	1				245	28.1621	6.22705
B4DLS8	cDNA FLJ55983, highly similar to U4/U6 small nuclear ribonucleoprotein Prp3 OS=Homo sapiens OX=9606 PE=2 SV=1 - [B4DLS8_HUMAN]	4.48	5	3	3	5	4.48	3	3	3.29	2	2	669	75.802	9.51025
G3V3M5	Protein numb homolog (Fragment) OS=Homo sapiens OX=9606 GN=NUMB PE=1 SV=8 - [G3V3M5_HUMAN]	4.48	10	1	1	2	4.48	1	1	4.48	1	1	223	24.8884	8.73389
Q969G9	Protein naked cuticle homolog 1 OS=Homo sapiens OX=9606 GN=NKD1 PE=1 SV=1 - [NKD1_HUMAN]	4.47	1	2	2	2				4.47	2	2	470	52.2525	8.6167
H7C2H4	Cystathionine beta-synthase (Fragment) OS=Homo sapiens OX=9606 GN=CBS PE=1 SV=1 - [H7C2H4_HUMAN]	4.46	5	1	1	1	4.46	1	1				224	24.7388	7.62061
B7Z3P0	cDNA FLJ52616 OS=Homo sapiens OX=9606 PE=2 SV=1 - [B7Z3P0_HUMAN]	4.46	1	1	1	2	4.46	1	1	4.46	1	1	157	17.0567	9.59814
B4DW90	cDNA FLJ58737, highly similar to Splicing factor 3A subunit 3 OS=Homo sapiens OX=9606 PE=2 SV=1 - [B4DW90_HUMAN]	4.46	5	1	1	1				4.46	1	1	448	52.3951	5.2749
D3TTZ0	Truncated tumor necrosis factor alpha-induced protein 3 OS=Homo sapiens OX=9606 GN=TNFAIP3 PE=2 SV=1 - [D3TTZ0_HUMAN]	4.44	13	1	1	2	4.44	1	1	4.44	1	1	270	31.5801	8.49951
Q63ZY6	Putative methyltransferase NSUN5C OS=Homo sapiens OX=9606 GN=NSUN5P2 PE=5 SV=2 - [NSN5C_HUMAN]	4.44	3	1	1	1				4.44	1	1	315	34.3245	8.67529
B3KML1	cDNA FLJ11308 fis, clone PLACE1010074, highly similar to Sorting nexin-2 OS=Homo sapiens OX=9606 PE=2 SV=1 - [B3KML1_HUMAN]	4.43	9	2	2	3	2.31	1	1	4.43	2	2	519	58.4356	5.05908
Q8N567	Zinc finger CCHC domain-containing protein 9 OS=Homo sapiens OX=9606 GN=ZCCHC9 PE=1 SV=2 - [ZCHC9_HUMAN]	4.43	1	1	1	2	4.43	1	1	4.43	1	1	271	30.4572	9.17334
D3DNS0	Actin-like 6A, isoform CRA_b OS=Homo sapiens OX=9606 GN=ACTL6A PE=3 SV=1 - [D3DNS0_HUMAN]	4.42	4	1	1	2	4.42	1	1	4.42	1	1	226	25.3815	6.75635
O15014	Zinc finger protein 609 OS=Homo sapiens OX=9606 GN=ZNF609 PE=1 SV=2 - [ZN609_HUMAN]	4.39	3	3	3	4	1.49	1	1	4.39	3	3	1411	151.098	8.03076
Q75MF2	Uncharacterized protein EGFR (Fragment) OS=Homo sapiens OX=9606 GN=EGFR PE=4 SV=1 - [Q75MF2_HUMAN]	4.39	21	2	2	3	4.39	2	2	2.07	1	1	387	43.5053	5.18604
F8VNT5	Phosphatidylinositol 5-phosphate 4-kinase type-2 gamma (Fragment) OS=Homo sapiens OX=9606 GN=PIP4K2C PE=1 SV=1 - [F8VNT5_HUMAN]	4.38	5	1	1	2	4.38	1	1	4.38	1	1	160	17.941	8.42627
E9PR18	Protein FAM111A (Fragment) OS=Homo sapiens OX=9606 GN=FAM111A PE=1 SV=1 - [E9PR18_HUMAN]	4.37	2	1	1	1				4.37	1	1	183	21.1215	9.51025
B4DYY1	cDNA FLJ51659, highly similar to 4-trimethylaminobutyraldehyde dehydrogenase OS=Homo sapiens OX=9606 PE=2 SV=1 - [B4DYY1_HUMAN]	4.36	4	1	1	1				4.36	1	1	321	35.0147	6.02393
B4DPK0	cDNA FLJ55736, highly similar to Homo sapiens solute carrier family 22, member 6, transcript variant 2, mRNA OS=Homo sapiens OX=9606 PE=2 SV=1 - [B4DPK0_HUMAN]	4.36	4	1	1	1				4.36	1	1	528	57.81	8.74854
H3BQ41	Rho GTPase-activating protein 11A (Fragment) OS=Homo sapiens OX=9606 GN=ARHGAP11A PE=1 SV=1 - [H3BQ41_HUMAN]	4.35	1	1	1	2	4.35	1	1	4.35	1	1	207	22.693	10.1987
B4DHR3	cDNA FLJ57725 OS=Homo sapiens OX=9606 PE=2 SV=1 - [B4DHR3_HUMAN]	4.35	2	1	1	1	4.35	1	1				161	17.1872	7.89893
Q6NR77	Ring finger protein 28 OS=Homo sapiens OX=9606 PE=2 SV=1 - [Q6NR77_HUMAN]	4.34	2	1	1	1				4.34	1	1	346	39.2503	5.05908
Q4ZG57	DNA helicase (Fragment) OS=Homo sapiens OX=9606 GN=MCM6 PE=3 SV=1 - [Q4ZG57_HUMAN]	4.33	3	3	3	5	2.68	2	2	4.33	3	3	785	88.8903	5.60498
Q59G16	SWI/SNF-related matrix-associated actin-dependent regulator of chromatin c2 isoform b variant (Fragment) OS=Homo sapiens OX=9606 PE=2 SV=1 - [Q59G16_HUMAN]	4.33	6	2	4	5	1.82	2	2	3.2	3	3	1156	127.298	5.52881
Q9UEH5	24-kDa subunit of complex I (Fragment) OS=Homo sapiens OX=9606 GN=NDUFV2 PE=4 SV=1 - [Q9UEH5_HUMAN]	4.33	6	1	1	2	4.33	1	1	4.33	1	1	231	25.414	7.32764
Q96H79	Zinc finger CCCH-type antiviral protein 1-like OS=Homo sapiens OX=9606 GN=ZC3HAV1L PE=1 SV=2 - [ZCCHL_HUMAN]	4.33	1	1	1	1				4.33	1	1	300	32.9405	8.1333
Q13722	Chromosome 3p21.1 gene sequence OS=Homo sapiens OX=9606 PE=2 SV=1 - [Q13722_HUMAN]	4.3	2	1	1	1				4.3	1	1	256	28.7937	9.80322
Q9UFY1	Phosphoinositide phospholipase C (Fragment) OS=Homo sapiens OX=9606 GN=DKFZp434N101 PE=2 SV=1 - [Q9UFY1_HUMAN]	4.29	6	2	2	2	2.38	1	1	1.91	1	1	629	71.3245	5.98584
Q6ZSU8	cDNA FLJ45200 fis, clone BRCAN2006051, moderately similar to AFG3-like protein 2 OS=Homo sapiens OX=9606 PE=2 SV=1 - [Q6ZSU8_HUMAN]	4.23	1	1	1	1	4.23	1	1				189	20.7625	5.30029
G3V5E1	Cyclin-K OS=Homo sapiens OX=9606 GN=CCNK PE=1 SV=1 - [G3V5E1_HUMAN]	4.23	2	1	1	1				4.23	1	1	378	43.3771	8.30908
A0A5H1ZRR1	Polyglutamine-binding protein 1 (Fragment) OS=Homo sapiens OX=9606 GN=PQBP1 PE=4 SV=1 - [A0A5H1ZRR1_HUMAN]	4.23	3	1	1	1				4.23	1	1	213	24.9202	5.74463
B4DZC0	cDNA FLJ51771, highly similar to SWI/SNF-related matrix-associatedactin-dependent regulator of chromatin subfamily A member5 OS=Homo sapiens OX=9606 PE=2 SV=1 - [B4DZC0_HUMAN]	4.22	4	3	4	4	2.31	2	2	1.91	2	2	995	116.683	8.33838
O00186	Syntaxin-binding protein 3 OS=Homo sapiens OX=9606 GN=STXBP3 PE=1 SV=2 - [STXB3_HUMAN]	4.22	1	2	2	3	2.53	1	1	4.22	2	2	592	67.7208	7.79639
P27694	Replication protein A 70 kDa DNA-binding subunit OS=Homo sapiens OX=9606 GN=RPA1 PE=1 SV=2 - [RFA1_HUMAN]	4.22	1	2	2	3	1.62	1	1	4.22	2	2	616	68.0953	7.21045
Q6LCG8	Catenin-4 (Fragment) OS=Homo sapiens OX=9606 PE=2 SV=1 - [Q6LCG8_HUMAN]	4.21	4	2	2	4	2.11	1	1	4.21	2	3	617	67.9641	9.29053
E9PLW6	L-aminoadipate-semialdehyde dehydrogenase-phosphopantetheinyl transferase (Fragment) OS=Homo sapiens OX=9606 GN=AASDHPPT PE=1 SV=1 - [E9PLW6_HUMAN]	4.21	2	1	1	2	4.21	1	1	4.21	1	1	190	22.2274	6.81494
Q5T440	Putative transferase CAF17, mitochondrial OS=Homo sapiens OX=9606 GN=IBA57 PE=1 SV=1 - [CAF17_HUMAN]	4.21	1	1	1	1	4.21	1	1				356	38.1311	9.83252
P61619	Protein transport protein Sec61 subunit alpha isoform 1 OS=Homo sapiens OX=9606 GN=SEC61A1 PE=1 SV=2 - [S61A1_HUMAN]	4.2	13	2	2	3	4.2	2	2	1.89	1	1	476	52.2305	8.06006
B4DM63	Actin-related protein 2/3 complex subunit 3 OS=Homo sapiens OX=9606 PE=2 SV=1 - [B4DM63_HUMAN]	4.19	4	1	1	1	4.19	1	1				167	19.0489	8.88037
H0YGV0	DnaJ homolog subfamily C member 4 (Fragment) OS=Homo sapiens OX=9606 GN=DNAJC4 PE=4 SV=1 - [H0YGV0_HUMAN]	4.19	5	1	1	1				4.19	1	1	167	19.3358	10.4771
A0A0U1RQF8	Succinate--CoA ligase [ADP-forming] subunit beta, mitochondrial OS=Homo sapiens OX=9606 GN=SUCLA2 PE=1 SV=1 - [A0A0U1RQF8_HUMAN]	4.19	12	1	1	1				4.19	1	1	191	21.091	9.89111
D3DV75	Adenosine deaminase, RNA-specific, isoform CRA_b OS=Homo sapiens OX=9606 GN=ADAR PE=4 SV=1 - [D3DV75_HUMAN]	4.18	9	3	3	4	1.47	1	1	4.18	3	3	886	98.6829	8.66064
Q96QR8	Transcriptional activator protein Pur-beta OS=Homo sapiens OX=9606 GN=PURB PE=1 SV=3 - [PURB_HUMAN]	4.17	1	1	1	1				4.17	1	1	312	33.2205	5.42725
A0A3B3ITR6	Phenylalanine--tRNA ligase, mitochondrial OS=Homo sapiens OX=9606 GN=FARS2 PE=1 SV=1 - [A0A3B3ITR6_HUMAN]	4.16	3	2	2	2	1.62	1	1	2.54	1	1	433	50.0444	7.56201
H3BTB7	Probable glutamate--tRNA ligase, mitochondrial OS=Homo sapiens OX=9606 GN=EARS2 PE=1 SV=1 - [H3BTB7_HUMAN]	4.15	3	2	2	3	4.15	2	2	1.78	1	1	506	56.7897	8.77783
A8K9K8	rRNA adenine N(6)-methyltransferase OS=Homo sapiens OX=9606 PE=2 SV=1 - [A8K9K8_HUMAN]	4.15	3	1	1	1	4.15	1	1				313	35.215	9.90576
A0A0S2Z3Y4	Tyrosine-protein kinase (Fragment) OS=Homo sapiens OX=9606 GN=LCK PE=2 SV=1 - [A0A0S2Z3Y4_HUMAN]	4.15	104	1	2	3	1.75	1	1	4.15	2	2	458	52.097	5.45264
B4DVB2	cDNA FLJ57441, highly similar to Homo sapiens scavenger receptor class A, member 5 (SCARA5), mRNA OS=Homo sapiens OX=9606 PE=2 SV=1 - [B4DVB2_HUMAN]	4.15	1	1	1	1				4.15	1	1	217	23.2654	7.73779
Q6ZW98	cDNA FLJ41407 fis, clone BRHIP2000819, moderately similar to Human actin binding protein p57 OS=Homo sapiens OX=9606 PE=2 SV=1 - [Q6ZW98_HUMAN]	4.15	6	1	1	1				4.15	1	1	193	20.3813	8.66064
B2R9U2	Peptidylprolyl isomerase OS=Homo sapiens OX=9606 PE=2 SV=1 - [B2R9U2_HUMAN]	4.14	3	2	2	2	1.96	1	1	2.18	1	1	459	51.8021	5.42725
O00625	Pirin OS=Homo sapiens OX=9606 GN=PIR PE=1 SV=1 - [PIR_HUMAN]	4.14	1	1	1	1	4.14	1	1				290	32.0933	6.91748
Q59EQ6	Myeloid/lymphoid or mixed-lineage leukemia translocated to, 10 isoform a variant (Fragment) OS=Homo sapiens OX=9606 PE=2 SV=1 - [Q59EQ6_HUMAN]	4.13	1	1	1	1	4.13	1	1				508	54.3285	8.99756
A0A087WTV2	Proteasome activator complex subunit 3 OS=Homo sapiens OX=9606 GN=PSME3 PE=1 SV=1 - [A0A087WTV2_HUMAN]	4.12	8	1	1	1				4.12	1	1	170	19.8636	5.69385
H0Y711	Methylosome protein 50 (Fragment) OS=Homo sapiens OX=9606 GN=WDR77 PE=1 SV=1 - [H0Y711_HUMAN]	4.12	2	1	1	1				4.12	1	1	291	31.0781	4.89404
A0A024RDZ9	PCI domain-containing protein OS=Homo sapiens OX=9606 GN=RP11-98F14.6 PE=4 SV=1 - [A0A024RDZ9_HUMAN]	4.11	4	1	1	2	4.11	1	1	4.11	1	1	292	33.7609	9.21729
Q6XYC5	LP6054 OS=Homo sapiens OX=9606 GN=TRABD PE=2 SV=1 - [Q6XYC5_HUMAN]	4.11	3	1	1	1				4.11	1	1	292	33.16	5.97314
B2RDW9	cDNA, FLJ96803, highly similar to Homo sapiens GTP binding protein 1 (GTPBP1), mRNA OS=Homo sapiens OX=9606 PE=2 SV=1 - [B2RDW9_HUMAN]	4.11	5	2	2	2				4.11	2	2	584	63.4378	9.01221
B4E1D8	cDNA FLJ51597, highly similar to C4b-binding protein alpha chain OS=Homo sapiens OX=9606 PE=2 SV=1 - [B4E1D8_HUMAN]	4.1	3	2	2	3	1.49	1	1	4.1	2	2	536	60.3658	6.65381
Q92567	Protein FAM168A OS=Homo sapiens OX=9606 GN=FAM168A PE=1 SV=2 - [F168A_HUMAN]	4.1	1	1	1	1				4.1	1	1	244	26.1675	8.98291
Q6PIY5	Armadillo-like helical domain containing protein 1 OS=Homo sapiens OX=9606 GN=ARMH1 PE=2 SV=2 - [ARMD1_HUMAN]	4.09	1	1	1	1	4.09	1	1				440	48.8236	5.74463
O95782	AP-2 complex subunit alpha-1 OS=Homo sapiens OX=9606 GN=AP2A1 PE=1 SV=3 - [AP2A1_HUMAN]	4.09	8	4	4	6	2.05	2	2	4.09	4	4	977	107.478	7.03467
B4E357	Dipeptidyl peptidase 3 OS=Homo sapiens OX=9606 PE=2 SV=1 - [B4E357_HUMAN]	4.09	11	2	2	2	2.52	1	1	1.57	1	1	635	71.034	5.17334
Q86TW6	Full-length cDNA clone CS0DI075YC18 of Placenta of Homo sapiens (human) (Fragment) OS=Homo sapiens OX=9606 PE=2 SV=1 - [Q86TW6_HUMAN]	4.09	1	1	1	1	4.09	1	1				171	17.5113	11.7954
A0A0A0MSR3	Testis-expressed protein 10 (Fragment) OS=Homo sapiens OX=9606 GN=TEX10 PE=1 SV=1 - [A0A0A0MSR3_HUMAN]	4.09	3	1	1	1				4.09	1	1	171	20.2759	9.74463
B3KXZ4	DNA helicase OS=Homo sapiens OX=9606 PE=2 SV=1 - [B3KXZ4_HUMAN]	4.08	6	3	3	4	1.36	1	1	4.08	3	3	808	91.2142	6.48096
Q9Y2A7	Nck-associated protein 1 OS=Homo sapiens OX=9606 GN=NCKAP1 PE=1 SV=1 - [NCKP1_HUMAN]	4.08	3	5	5	6	2.57	3	3	2.3	3	3	1128	128.707	6.62451
H0Y5D8	Rho GTPase-activating protein 12 (Fragment) OS=Homo sapiens OX=9606 GN=ARHGAP12 PE=1 SV=1 - [H0Y5D8_HUMAN]	4.08	5	1	1	2	4.08	1	1	4.08	1	1	196	22.4159	7.43018
Q69YV6	Uncharacterized protein DKFZp564C0716 (Fragment) OS=Homo sapiens OX=9606 GN=DKFZp564G1016 PE=2 SV=1 - [Q69YV6_HUMAN]	4.08	3	1	1	1				4.08	1	1	245	27.6214	8.70459
Q9BV20	Methylthioribose-1-phosphate isomerase OS=Homo sapiens OX=9606 GN=MRI1 PE=1 SV=1 - [MTNA_HUMAN]	4.07	1	1	1	1	4.07	1	1				369	39.1254	6.30322
Q12965	Unconventional myosin-Ie OS=Homo sapiens OX=9606 GN=MYO1E PE=1 SV=2 - [MYO1E_HUMAN]	4.06	12	4	4	5	1.35	1	1	4.06	4	4	1108	126.982	8.92432
Q9BSH4	Translational activator of cytochrome c oxidase 1 OS=Homo sapiens OX=9606 GN=TACO1 PE=1 SV=1 - [TACO1_HUMAN]	4.04	1	1	1	2	4.04	1	1	4.04	1	1	297	32.4567	8.1333
B4E164	cDNA FLJ56613, highly similar to Serine/threonine-protein kinase TBK1 OS=Homo sapiens OX=9606 PE=2 SV=1 - [B4E164_HUMAN]	4.03	10	2	2	2	1.41	1	1	2.62	1	1	496	56.9642	6.771
X5D7P8	Serine threonine kinase 39 isoform D (Fragment) OS=Homo sapiens OX=9606 GN=STK39 PE=2 SV=1 - [X5D7P8_HUMAN]	4	5	1	2	2	4	2	2				475	52.2329	6.25244
Q5TBH0	Serine/threonine-protein kinase Nek6 (Fragment) OS=Homo sapiens OX=9606 GN=NEK6 PE=1 SV=8 - [Q5TBH0_HUMAN]	4	8	1	1	1	4	1	1				200	22.6402	7.03467
Q8NCN2	Zinc finger and BTB domain-containing protein 34 OS=Homo sapiens OX=9606 GN=ZBTB34 PE=1 SV=4 - [ZBT34_HUMAN]	4	2	1	1	1				4	1	1	500	55.4989	6.44287
A0A024R462	Fibronectin 1, isoform CRA_n OS=Homo sapiens OX=9606 GN=FN1 PE=4 SV=1 - [A0A024R462_HUMAN]	3.99	24	7	7	11	2.17	4	4	3.99	7	7	2355	259.049	5.73193
A0A087X1M6	Fibronectin type-III domain-containing protein 3A OS=Homo sapiens OX=9606 GN=FNDC3A PE=1 SV=1 - [A0A087X1M6_HUMAN]	3.99	4	1	1	2	3.99	1	1	3.99	1	1	326	35.2678	6.62451
H0UI12	Mitochondrial translational release factor 1-like, isoform CRA_b (Fragment) OS=Homo sapiens OX=9606 GN=MTRF1L PE=4 SV=1 - [H0UI12_HUMAN]	3.98	1	1	1	1	3.98	1	1				201	21.6957	11.5464
Q7Z4Q2	HEAT repeat-containing protein 3 OS=Homo sapiens OX=9606 GN=HEATR3 PE=1 SV=2 - [HEAT3_HUMAN]	3.97	1	1	1	1				3.97	1	1	680	74.535	5.10986
B4DHS5	tRNA (guanine(26)-N(2))-dimethyltransferase OS=Homo sapiens OX=9606 PE=2 SV=1 - [B4DHS5_HUMAN]	3.95	7	2	2	3	3.95	2	2	2.26	1	1	532	58.3436	6.96143
Q14451	Growth factor receptor-bound protein 7 OS=Homo sapiens OX=9606 GN=GRB7 PE=1 SV=2 - [GRB7_HUMAN]	3.95	4	2	2	3	3.95	2	2	2.07	1	1	532	59.6434	8.49951
C9JPE1	Mitochondrial carnitine/acylcarnitine carrier protein OS=Homo sapiens OX=9606 GN=SLC25A20 PE=1 SV=1 - [C9JPE1_HUMAN]	3.95	3	1	1	2	3.95	1	1	3.95	1	1	228	25.123	9.40771
Q8TBY0	Probable RNA-binding protein 46 OS=Homo sapiens OX=9606 GN=RBM46 PE=2 SV=1 - [RBM46_HUMAN]	3.94	2	1	2	2	2.06	1	1	1.88	1	1	533	59.9841	7.66455
B7Z893	cDNA FLJ55862, highly similar to helicase Mov10l1 OS=Homo sapiens OX=9606 PE=2 SV=1 - [B7Z893_HUMAN]	3.94	4	1	1	1				3.94	1	1	584	65.8407	7.25439
B4E0C5	cDNA FLJ54217, highly similar to Mitochondrial carrier homolog 1 OS=Homo sapiens OX=9606 PE=2 SV=1 - [B4E0C5_HUMAN]	3.94	8	1	1	1				3.94	1	1	254	28.8537	8.42627
C9J668	CLIP-associating protein 2 (Fragment) OS=Homo sapiens OX=9606 GN=CLASP2 PE=1 SV=2 - [C9J668_HUMAN]	3.93	15	1	1	1	3.93	1	1				178	18.9345	5.90967
Q8IVM0	Coiled-coil domain-containing protein 50 OS=Homo sapiens OX=9606 GN=CCDC50 PE=1 SV=1 - [CCD50_HUMAN]	3.92	1	1	1	1	3.92	1	1				306	35.8	6.65381
B2RBA0	cDNA, FLJ95388, highly similar to Homo sapiens step II splicing factor SLU7 (SLU7), mRNA OS=Homo sapiens OX=9606 PE=2 SV=1 - [B2RBA0_HUMAN]	3.92	2	2	2	2				3.92	2	2	586	68.3138	7.13721
Q9UKZ1	CCR4-NOT transcription complex subunit 11 OS=Homo sapiens OX=9606 GN=CNOT11 PE=1 SV=1 - [CNO11_HUMAN]	3.92	2	2	2	2				3.92	2	2	510	55.1803	6.40479
G0Z067	Sex-determining region Y protein OS=Homo sapiens OX=9606 PE=3 SV=1 - [G0Z067_HUMAN]	3.92	2	1	1	2				3.92	1	2	204	23.7575	9.48096
Q9Y312	Protein AAR2 homolog OS=Homo sapiens OX=9606 GN=AAR2 PE=1 SV=2 - [AAR2_HUMAN]	3.91	2	2	2	2	3.91	2	2				384	43.4441	5.96045
Q99988	Growth/differentiation factor 15 OS=Homo sapiens OX=9606 GN=GDF15 PE=1 SV=3 - [GDF15_HUMAN]	3.9	1	1	1	2	3.9	1	1	3.9	1	1	308	34.1188	9.65674
P29317	Ephrin type-A receptor 2 OS=Homo sapiens OX=9606 GN=EPHA2 PE=1 SV=2 - [EPHA2_HUMAN]	3.89	32	2	3	3	1.43	1	1	2.46	2	2	976	108.197	6.22705
B4DQ67	Probable histidine--tRNA ligase, mitochondrial OS=Homo sapiens OX=9606 GN=HARS2 PE=1 SV=1 - [B4DQ67_HUMAN]	3.89	9	1	1	2	3.89	1	1	3.89	1	1	334	37.1524	6.27783
O95487	Protein transport protein Sec24B OS=Homo sapiens OX=9606 GN=SEC24B PE=1 SV=2 - [SC24B_HUMAN]	3.86	3	3	4	4	0.79	1	1	3.08	3	3	1268	137.331	6.66846
B4DN54	cDNA FLJ55111, highly similar to Sorting and assembly machinery component 50 homolog OS=Homo sapiens OX=9606 PE=2 SV=1 - [B4DN54_HUMAN]	3.86	2	1	1	1				3.86	1	1	259	28.4634	8.54346
P52948	Nuclear pore complex protein Nup98-Nup96 OS=Homo sapiens OX=9606 GN=NUP98 PE=1 SV=4 - [NUP98_HUMAN]	3.85	8	7	7	10	2.86	5	5	2.64	5	5	1817	197.457	6.40479
Q15020	Squamous cell carcinoma antigen recognized by T-cells 3 OS=Homo sapiens OX=9606 GN=SART3 PE=1 SV=1 - [SART3_HUMAN]	3.84	9	3	3	5	3.84	3	3	2.28	2	2	963	109.865	5.56689
B7Z8W3	cDNA FLJ53272, highly similar to Homo sapiens LIM domain 7 (LMO7), mRNA OS=Homo sapiens OX=9606 PE=2 SV=1 - [B7Z8W3_HUMAN]	3.84	12	4	4	6	2.98	3	3	2.82	3	3	1275	145.362	7.45947
Q14684	Ribosomal RNA processing protein 1 homolog B OS=Homo sapiens OX=9606 GN=RRP1B PE=1 SV=3 - [RRP1B_HUMAN]	3.83	1	2	2	2	1.85	1	1	1.98	1	1	758	84.3752	9.75928
B7Z624	cDNA FLJ53182, highly similar to Homo sapiens T-cell lymphoma invasion and metastasis 2 (TIAM2), transcript variant 1, mRNA OS=Homo sapiens OX=9606 PE=2 SV=1 - [B7Z624_HUMAN]	3.83	5	1	1	1				3.83	1	1	626	70.7681	6.34131
B4DRY7	cDNA FLJ51286, highly similar to WD repeat protein 12 OS=Homo sapiens OX=9606 PE=2 SV=1 - [B4DRY7_HUMAN]	3.83	2	1	1	1				3.83	1	1	261	29.0864	6.44287
D3DUJ0	AFG3 ATPase family gene 3-like 2 (Yeast), isoform CRA_a (Fragment) OS=Homo sapiens OX=9606 GN=AFG3L2 PE=3 SV=1 - [D3DUJ0_HUMAN]	3.82	4	3	3	3	1.58	1	1	2.24	2	2	759	84.3921	8.42627
O14929	Histone acetyltransferase type B catalytic subunit OS=Homo sapiens OX=9606 GN=HAT1 PE=1 SV=1 - [HAT1_HUMAN]	3.82	1	1	1	1				3.82	1	1	419	49.4808	5.69385
A0A0D9SFJ1	Coenzyme Q6 homolog, monooxygenase (Yeast), isoform CRA_a OS=Homo sapiens OX=9606 GN=COQ6 PE=1 SV=1 - [A0A0D9SFJ1_HUMAN]	3.82	2	1	1	1				3.82	1	1	393	43.1039	7.38623
Q9H8N9	cDNA FLJ13353 fis, clone OVARC1002182, weakly similar to BETA-TRCP (BETA-TRANSDUCIN REPEAT-CONTAINING PROTEIN) OS=Homo sapiens OX=9606 PE=2 SV=1 - [Q9H8N9_HUMAN]	3.81	2	1	1	2	3.81	1	1	3.81	1	1	367	41.1889	7.00537
A8K455	S-adenosylmethionine synthase OS=Homo sapiens OX=9606 PE=2 SV=1 - [A8K455_HUMAN]	3.8	2	1	1	2	3.8	1	1	3.8	1	1	395	43.6041	6.29053
A0A590UK95	E3 ubiquitin-protein ligase Itchy homolog OS=Homo sapiens OX=9606 GN=ITCH PE=1 SV=1 - [A0A590UK95_HUMAN]	3.8	9	2	2	3	1.63	1	1	3.8	2	2	553	61.9699	7.82568
B1AJY5	26S proteasome non-ATPase regulatory subunit 10 OS=Homo sapiens OX=9606 GN=PSMD10 PE=1 SV=1 - [B1AJY5_HUMAN]	3.78	3	1	1	2	3.78	1	1	3.78	1	1	185	20.2042	5.57959
Q9NVV4	Poly(A) RNA polymerase, mitochondrial OS=Homo sapiens OX=9606 GN=MTPAP PE=1 SV=1 - [PAPD1_HUMAN]	3.78	2	2	2	2				3.78	2	2	582	66.13	9.0415
A0A1C7CYY8	Embryonic polyadenylate-binding protein 2 (Fragment) OS=Homo sapiens OX=9606 GN=PABPN1L PE=4 SV=1 - [A0A1C7CYY8_HUMAN]	3.76	1	1	1	1	3.76	1	1				266	28.9423	4.94482
A0A590UJ43	Casein kinase I isoform alpha OS=Homo sapiens OX=9606 GN=CSNK1A1 PE=1 SV=1 - [A0A590UJ43_HUMAN]	3.76	12	2	2	3	2.11	1	1	3.76	2	2	426	48.5459	9.5542
C9JXK0	Delta(14)-sterol reductase LBR (Fragment) OS=Homo sapiens OX=9606 GN=LBR PE=1 SV=1 - [C9JXK0_HUMAN]	3.76	4	1	1	1				3.76	1	1	213	24.2696	9.86182
O96006	Zinc finger BED domain-containing protein 1 OS=Homo sapiens OX=9606 GN=ZBED1 PE=1 SV=1 - [ZBED1_HUMAN]	3.75	1	1	1	1	3.75	1	1				694	78.1056	6.1001
A8K8N7	Phosphoribosylformylglycinamidine synthase (FGAR amidotransferase), isoform CRA_b OS=Homo sapiens OX=9606 GN=PFAS PE=2 SV=1 - [A8K8N7_HUMAN]	3.74	3	4	4	4	0.67	1	1	3.06	3	3	1338	144.633	5.75732
Q9H2L5	Ras association domain-containing protein 4 OS=Homo sapiens OX=9606 GN=RASSF4 PE=1 SV=2 - [RASF4_HUMAN]	3.74	2	1	1	1	3.74	1	1				321	36.7248	7.75244
B4DZZ8	cDNA FLJ52943, highly similar to Zinc transporter SLC39A7 OS=Homo sapiens OX=9606 PE=2 SV=1 - [B4DZZ8_HUMAN]	3.74	7	2	2	11	3.74	2	5	3.74	2	6	374	39.5743	6.96143
O75369	Filamin-B OS=Homo sapiens OX=9606 GN=FLNB PE=1 SV=2 - [FLNB_HUMAN]	3.73	8	6	9	12	2.88	7	7	2.31	5	5	2602	277.99	5.73193
A0A2R8YD28	Cyclin-dependent kinase 13 (Fragment) OS=Homo sapiens OX=9606 GN=CDK13 PE=1 SV=1 - [A0A2R8YD28_HUMAN]	3.73	108	1	2	3	1.75	1	1	3.73	2	2	456	51.1099	8.83643
G5E9W3	Cleavage and polyadenylation specific factor 3, 73kDa, isoform CRA_b OS=Homo sapiens OX=9606 GN=CPSF3 PE=1 SV=1 - [G5E9W3_HUMAN]	3.71	6	2	2	3	3.71	2	2	2.32	1	1	647	73.43	5.57959
Q59FS7	DEAD (Asp-Glu-Ala-Asp) box polypeptide 24 variant (Fragment) OS=Homo sapiens OX=9606 PE=2 SV=1 - [Q59FS7_HUMAN]	3.7	7	2	2	2	1.63	1	1	2.07	1	1	676	75.0011	8.45557
B4DMT1	Zinc finger and SCAN domain-containing protein 26 OS=Homo sapiens OX=9606 GN=ZSCAN26 PE=1 SV=1 - [B4DMT1_HUMAN]	3.7	8	1	1	1	3.7	1	1				270	31.4635	8.83643
O43708	Maleylacetoacetate isomerase OS=Homo sapiens OX=9606 GN=GSTZ1 PE=1 SV=3 - [MAAI_HUMAN]	3.7	1	1	1	1				3.7	1	1	216	24.1967	8.54346
B4DDC8	cDNA FLJ57252, highly similar to Protein phosphatase 2C isoform gamma OS=Homo sapiens OX=9606 PE=2 SV=1 - [B4DDC8_HUMAN]	3.69	4	2	2	3	3.69	2	2	2.14	1	1	515	56.1002	4.33545
Q8NDL6	Uncharacterized protein DKFZp434I2435 (Fragment) OS=Homo sapiens OX=9606 GN=DKFZp434I2435 PE=2 SV=1 - [Q8NDL6_HUMAN]	3.65	25	3	3	5	3.65	3	3	2.55	2	2	903	95.8172	7.59131
E9PPB2	Deuterosome assembly protein 1 (Fragment) OS=Homo sapiens OX=9606 GN=DEUP1 PE=1 SV=1 - [E9PPB2_HUMAN]	3.65	8	1	1	1	3.65	1	1				329	38.6236	6.22705
H7C177	Trinucleotide repeat-containing gene 18 protein (Fragment) OS=Homo sapiens OX=9606 GN=TNRC18 PE=1 SV=8 - [H7C177_HUMAN]	3.65	5	1	1	1				3.65	1	1	192	20.4637	10.1987
P56747	Claudin-6 OS=Homo sapiens OX=9606 GN=CLDN6 PE=1 SV=2 - [CLD6_HUMAN]	3.64	1	1	1	2	3.64	1	1	3.64	1	1	220	23.2761	8.00146
A0A3B3ITP6	DNA helicase OS=Homo sapiens OX=9606 GN=MCM4 PE=1 SV=1 - [A0A3B3ITP6_HUMAN]	3.64	9	3	3	3	2.43	2	2	1.21	1	1	742	83.0023	6.13818
H0Y2Q5	Netrin receptor DCC (Fragment) OS=Homo sapiens OX=9606 GN=DCC PE=1 SV=2 - [H0Y2Q5_HUMAN]	3.63	5	1	1	1	3.63	1	1				772	85.0082	6.97607
Q9BXH1	Bcl-2-binding component 3, isoforms 1/2 OS=Homo sapiens OX=9606 GN=BBC3 PE=1 SV=1 - [BBC3_HUMAN]	3.63	2	1	1	2	3.63	1	1	3.63	1	1	193	20.5195	8.77783
A8K9S3	Coronin OS=Homo sapiens OX=9606 PE=2 SV=1 - [A8K9S3_HUMAN]	3.62	3	2	2	3	1.52	1	1	3.62	2	2	525	59.7954	8.08936
Q6NT72	UNC84B protein (Fragment) OS=Homo sapiens OX=9606 GN=UNC84B PE=2 SV=1 - [Q6NT72_HUMAN]	3.62	5	1	1	1	3.62	1	1				442	49.3932	5.71924
Q9Y490	Talin-1 OS=Homo sapiens OX=9606 GN=TLN1 PE=1 SV=3 - [TLN1_HUMAN]	3.62	2	7	7	7	1.34	3	3	2.28	4	4	2541	269.599	6.07471
Q9NXV6	CDKN2A-interacting protein OS=Homo sapiens OX=9606 GN=CDKN2AIP PE=1 SV=3 - [CARF_HUMAN]	3.62	1	1	1	1				3.62	1	1	580	61.0879	9.01221
E5KND7	Elongation factor G, mitochondrial OS=Homo sapiens OX=9606 GN=GFM1 PE=3 SV=1 - [E5KND7_HUMAN]	3.6	5	3	3	4	1.46	1	1	3.6	3	3	751	83.4325	7.00537
B4DRU9	cDNA FLJ57179, highly similar to Homo sapiens ATP-binding cassette, sub-family F (GCN20), member 3 (ABCF3), mRNA OS=Homo sapiens OX=9606 PE=2 SV=1 - [B4DRU9_HUMAN]	3.59	2	2	2	2	3.59	2	2				668	75.5271	7.18115
Q93034	Cullin-5 OS=Homo sapiens OX=9606 GN=CUL5 PE=1 SV=4 - [CUL5_HUMAN]	3.59	2	3	3	4	2.69	2	2	2.31	2	2	780	90.8974	7.94287
Q5T853	Mitogen-activated protein kinase kinase kinase 8 (Fragment) OS=Homo sapiens OX=9606 GN=MAP3K8 PE=1 SV=1 - [Q5T853_HUMAN]	3.59	5	1	1	2	3.59	1	1	3.59	1	1	223	25.1275	4.94482
B2R8R5	cDNA, FLJ94025, highly similar to Homo sapiens tripartite motif-containing 28 (TRIM28), mRNA OS=Homo sapiens OX=9606 PE=2 SV=1 - [B2R8R5_HUMAN]	3.59	2	1	1	1	3.59	1	1				835	88.5034	5.77002
G5E968	Chromogranin A (Parathyroid secretory protein 1), isoform CRA_b OS=Homo sapiens OX=9606 GN=CHGA PE=1 SV=1 - [G5E968_HUMAN]	3.59	3	1	1	1	3.59	1	1				306	34.2481	4.94482
Q86TI2	Dipeptidyl peptidase 9 OS=Homo sapiens OX=9606 GN=DPP9 PE=1 SV=3 - [DPP9_HUMAN]	3.59	8	3	3	6	3.59	3	3	3.59	3	3	863	98.201	6.45557
A0A3B3IRX0	Myelin transcription factor 1-like protein (Fragment) OS=Homo sapiens OX=9606 GN=MYT1L PE=1 SV=1 - [A0A3B3IRX0_HUMAN]	3.59	1	1	1	1	3.59	1	1				807	89.2554	7.76709
B4DSN5	Tyrosine-protein phosphatase non-receptor type OS=Homo sapiens OX=9606 GN=PTPN1 PE=1 SV=1 - [B4DSN5_HUMAN]	3.59	2	1	1	1				3.59	1	1	362	41.2335	5.97314
A8K4M5	cDNA FLJ76043, highly similar to Homo sapiens cyclin T1 (CCNT1), mRNA OS=Homo sapiens OX=9606 PE=2 SV=1 - [A8K4M5_HUMAN]	3.58	2	2	2	3	3.58	2	2	1.38	1	1	726	80.5354	8.68994
C9J8P9	Clathrin light chain OS=Homo sapiens OX=9606 GN=CLTA PE=1 SV=1 - [C9J8P9_HUMAN]	3.57	5	1	1	1	3.57	1	1				196	21.0893	4.61475
P27824	Calnexin OS=Homo sapiens OX=9606 GN=CANX PE=1 SV=2 - [CALX_HUMAN]	3.55	6	2	2	5	3.55	2	3	3.55	2	2	592	67.5259	4.60205
B2RD24	cDNA, FLJ96424 OS=Homo sapiens OX=9606 PE=2 SV=1 - [B2RD24_HUMAN]	3.55	4	2	3	4	3.55	3	3	0.95	1	1	733	79.5889	7.97217
P34969	5-hydroxytryptamine receptor 7 OS=Homo sapiens OX=9606 GN=HTR7 PE=1 SV=2 - [5HT7R_HUMAN]	3.55	1	1	1	2	3.55	1	2				479	53.5199	8.82178
Q59HD8	Eukaryotic translation initiation factor 2B, subunit 5 epsilon, 82kDa variant (Fragment) OS=Homo sapiens OX=9606 PE=2 SV=1 - [Q59HD8_HUMAN]	3.55	4	1	1	1				3.55	1	1	338	37.214	4.64014
F5GWN4	Arf-GAP with Rho-GAP domain, ANK repeat and PH domain-containing protein 1 (Fragment) OS=Homo sapiens OX=9606 GN=ARAP1 PE=1 SV=1 - [F5GWN4_HUMAN]	3.54	7	1	1	1	3.54	1	1				254	28.8127	5.71924
A8K6V3	cDNA FLJ78677, highly similar to Homo sapiens splicing factor 3b, subunit 3, 130kDa (SF3B3), mRNA OS=Homo sapiens OX=9606 PE=2 SV=1 - [A8K6V3_HUMAN]	3.53	5	4	4	5	2.47	3	3	1.73	2	2	1217	135.493	5.21143
A0A0G2JM25	NACHT, LRR and PYD domains-containing protein 7 OS=Homo sapiens OX=9606 GN=NLRP7 PE=1 SV=1 - [A0A0G2JM25_HUMAN]	3.53	20	2	2	2	0.96	1	1	2.57	1	1	935	106.447	6.354
H7C1W2	Isocitrate dehydrogenase [NAD] subunit gamma, mitochondrial (Fragment) OS=Homo sapiens OX=9606 GN=IDH3G PE=1 SV=1 - [H7C1W2_HUMAN]	3.52	9	1	1	1				3.52	1	1	199	22.3706	8.17725
H0YBQ5	Cyclin-C (Fragment) OS=Homo sapiens OX=9606 GN=CCNC PE=1 SV=1 - [H0YBQ5_HUMAN]	3.51	5	1	1	1				3.51	1	1	228	26.4958	8.32373
Q9BRF8	Serine/threonine-protein phosphatase CPPED1 OS=Homo sapiens OX=9606 GN=CPPED1 PE=1 SV=3 - [CPPED_HUMAN]	3.5	1	1	1	1	3.5	1	1				314	35.5259	6.20166
Q9H2A2	2-aminomuconic semialdehyde dehydrogenase OS=Homo sapiens OX=9606 GN=ALDH8A1 PE=1 SV=1 - [AL8A1_HUMAN]	3.49	1	1	1	1				3.49	1	1	487	53.3672	7.13721
Q8NH01	Olfactory receptor 2T11 OS=Homo sapiens OX=9606 GN=OR2T11 PE=2 SV=1 - [O2T11_HUMAN]	3.48	1	1	1	1				3.48	1	1	316	34.774	7.88428
A0A024R4A5	Trinucleotide repeat containing 15, isoform CRA_a OS=Homo sapiens OX=9606 GN=TNRC15 PE=4 SV=1 - [A0A024R4A5_HUMAN]	3.47	8	3	3	4	3.47	3	3	0.85	1	1	1298	149.85	5.5415
E9PPN3	N-terminal kinase-like protein OS=Homo sapiens OX=9606 GN=SCYL1 PE=1 SV=1 - [E9PPN3_HUMAN]	3.46	6	2	2	4	3.46	2	2	3.46	2	2	665	73.6388	5.85889
Q59HA2	RBR-type E3 ubiquitin transferase (Fragment) OS=Homo sapiens OX=9606 PE=2 SV=1 - [Q59HA2_HUMAN]	3.46	3	1	1	1				3.46	1	1	318	37.9871	7.60596
B0AZQ4	Structural maintenance of chromosomes protein OS=Homo sapiens OX=9606 PE=2 SV=1 - [B0AZQ4_HUMAN]	3.45	3	2	2	2	0.99	1	1	2.47	1	1	1217	141.442	7.18115
A6PVX3	26S proteasome non-ATPase regulatory subunit 4 (Fragment) OS=Homo sapiens OX=9606 GN=PSMD4 PE=1 SV=1 - [A6PVX3_HUMAN]	3.45	4	1	1	2	3.45	1	1	3.45	1	1	203	21.7694	7.10791
A0A1W2PRG1	GPI transamidase component PIG-T OS=Homo sapiens OX=9606 GN=PIGT PE=1 SV=1 - [A0A1W2PRG1_HUMAN]	3.45	16	1	1	2	3.45	1	1	3.45	1	1	232	26.1145	8.104
B4E1R7	cDNA FLJ58224, highly similar to Calpain-2 catalytic subunit OS=Homo sapiens OX=9606 PE=2 SV=1 - [B4E1R7_HUMAN]	3.44	7	2	2	3	3.44	2	2	1.91	1	1	523	60.4691	5.07178
A0A2R8YEY5	DNA-directed RNA polymerases I and III subunit RPAC1 OS=Homo sapiens OX=9606 GN=POLR1C PE=1 SV=1 - [A0A2R8YEY5_HUMAN]	3.44	5	1	1	2	3.44	1	1	3.44	1	1	291	32.8971	5.69385
B2RDF5	SUMO-activating enzyme subunit 2 OS=Homo sapiens OX=9606 PE=2 SV=1 - [B2RDF5_HUMAN]	3.44	9	2	2	2				3.44	2	2	640	71.1352	5.2876
A0A087WU51	Protein FAM92B (Fragment) OS=Homo sapiens OX=9606 GN=FAM92B PE=1 SV=1 - [A0A087WU51_HUMAN]	3.41	3	1	1	1	3.41	1	1				205	23.477	7.54736
Q56UR8	PtdIns(3,4,5)-dependent rac exchanger-2 (Fragment) OS=Homo sapiens OX=9606 GN=PREX2 PE=2 SV=1 - [Q56UR8_HUMAN]	3.41	3	1	1	1				3.41	1	1	205	23.6864	8.104
Q86XR7	TIR domain-containing adapter molecule 2 OS=Homo sapiens OX=9606 GN=TICAM2 PE=1 SV=1 - [TCAM2_HUMAN]	3.4	1	1	1	1	3.4	1	1				235	26.8992	5.07178
A0A024RAC6	Elongin-A OS=Homo sapiens OX=9606 GN=ELOA PE=1 SV=1 - [A0A024RAC6_HUMAN]	3.37	2	2	2	3	2.07	1	1	3.37	2	2	772	87.176	9.56885
J3KPM9	Signal transducer and activator of transcription OS=Homo sapiens OX=9606 GN=STAT1 PE=1 SV=1 - [J3KPM9_HUMAN]	3.36	4	3	3	5	2.24	2	2	3.36	3	3	714	83.3076	6.41748
B2RAQ8	cDNA, FLJ95058, highly similar to Homo sapiens carnitine palmitoyltransferase 1A (liver) (CPT1A),nuclear gene encoding mitochondrial protein, mRNA OS=Homo sapiens OX=9606 PE=2 SV=1 - [B2RAQ8_HUMAN]	3.36	2	2	2	2	1.81	1	1	1.55	1	1	773	88.2827	8.5874
A0A024RD28	Chromosome 6 open reading frame 139, isoform CRA_a OS=Homo sapiens OX=9606 GN=C6orf139 PE=4 SV=1 - [A0A024RD28_HUMAN]	3.36	2	1	1	2	3.36	1	1	3.36	1	1	268	30.6752	9.48096
H3BU82	Aladin (Fragment) OS=Homo sapiens OX=9606 GN=AAAS PE=1 SV=1 - [H3BU82_HUMAN]	3.35	5	1	1	2	3.35	1	1	3.35	1	1	358	38.4937	8.07471
O75600	2-amino-3-ketobutyrate coenzyme A ligase, mitochondrial OS=Homo sapiens OX=9606 GN=GCAT PE=1 SV=1 - [KBL_HUMAN]	3.34	1	1	1	2	3.34	1	1	3.34	1	1	419	45.2562	8.04541
H0Y596	Coagulation factor XI (Fragment) OS=Homo sapiens OX=9606 GN=F11 PE=1 SV=1 - [H0Y596_HUMAN]	3.33	1	1	1	1	3.33	1	1				210	23.0802	8.47021
Q9HB00	Desmocollin 1, isoform CRA_b OS=Homo sapiens OX=9606 GN=DSC1 PE=4 SV=1 - [Q9HB00_HUMAN]	3.33	2	2	2	2	3.33	2	2				840	93.776	5.52881
B1AK81	GPI-anchor transamidase OS=Homo sapiens OX=9606 GN=PIGK PE=1 SV=1 - [B1AK81_HUMAN]	3.32	3	1	1	2	3.32	1	1	3.32	1	1	301	34.2914	5.80811
A0A075B730	Epiplakin OS=Homo sapiens OX=9606 GN=EPPK1 PE=1 SV=2 - [A0A075B730_HUMAN]	3.32	5	5	5	7	3.14	4	4	2.07	3	3	5063	552.791	5.60498
A0A590UKB7	Ryanodine receptor 2 (Fragment) OS=Homo sapiens OX=9606 GN=RYR2 PE=1 SV=1 - [A0A590UKB7_HUMAN]	3.32	6	3	3	5	2.11	2	4	1.21	1	1	1327	152.679	5.50342
H7C213	Translation initiation factor IF-2, mitochondrial (Fragment) OS=Homo sapiens OX=9606 GN=MTIF2 PE=1 SV=2 - [H7C213_HUMAN]	3.32	4	1	1	1				3.32	1	1	301	33.5476	5.92236
Q9NZB2	Constitutive coactivator of PPAR-gamma-like protein 1 OS=Homo sapiens OX=9606 GN=FAM120A PE=1 SV=2 - [F120A_HUMAN]	3.31	4	2	2	3	1.52	1	1	3.31	2	2	1118	121.811	8.88037
Q8TAT6	Nuclear protein localization protein 4 homolog OS=Homo sapiens OX=9606 GN=NPLOC4 PE=1 SV=3 - [NPL4_HUMAN]	3.29	4	2	2	3	1.64	1	1	3.29	2	2	608	68.0769	6.37939
Q9HBH1	Peptide deformylase, mitochondrial OS=Homo sapiens OX=9606 GN=PDF PE=1 SV=1 - [DEFM_HUMAN]	3.29	1	1	1	1	3.29	1	1				243	26.996	9.15869
A0A024QZY0	Biphenyl hydrolase-like (Serine hydrolase breast epithelial mucin-associated antigen), isoform CRA_d OS=Homo sapiens OX=9606 GN=BPHL PE=4 SV=1 - [A0A024QZY0_HUMAN]	3.28	2	1	1	1				3.28	1	1	274	31.0869	8.49951
H0YN11	GDP-D-glucose phosphorylase 1 (Fragment) OS=Homo sapiens OX=9606 GN=GDPGP1 PE=4 SV=1 - [H0YN11_HUMAN]	3.27	3	1	1	1	3.27	1	1				214	23.8857	7.51807
B4DED6	cDNA FLJ56545, highly similar to ATP-dependent RNA helicase DDX50 OS=Homo sapiens OX=9606 PE=2 SV=1 - [B4DED6_HUMAN]	3.27	7	2	2	2				3.27	2	2	643	72.113	8.51416
Q4G0F5	Vacuolar protein sorting-associated protein 26B OS=Homo sapiens OX=9606 GN=VPS26B PE=1 SV=2 - [VP26B_HUMAN]	3.27	1	1	1	1				3.27	1	1	336	39.1302	7.35693
B2R8A2	cDNA, FLJ93804, highly similar to Homo sapiens gp25L2 protein (HSGP25L2G), mRNA OS=Homo sapiens OX=9606 PE=2 SV=1 - [B2R8A2_HUMAN]	3.27	2	1	1	1				3.27	1	1	214	25.0619	7.18115
Q16560	U11/U12 small nuclear ribonucleoprotein 35 kDa protein OS=Homo sapiens OX=9606 GN=SNRNP35 PE=1 SV=1 - [U1SBP_HUMAN]	3.25	1	1	1	1	3.25	1	1				246	29.4324	9.86182
P29218	Inositol monophosphatase 1 OS=Homo sapiens OX=9606 GN=IMPA1 PE=1 SV=1 - [IMPA1_HUMAN]	3.25	2	1	1	1				3.25	1	1	277	30.1692	5.26221
E7EQL6	Proline dehydrogenase OS=Homo sapiens OX=9606 GN=PRODH PE=1 SV=1 - [E7EQL6_HUMAN]	3.25	3	1	1	1				3.25	1	1	492	56.2191	6.34131
Q96MA3	cDNA FLJ32709 fis, clone TESTI2000695, weakly similar to KINESIN HEAVY CHAIN (Fragment) OS=Homo sapiens OX=9606 PE=2 SV=1 - [Q96MA3_HUMAN]	3.24	7	2	2	2	3.24	2	2				648	73.5468	5.31299
B3KT81	cDNA FLJ37836 fis, clone BRSSN2010587, weakly similar to Homo sapiens MDN1, midasin homolog (yeast) (MDN1), mRNA OS=Homo sapiens OX=9606 PE=2 SV=1 - [B3KT81_HUMAN]	3.24	2	3	3	4	2.16	2	2	2.46	2	2	1018	114.705	7.6499
B4DWZ7	cDNA FLJ56802, highly similar to LanC-like protein 2 OS=Homo sapiens OX=9606 PE=2 SV=1 - [B4DWZ7_HUMAN]	3.24	3	1	1	1	3.24	1	1				432	48.8534	7.41553
B4DKI2	cDNA FLJ60282, highly similar to Sorbitol dehydrogenase OS=Homo sapiens OX=9606 PE=2 SV=1 - [B4DKI2_HUMAN]	3.24	4	1	1	1				3.24	1	1	278	29.7444	7.81104
Q5M7Z9	TARS protein (Fragment) OS=Homo sapiens OX=9606 GN=TARS PE=2 SV=1 - [Q5M7Z9_HUMAN]	3.23	10	2	2	2	1.76	1	1	1.47	1	1	682	78.5554	6.88818
B4DQ03	cDNA FLJ57859, highly similar to Ras-related GTP-binding protein C OS=Homo sapiens OX=9606 PE=2 SV=1 - [B4DQ03_HUMAN]	3.23	5	1	1	1	3.23	1	1				279	31.6749	5.30029
Q9NPU0	Uncharacterized protein DKFZp762G2015 OS=Homo sapiens OX=9606 GN=DKFZp762G2015 PE=2 SV=2 - [Q9NPU0_HUMAN]	3.23	5	1	1	1	3.23	1	1				589	63.4215	7.10791
Q86W42	THO complex subunit 6 homolog OS=Homo sapiens OX=9606 GN=THOC6 PE=1 SV=1 - [THOC6_HUMAN]	3.23	1	1	1	2	3.23	1	1	3.23	1	1	341	37.511	7.43018
Q86UA8	SMARCA1 protein (Fragment) OS=Homo sapiens OX=9606 GN=SMARCA1 PE=2 SV=2 - [Q86UA8_HUMAN]	3.21	5	2	3	3				3.21	3	3	965	113.286	8.60205
B2RD40	cDNA, FLJ96442, highly similar to Homo sapiens copine II (CPNE2), mRNA OS=Homo sapiens OX=9606 PE=2 SV=1 - [B2RD40_HUMAN]	3.2	13	1	2	4	3.2	2	2	3.2	2	2	532	59.7459	5.98584
Q5T750	Skin-specific protein 32 OS=Homo sapiens OX=9606 GN=XP32 PE=1 SV=1 - [XP32_HUMAN]	3.2	1	1	1	2	3.2	1	1	3.2	1	1	250	26.2193	7.97217
P55081	Microfibrillar-associated protein 1 OS=Homo sapiens OX=9606 GN=MFAP1 PE=1 SV=2 - [MFAP1_HUMAN]	3.19	1	1	1	1				3.19	1	1	439	51.9266	4.98291
P50453	Serpin B9 OS=Homo sapiens OX=9606 GN=SERPINB9 PE=1 SV=1 - [SPB9_HUMAN]	3.19	1	1	1	1				3.19	1	1	376	42.3763	5.85889
A0A5F9ZH45	Pleckstrin homology domain-containing family A member 6 (Fragment) OS=Homo sapiens OX=9606 GN=PLEKHA6 PE=4 SV=1 - [A0A5F9ZH45_HUMAN]	3.18	4	1	1	1	3.18	1	1				377	42.1404	9.96436
B4DI01	cDNA FLJ53994, highly similar to CDK5 regulatory subunit-associated protein 1 OS=Homo sapiens OX=9606 PE=2 SV=1 - [B4DI01_HUMAN]	3.18	4	1	1	1				3.18	1	1	534	60.2049	7.78174
D6RGW0	Endoplasmic reticulum aminopeptidase 2 (Fragment) OS=Homo sapiens OX=9606 GN=ERAP2 PE=1 SV=1 - [D6RGW0_HUMAN]	3.17	3	1	1	1	3.17	1	1				694	79.6811	6.27783
A0A0S2Z4X1	Epididymis secretory sperm binding protein (Fragment) OS=Homo sapiens OX=9606 GN=RBM10 PE=2 SV=1 - [A0A0S2Z4X1_HUMAN]	3.17	3	1	3	3	0.82	1	1	2.35	2	2	852	94.3122	6.72705
O43747	AP-1 complex subunit gamma-1 OS=Homo sapiens OX=9606 GN=AP1G1 PE=1 SV=5 - [AP1G1_HUMAN]	3.16	6	3	3	4	1.22	1	1	3.16	3	3	822	91.2931	6.80029
J3KTN3	DNA polymerase iota (Fragment) OS=Homo sapiens OX=9606 GN=POLI PE=1 SV=1 - [J3KTN3_HUMAN]	3.15	1	1	1	1				3.15	1	1	222	24.872	7.00537
B4DNH6	Perilipin OS=Homo sapiens OX=9606 PE=2 SV=1 - [B4DNH6_HUMAN]	3.14	3	1	1	2	3.14	1	1	3.14	1	1	350	38.4335	7.82568
A0A0B4J2A0	FGGY_N domain-containing protein OS=Homo sapiens OX=9606 PE=1 SV=1 - [A0A0B4J2A0_HUMAN]	3.14	3	1	1	1	3.14	1	1				478	51.4721	6.82959
H7C555	Cadherin-related family member 3 (Fragment) OS=Homo sapiens OX=9606 GN=CDHR3 PE=4 SV=1 - [H7C555_HUMAN]	3.14	5	1	1	1	3.14	1	1				318	35.7348	5.17334
Q9Y446	Plakophilin-3 OS=Homo sapiens OX=9606 GN=PKP3 PE=1 SV=1 - [PKP3_HUMAN]	3.14	6	3	3	4	3.14	3	3	1.13	1	1	797	87.029	9.31982
Q7LG56	Ribonucleoside-diphosphate reductase subunit M2 B OS=Homo sapiens OX=9606 GN=RRM2B PE=1 SV=1 - [RIR2B_HUMAN]	3.13	2	1	1	1				3.13	1	1	351	40.7104	4.97021
B3KQQ3	cDNA PSEC0016 fis, clone NT2RM1001076, highly similar to Procollagen-lysine,2-oxoglutarate 5-dioxygenase 3 OS=Homo sapiens OX=9606 PE=2 SV=1 - [B3KQQ3_HUMAN]	3.12	6	2	2	2	1.9	1	1	1.22	1	1	738	84.5905	6.20166
H0YDK8	Pumilio homolog 1 (Fragment) OS=Homo sapiens OX=9606 GN=PUM1 PE=1 SV=1 - [H0YDK8_HUMAN]	3.11	14	3	3	5	1.11	1	1	3.11	3	4	900	95.7479	7.62061
B4DWW8	cDNA FLJ59251, highly similar to U4/U6 small nuclear ribonucleoprotein Prp31 OS=Homo sapiens OX=9606 PE=2 SV=1 - [B4DWW8_HUMAN]	3.11	6	2	2	2	1.56	1	1	1.56	1	1	450	50.1284	5.24951
Q5T749	Keratinocyte proline-rich protein OS=Homo sapiens OX=9606 GN=KPRP PE=1 SV=1 - [KPRP_HUMAN]	3.11	1	2	2	2	3.11	2	2				579	64.0932	8.26514
Q7L014	Probable ATP-dependent RNA helicase DDX46 OS=Homo sapiens OX=9606 GN=DDX46 PE=1 SV=2 - [DDX46_HUMAN]	3.1	4	3	3	5	3.1	3	3	2.04	2	2	1031	117.29	9.29053
B4DSH1	cDNA FLJ51295, highly similar to Cell division cycle 5-like protein OS=Homo sapiens OX=9606 PE=2 SV=1 - [B4DSH1_HUMAN]	3.1	3	3	3	6	3.1	3	3	3.1	3	3	775	89.1712	8.54346
Q6KB66	Keratin, type II cytoskeletal 80 OS=Homo sapiens OX=9606 GN=KRT80 PE=1 SV=2 - [K2C80_HUMAN]	3.1	1	1	1	1	3.1	1	1				452	50.4938	5.66846
A0A024QZV0	Epididymis secretory sperm binding protein OS=Homo sapiens OX=9606 GN=hCG_1811539 PE=2 SV=1 - [A0A024QZV0_HUMAN]	3.09	5	1	1	2	3.09	1	1	3.09	1	1	324	36.155	5.46533
B3KVA7	cDNA FLJ16309 fis, clone SKMUS2007816, highly similar to Creatine kinase, sarcomeric mitochondrial OS=Homo sapiens OX=9606 PE=2 SV=1 - [B3KVA7_HUMAN]	3.09	1	1	1	1				3.09	1	1	356	40.4537	7.44482
F8VRN8	LIM domain and actin-binding protein 1 OS=Homo sapiens OX=9606 GN=LIMA1 PE=1 SV=1 - [F8VRN8_HUMAN]	3.09	5	1	1	1				3.09	1	1	388	43.1637	8.51416
Q7Z3N2	Uncharacterized protein DKFZp686K08123 (Fragment) OS=Homo sapiens OX=9606 GN=DKFZp686K08123 PE=2 SV=1 - [Q7Z3N2_HUMAN]	3.08	16	1	1	1				3.08	1	1	260	29.1153	4.23389
Q6ZWG8	cDNA FLJ41116 fis, clone BRACE1000572 OS=Homo sapiens OX=9606 PE=2 SV=1 - [Q6ZWG8_HUMAN]	3.07	1	1	1	1	3.07	1	1				1139	131.088	13.9634
B2RCZ4	Protein kinase C OS=Homo sapiens OX=9606 PE=1 SV=1 - [B2RCZ4_HUMAN]	3.07	2	1	1	1				3.07	1	1	587	67.1569	5.89697
A0A3B3ISH6	Nucleolar protein 9 (Fragment) OS=Homo sapiens OX=9606 GN=NOP9 PE=1 SV=1 - [A0A3B3ISH6_HUMAN]	3.07	3	1	1	1				3.07	1	1	456	49.6832	6.41748
O95886	Disks large-associated protein 3 OS=Homo sapiens OX=9606 GN=DLGAP3 PE=1 SV=3 - [DLGP3_HUMAN]	3.06	1	1	1	2	3.06	1	2				979	105.975	8.76318
Q9UBQ7	Glyoxylate reductase/hydroxypyruvate reductase OS=Homo sapiens OX=9606 GN=GRHPR PE=1 SV=1 - [GRHPR_HUMAN]	3.05	3	1	1	1	3.05	1	1				328	35.6457	7.38623
Q59GC1	Fragile X mental retardation 1 variant (Fragment) OS=Homo sapiens OX=9606 PE=2 SV=1 - [Q59GC1_HUMAN]	3.04	14	1	2	3	1.52	1	1	3.04	2	2	527	59.118	8.646
P57740	Nuclear pore complex protein Nup107 OS=Homo sapiens OX=9606 GN=NUP107 PE=1 SV=1 - [NU107_HUMAN]	3.03	3	2	2	3	1.19	1	1	3.03	2	2	925	106.307	5.42725
O75116	Rho-associated protein kinase 2 OS=Homo sapiens OX=9606 GN=ROCK2 PE=1 SV=4 - [ROCK2_HUMAN]	3.03	9	4	4	5	2.31	3	3	1.44	2	2	1388	160.799	6.02393
F8W1B3	Cholinephosphotransferase 1 OS=Homo sapiens OX=9606 GN=CHPT1 PE=1 SV=1 - [F8W1B3_HUMAN]	3.02	2	1	1	2	3.02	1	1	3.02	1	1	398	44.2288	6.96143
A0A384NPH0	Epididymis secretory sperm binding protein OS=Homo sapiens OX=9606 PE=2 SV=1 - [A0A384NPH0_HUMAN]	3	7	2	2	2	3	2	2				600	67.6475	5.35107
Q7L7X3	Serine/threonine-protein kinase TAO1 OS=Homo sapiens OX=9606 GN=TAOK1 PE=1 SV=1 - [TAOK1_HUMAN]	3	8	3	3	4	1.3	1	1	3	3	3	1001	115.997	7.6499
B4E0F2	cDNA FLJ58822, highly similar to Coronin-7 OS=Homo sapiens OX=9606 PE=2 SV=1 - [B4E0F2_HUMAN]	3	8	1	1	1				3	1	1	367	39.9553	7.73779
B4E1Q7	cDNA FLJ57294, highly similar to Lipoamide acyltransferase component of branched-chain alpha-keto acid dehydrogenase complex, mitochondrial OS=Homo sapiens OX=9606 PE=2 SV=1 - [B4E1Q7_HUMAN]	2.99	3	1	1	1	2.99	1	1				301	32.9254	8.83643
B4DN23	cDNA FLJ59354, highly similar to Chaperone-activity of bc1 complex-like, mitochondrial OS=Homo sapiens OX=9606 PE=2 SV=1 - [B4DN23_HUMAN]	2.99	5	1	1	1				2.99	1	1	368	42.4493	5.94775
F5H3E1	Cell division cycle and apoptosis regulator protein 1 OS=Homo sapiens OX=9606 GN=CCAR1 PE=1 SV=1 - [F5H3E1_HUMAN]	2.99	5	1	1	1				2.99	1	1	568	63.994	9.94971
F8W7R4	Cytosolic carboxypeptidase 3 OS=Homo sapiens OX=9606 GN=AGBL3 PE=4 SV=1 - [F8W7R4_HUMAN]	2.98	2	1	1	1	2.98	1	1				704	82.0534	7.60596
B3KM89	cDNA FLJ10528 fis, clone NT2RP2000943, highly similar to Protein transport protein Sec24D OS=Homo sapiens OX=9606 PE=2 SV=1 - [B3KM89_HUMAN]	2.98	7	3	3	5	2.21	2	2	2.98	3	3	906	100.183	6.93213
H0Y4X3	RNA-binding protein 39 (Fragment) OS=Homo sapiens OX=9606 GN=RBM39 PE=1 SV=8 - [H0Y4X3_HUMAN]	2.98	12	1	1	1				2.98	1	1	336	36.6015	5.60498
H7C371	Melanophilin (Fragment) OS=Homo sapiens OX=9606 GN=MLPH PE=1 SV=1 - [H7C371_HUMAN]	2.97	4	1	1	1	2.97	1	1				236	25.8983	8.85107
H0YA26	4'-phosphopantetheine phosphatase (Fragment) OS=Homo sapiens OX=9606 GN=PANK4 PE=1 SV=1 - [H0YA26_HUMAN]	2.96	6	1	1	2	2.96	1	1	2.96	1	1	473	53.0409	6.30322
Q15333	Hr44 protein (Fragment) OS=Homo sapiens OX=9606 GN=hr44 PE=2 SV=1 - [Q15333_HUMAN]	2.96	1	1	1	1	2.96	1	1				338	37.2587	4.86865
Q14232	Translation initiation factor eIF-2B subunit alpha OS=Homo sapiens OX=9606 GN=EIF2B1 PE=1 SV=1 - [EI2BA_HUMAN]	2.95	1	1	1	1	2.95	1	1				305	33.6908	7.32764
Q5T160	Probable arginine--tRNA ligase, mitochondrial OS=Homo sapiens OX=9606 GN=RARS2 PE=1 SV=1 - [SYRM_HUMAN]	2.94	3	2	2	2	1.38	1	1	1.56	1	1	578	65.464	8.20654
A0A1B0GUV4	Membrane-associated guanylate kinase, WW and PDZ domain-containing protein 2 OS=Homo sapiens OX=9606 GN=MAGI2 PE=1 SV=1 - [A0A1B0GUV4_HUMAN]	2.94	19	1	1	1	2.94	1	1				408	45.0808	5.90967
H7C163	Ankyrin repeat and SAM domain-containing protein 6 (Fragment) OS=Homo sapiens OX=9606 GN=ANKS6 PE=1 SV=1 - [H7C163_HUMAN]	2.93	1	1	1	1	2.93	1	1				341	35.495	9.70068
A0A384MTZ1	Cytochrome b-c1 complex subunit Rieske, mitochondrial OS=Homo sapiens OX=9606 PE=2 SV=1 - [A0A384MTZ1_HUMAN]	2.92	4	1	1	1				2.92	1	1	274	29.6334	8.32373
Q8NDV7	Trinucleotide repeat-containing gene 6A protein OS=Homo sapiens OX=9606 GN=TNRC6A PE=1 SV=2 - [TNR6A_HUMAN]	2.91	4	5	5	7	1.17	2	2	2.91	5	5	1962	210.169	7.00537
E7EUH7	Pseudouridylate synthase 7 homolog OS=Homo sapiens OX=9606 GN=PUS7 PE=1 SV=1 - [E7EUH7_HUMAN]	2.9	4	1	1	1	2.9	1	1				448	50.5207	5.80811
B4DZ85	Nuclear receptor coactivator 4 OS=Homo sapiens OX=9606 GN=NCOA4 PE=1 SV=1 - [B4DZ85_HUMAN]	2.9	4	1	1	1				2.9	1	1	448	50.6798	6.22705
B4DL63	cDNA FLJ51231, highly similar to Mitochondrial ornithine transporter 1 OS=Homo sapiens OX=9606 PE=2 SV=1 - [B4DL63_HUMAN]	2.9	3	1	1	1				2.9	1	1	241	25.9284	9.14404
Q8TEN0	FLJ00163 protein (Fragment) OS=Homo sapiens OX=9606 GN=FLJ00163 PE=2 SV=1 - [Q8TEN0_HUMAN]	2.88	3	1	1	1	2.88	1	1				521	56.2782	9.08545
Q8NH64	Olfactory receptor 51A7 OS=Homo sapiens OX=9606 GN=OR51A7 PE=2 SV=1 - [O51A7_HUMAN]	2.88	1	1	1	1				2.88	1	1	312	35.1078	8.85107
Q02413	Desmoglein-1 OS=Homo sapiens OX=9606 GN=DSG1 PE=1 SV=2 - [DSG1_HUMAN]	2.86	1	2	2	4	2.86	2	2	2.86	2	2	1049	113.676	5.03369
B4E0X7	cDNA FLJ51176, highly similar to Zinc finger protein 512 OS=Homo sapiens OX=9606 PE=2 SV=1 - [B4E0X7_HUMAN]	2.86	5	1	1	2	2.86	1	1	2.86	1	1	385	44.1045	9.81787
B4DGX3	cDNA FLJ54607, highly similar to Multifunctional protein ADE2 OS=Homo sapiens OX=9606 PE=2 SV=1 - [B4DGX3_HUMAN]	2.86	4	1	1	1				2.86	1	1	280	31.5352	6.06201
P04040	Catalase OS=Homo sapiens OX=9606 GN=CAT PE=1 SV=3 - [CATA_HUMAN]	2.85	1	1	1	1	2.85	1	1				527	59.7188	7.38623
E7EX92	Beta/gamma crystallin domain-containing protein 2 OS=Homo sapiens OX=9606 GN=CRYBG2 PE=1 SV=1 - [E7EX92_HUMAN]	2.84	4	1	1	1	2.84	1	1				352	37.8432	5.40186
B6VEX5	Abl-interactor 1 variant 72 OS=Homo sapiens OX=9606 PE=2 SV=1 - [B6VEX5_HUMAN]	2.84	6	1	1	1				2.84	1	1	388	42.6113	6.03662
A8K8F6	cDNA FLJ78417, highly similar to Homo sapiens low density lipoprotein receptor-related protein associated protein 1 (LRPAP1), mRNA OS=Homo sapiens OX=9606 PE=2 SV=1 - [A8K8F6_HUMAN]	2.8	3	1	1	1	2.8	1	1				357	41.3879	9.05615
Q9Y6D9	Mitotic spindle assembly checkpoint protein MAD1 OS=Homo sapiens OX=9606 GN=MAD1L1 PE=1 SV=2 - [MD1L1_HUMAN]	2.79	4	2	2	3	2.79	2	2	1.53	1	1	718	83.0156	5.92236
D3DTH7	Myosin IC, isoform CRA_a OS=Homo sapiens OX=9606 GN=MYO1C PE=3 SV=1 - [D3DTH7_HUMAN]	2.78	10	3	3	4	1.04	1	1	2.78	3	3	862	98.8722	9.42236
Q9H5Q4	Dimethyladenosine transferase 2, mitochondrial OS=Homo sapiens OX=9606 GN=TFB2M PE=1 SV=1 - [TFB2M_HUMAN]	2.78	1	1	1	1	2.78	1	1				396	45.3198	9.18799
Q9BRZ2	E3 ubiquitin-protein ligase TRIM56 OS=Homo sapiens OX=9606 GN=TRIM56 PE=1 SV=3 - [TRI56_HUMAN]	2.78	1	2	2	2	1.46	1	1	1.32	1	1	755	81.4365	7.73779
B7Z462	cDNA FLJ58016, highly similar to Polypeptide N-acetylgalactosaminyltransferase2 OS=Homo sapiens OX=9606 PE=2 SV=1 - [B7Z462_HUMAN]	2.78	5	1	1	2	2.78	1	1	2.78	1	1	360	40.7514	8.26514
E5RIK9	Transcription termination factor 3, mitochondrial OS=Homo sapiens OX=9606 GN=MTERF3 PE=1 SV=1 - [E5RIK9_HUMAN]	2.77	2	1	1	2	2.77	1	1	2.77	1	1	361	41.5388	9.0708
Q8IXG0	Crn protein OS=Homo sapiens OX=9606 GN=crn PE=2 SV=1 - [Q8IXG0_HUMAN]	2.77	4	2	2	2	1.75	1	1	1.02	1	1	687	83.0874	7.02002
A0A3B3ITQ7	Serine/threonine-protein kinase LMTK3 (Fragment) OS=Homo sapiens OX=9606 GN=LMTK3 PE=4 SV=1 - [A0A3B3ITQ7_HUMAN]	2.77	1	1	1	1				2.77	1	1	650	67.1814	11.2241
H7C5V1	THUMP domain-containing protein 2 (Fragment) OS=Homo sapiens OX=9606 GN=THUMPD2 PE=1 SV=1 - [H7C5V1_HUMAN]	2.75	4	1	1	1				2.75	1	1	291	34.1066	9.02686
B4DP22	Carboxypeptidase OS=Homo sapiens OX=9606 PE=2 SV=1 - [B4DP22_HUMAN]	2.74	2	1	1	2	2.74	1	1	2.74	1	1	402	45.1026	5.96045
A0A075B7B4	Inhibitor of nuclear factor kappa-B kinase subunit epsilon OS=Homo sapiens OX=9606 GN=IKBKE PE=1 SV=1 - [A0A075B7B4_HUMAN]	2.74	2	1	1	1	2.74	1	1				657	73.7041	8.104
[truncated: 343 more rows]
